# Supplementary material for: Bioinformatics analysis of differentially expressed genes and identification of an miRNA–mRNA network associated with entorhinal cortex and hippocampus in Alzheimer’s disease
Source: Hereditas. 2021 Jul 9;158:25. doi: 10.1186/s41065-021-00190-0 (PMC8272337; doi:10.1186/s41065-021-00190-0)
Supplement: Supplementary file 2 — Additional file 2: Supplementary Data 1. List of 2146 DEGs in the EC samples. [file 41065_2021_190_MOESM2_ESM.xlsx]

## Sheet: DEGs of EC
DEGs of EC	logFC	AveExpr	t	P.Value	adj.P.Val	B
HSPA2	2.62834	8.97773	10.5219	1.24e-10	1.67e-06	14.2724
FAM107B	3.80395	9.00659	10.2471	2.13e-10	1.67e-06	13.7703
GSN	2.13671	6.41824	9.70496	6.32e-10	2.43e-06	12.7488
KIAA1211L	-2.18631	9.65455	-9.70258	6.35e-10	2.43e-06	12.7442
PTP4A2	1.51489	10.5184	9.53538	8.96e-10	2.43e-06	12.4207
ARHGDIA	-2.33548	7.6405	-9.35281	1.31e-09	2.43e-06	12.0629
FAM127A	-2.27527	11.2293	-9.3409	1.34e-09	2.43e-06	12.0394
IDH3G	-2.87871	8.0336	-9.26854	1.56e-09	2.43e-06	11.8961
C21orf91	2.96824	7.9517	9.24103	1.65e-09	2.43e-06	11.8414
AFF1	2.1116	7.8227	9.22414	1.71e-09	2.43e-06	11.8078
NDRG1	2.28654	10.1672	9.21089	1.76e-09	2.43e-06	11.7814
CEBPB	2.4831	9.30335	9.18578	1.86e-09	2.43e-06	11.7313
DTNA	2.57329	9.67202	8.96363	2.98e-09	3.6e-06	11.2839
ALKBH6	-2.18974	9.73839	-8.85817	3.73e-09	4.19e-06	11.0691
IRF2BP2	2.06787	9.15957	8.71539	5.08e-09	5.33e-06	10.7756
CPNE6	-2.38857	8.66611	-8.60482	6.47e-09	6.36e-06	10.5462
MLIP	-1.91069	8.22684	-8.57535	6.9e-09	6.38e-06	10.4848
NTSR2	-3.71034	5.87573	-8.53438	7.55e-09	6.59e-06	10.3991
OXLD1	-2.08374	8.16103	-8.50977	7.97e-09	6.59e-06	10.3476
DYDC2	-2.93577	4.94213	-8.46535	8.78e-09	6.91e-06	10.2543
KIAA1598	2.36835	10.8347	8.43121	9.47e-09	7.08e-06	10.1824
FAM213B	-2.87259	9.73874	-8.3672	1.09e-08	7.08e-06	10.0472
AP4S1	-1.86132	7.89091	-8.36391	1.1e-08	7.08e-06	10.0402
ALDOA	-2.63383	11.4492	-8.36182	1.1e-08	7.08e-06	10.0358
KPNB1	1.21775	10.4357	8.34826	1.14e-08	7.08e-06	10.007
ERBB2IP	2.60146	8.56082	8.33564	1.17e-08	7.08e-06	9.98028
NRCAM	-1.42888	10.855	-8.3017	1.26e-08	7.35e-06	9.90817
BAD	-2.07886	6.61079	-8.23206	1.47e-08	8.28e-06	9.75969
NMRAL1	-2.10775	8.58869	-8.18992	1.62e-08	8.32e-06	9.66949
GPI	-2.4872	9.28286	-8.17991	1.66e-08	8.32e-06	9.64803
AP2M1	-2.8324	9.77511	-8.1755	1.67e-08	8.32e-06	9.63858
LIN37	-2.14676	7.4698	-8.15741	1.74e-08	8.32e-06	9.59974
DNM1	-2.12138	12.4902	-8.15654	1.75e-08	8.32e-06	9.59787
LIFR	2.3842	7.87897	8.10441	1.96e-08	9.06e-06	9.48567
MRPL41	-2.87374	9.2512	-8.0924	2.02e-08	9.06e-06	9.45978
CHRM1	-3.5451	8.97076	-8.06619	2.14e-08	9.35e-06	9.40318
CORO1A	-3.31722	7.71908	-8.04535	2.24e-08	9.53e-06	9.3581
GRIN1	-2.36904	7.20268	-8.0307	2.32e-08	9.59e-06	9.32636
AIF1L	2.18235	7.55813	8.01119	2.42e-08	9.77e-06	9.28406
MAD1L1	-3.55999	5.02375	-7.97588	2.63e-08	1.03e-05	9.20736
EPC1	1.66788	8.68186	7.96267	2.71e-08	1.04e-05	9.17863
LPAR1	2.38159	8.68236	7.91431	3.02e-08	1.13e-05	9.0732
MED13L	1.77196	8.30011	7.87346	3.31e-08	1.21e-05	8.98387
LOC102723918	-2.10764	11.3451	-7.81155	3.82e-08	1.36e-05	8.84805
FLYWCH1	-1.7143	7.80353	-7.77924	4.11e-08	1.42e-05	8.77692
LDOC1	-2.10184	10.4028	-7.77448	4.16e-08	1.42e-05	8.76645
AP1G2	-2.53312	8.81469	-7.74614	4.44e-08	1.47e-05	8.70393
AK021977	2.20475	9.05757	7.74004	4.5e-08	1.47e-05	8.69046
ECSIT	-2.60368	7.45491	-7.72357	4.67e-08	1.49e-05	8.65406
CLDN11	2.13688	7.77481	7.70651	4.86e-08	1.49e-05	8.61632
KIF5B	2.02998	9.76835	7.70314	4.9e-08	1.49e-05	8.60886
BCL6	1.9328	9.68474	7.70082	4.93e-08	1.49e-05	8.60372
NDUFS7	-2.0584	7.8974	-7.6557	5.47e-08	1.62e-05	8.50366
GPAA1	-1.68993	8.21599	-7.6381	5.69e-08	1.62e-05	8.46455
HIST1H2AC	1.88534	7.47164	7.61586	5.99e-08	1.62e-05	8.41505
MRPL9	-1.7245	9.0607	-7.61416	6.02e-08	1.62e-05	8.41128
PRDX6	1.98976	9.82925	7.61264	6.04e-08	1.62e-05	8.40788
JPX	2.75583	7.42991	7.61183	6.05e-08	1.62e-05	8.40609
LOC102724356	2.53374	9.26379	7.61089	6.06e-08	1.62e-05	8.40398
NEK7	2.2635	8.17507	7.60294	6.18e-08	1.62e-05	8.38628
CIRH1A	-2.25557	8.65254	-7.57268	6.63e-08	1.71e-05	8.31878
MAPRE2	-1.51689	9.39099	-7.56184	6.8e-08	1.72e-05	8.29458
MROH1	-1.876	7.30234	-7.54465	7.07e-08	1.76e-05	8.25613
MIF	-2.77012	10.4964	-7.51244	7.62e-08	1.85e-05	8.18402
RHOU	2.20883	8.60452	7.5109	7.65e-08	1.85e-05	8.18058
PFKM	-1.5943	10.3658	-7.50102	7.83e-08	1.86e-05	8.15843
CCDC85B	-1.62308	7.26071	-7.49672	7.91e-08	1.86e-05	8.14878
MAST3	-1.66299	10.2207	-7.47533	8.31e-08	1.9e-05	8.10075
MAST1	-3.7654	6.54685	-7.475	8.32e-08	1.9e-05	8.10002
CSPG5	1.69996	10.5405	7.46802	8.46e-08	1.9e-05	8.08433
NAT6	-3.39821	6.08588	-7.45742	8.67e-08	1.92e-05	8.06049
ACTL6B	-4.02351	7.00406	-7.44773	8.87e-08	1.94e-05	8.0387
CPT1C	-2.01341	8.7726	-7.41203	9.64e-08	2.07e-05	7.95827
MTURN	1.91673	9.63654	7.40786	9.73e-08	2.07e-05	7.94887
BDH1	-1.79951	6.95156	-7.40017	9.91e-08	2.08e-05	7.9315
MTUS1	2.05841	8.08083	7.39427	1e-07	2.08e-05	7.91819
HSPB11	-1.52237	8.81422	-7.37253	1.06e-07	2.16e-05	7.86908
CWC27	1.28438	8.94859	7.36714	1.07e-07	2.16e-05	7.85688
DNAJC8	-1.12242	8.4033	-7.34003	1.14e-07	2.27e-05	7.7955
NPDC1	-1.9751	8.83638	-7.31338	1.22e-07	2.38e-05	7.7351
ANP32B	1.82178	10.2491	7.30983	1.23e-07	2.38e-05	7.72704
NOTCH2NL	3.03148	9.75373	7.27188	1.34e-07	2.55e-05	7.64081
POLR2L	-2.19825	8.19669	-7.26535	1.36e-07	2.55e-05	7.62594
ATP2B4	2.05669	10.2051	7.26475	1.36e-07	2.55e-05	7.62457
ATP5SL	-1.72329	8.29865	-7.25457	1.4e-07	2.56e-05	7.6014
FOXN3	1.33397	7.35651	7.24992	1.41e-07	2.56e-05	7.59081
GAMT	-1.95706	6.48872	-7.24781	1.42e-07	2.56e-05	7.58601
MT2A	2.62417	11.7205	7.23154	1.47e-07	2.63e-05	7.54892
MACF1	1.69167	9.17357	7.22797	1.49e-07	2.63e-05	7.54077
NAA38	-1.97078	8.89302	-7.19871	1.59e-07	2.78e-05	7.47399
FLJ22184	-3.69788	8.78537	-7.18747	1.64e-07	2.83e-05	7.44829
RBP4	-2.97047	7.73889	-7.18097	1.66e-07	2.84e-05	7.43342
AMPD2	1.55451	10.1708	7.16036	1.75e-07	2.94e-05	7.38626
GFRA2	-2.66785	6.83011	-7.15696	1.76e-07	2.94e-05	7.37847
ATP13A1	-2.02095	7.89768	-7.14237	1.82e-07	2.94e-05	7.34504
KMT2C	1.50697	8.34771	7.13963	1.83e-07	2.94e-05	7.33876
CAND2	-1.47273	9.6479	-7.13918	1.84e-07	2.94e-05	7.33771
ERMN	1.85905	9.00227	7.13443	1.86e-07	2.94e-05	7.32683
ANLN	1.93446	7.51709	7.13229	1.87e-07	2.94e-05	7.32191
PLP1	2.02679	11.7364	7.13077	1.87e-07	2.94e-05	7.31843
RASSF2	2.0358	8.36249	7.1127	1.96e-07	3.03e-05	7.27695
DMPK	-1.61561	6.55143	-7.11017	1.97e-07	3.03e-05	7.27114
KDM2A	1.3206	9.03441	7.10332	2e-07	3.05e-05	7.25541
RASD2	-2.14201	6.82656	-7.09706	2.03e-07	3.05e-05	7.24102
MAP1S	-1.68094	8.28689	-7.09557	2.04e-07	3.05e-05	7.23759
CLMN	2.07695	6.97859	7.08783	2.07e-07	3.07e-05	7.21979
DNAJC1	1.82497	9.41107	7.08289	2.1e-07	3.07e-05	7.20844
COL24A1	-2.00332	8.21197	-7.08055	2.11e-07	3.07e-05	7.20305
NOC4L	-3.40985	6.51398	-7.07237	2.15e-07	3.1e-05	7.18422
CTD-3092A11.2	2.15614	8.64577	7.0603	2.22e-07	3.17e-05	7.15643
DPYSL4	-1.53279	8.38252	-7.0547	2.25e-07	3.18e-05	7.14353
LOC100996756	-2.39649	5.2529	-7.03919	2.33e-07	3.27e-05	7.10776
RAPGEFL1	-2.78503	7.49088	-7.03325	2.36e-07	3.29e-05	7.09406
IL17RD	1.54542	7.63595	7.02952	2.38e-07	3.29e-05	7.08545
PRMT7	-3.77096	5.95536	-6.99796	2.57e-07	3.49e-05	7.01256
ND6	2.50518	10.3299	6.99756	2.57e-07	3.49e-05	7.01163
FKBP1B	-1.43655	10.6756	-6.96021	2.82e-07	3.78e-05	6.9252
ERI3	-3.19842	6.32073	-6.94487	2.92e-07	3.87e-05	6.88963
ATP5G1	-1.8246	10.3177	-6.94389	2.93e-07	3.87e-05	6.88736
CYP46A1	-1.4861	11.2736	-6.93467	2.99e-07	3.92e-05	6.86596
AHCYL1	2.08225	10.3182	6.91794	3.12e-07	4.05e-05	6.82714
FGF1	1.55838	7.82549	6.91226	3.16e-07	4.07e-05	6.81393
MT1F	1.93985	10.3691	6.90606	3.21e-07	4.08e-05	6.79954
GALNT15	1.8453	7.93724	6.90422	3.22e-07	4.08e-05	6.79526
NFKBIA	2.08268	8.62052	6.89845	3.27e-07	4.11e-05	6.78185
NAPA	-2.15876	7.11418	-6.88893	3.34e-07	4.17e-05	6.7597
HIPK2	2.10051	9.43549	6.8852	3.37e-07	4.17e-05	6.75102
PMS2L2	-2.98284	3.78271	-6.88197	3.4e-07	4.17e-05	6.74351
G6PD	-4.04426	6.69355	-6.87527	3.45e-07	4.21e-05	6.7279
PAIP2B	2.8788	7.78513	6.86981	3.5e-07	4.23e-05	6.71521
ASMTL	-1.61178	8.62827	-6.86337	3.55e-07	4.27e-05	6.70019
AMER2	1.71452	11.1918	6.85906	3.59e-07	4.28e-05	6.69016
NDUFB4	-1.70755	8.84483	-6.85551	3.62e-07	4.28e-05	6.68189
IFI16	1.90493	7.46852	6.8375	3.78e-07	4.44e-05	6.63988
HMGB1	1.36286	11.4288	6.83325	3.82e-07	4.45e-05	6.62999
CD163	2.30842	5.85157	6.82534	3.9e-07	4.5e-05	6.61151
DNAAF1	-2.64131	6.59725	-6.80039	4.14e-07	4.72e-05	6.55323
ADSL	-1.15409	8.56494	-6.79962	4.15e-07	4.72e-05	6.55142
EEF1A2	-2.92387	9.50698	-6.77267	4.43e-07	4.97e-05	6.48838
OSMR	1.76073	6.3834	6.7724	4.43e-07	4.97e-05	6.48774
INPP5J	-2.6788	6.38572	-6.7505	4.67e-07	5.21e-05	6.43644
ARPC4	-2.57511	7.99366	-6.74753	4.7e-07	5.21e-05	6.42947
LSM7	-2.08179	7.78312	-6.72566	4.96e-07	5.45e-05	6.37819
APLNR	3.2859	7.74278	6.71029	5.15e-07	5.58e-05	6.34208
B9D2	-2.43713	5.28333	-6.70975	5.16e-07	5.58e-05	6.34082
MIB2	-1.30517	7.15233	-6.70741	5.19e-07	5.58e-05	6.33533
HK2	2.88243	5.94413	6.70433	5.22e-07	5.59e-05	6.3281
HIP1R	1.63889	8.69238	6.69366	5.36e-07	5.68e-05	6.30301
GRP	-3.11417	6.18639	-6.69117	5.39e-07	5.68e-05	6.29715
GOLIM4	2.2927	7.95494	6.68927	5.42e-07	5.68e-05	6.29268
ATP9B	-1.30527	7.48331	-6.67263	5.64e-07	5.84e-05	6.25355
LOC646214	1.46441	7.6981	6.67231	5.65e-07	5.84e-05	6.25277
CDK19	1.66843	8.40588	6.66767	5.71e-07	5.87e-05	6.24187
PPIB	-2.32655	8.53127	-6.64903	5.98e-07	6.1e-05	6.19795
NFE2L2	1.84816	7.08588	6.64376	6.05e-07	6.14e-05	6.18553
ORC5	-1.56384	7.64958	-6.64011	6.11e-07	6.16e-05	6.17693
FAIM2	-1.79119	10.0439	-6.63581	6.17e-07	6.18e-05	6.16679
LOC101930415	2.56047	10.172	6.62112	6.4e-07	6.35e-05	6.13213
NAGPA	-1.73254	8.74566	-6.61798	6.45e-07	6.35e-05	6.12471
DCAF15	-1.42009	5.71073	-6.61653	6.47e-07	6.35e-05	6.1213
EDF1	-1.9188	10.9222	-6.61441	6.5e-07	6.35e-05	6.1163
CDK5	-1.92246	8.59294	-6.61123	6.55e-07	6.36e-05	6.10879
LOC100288911	-1.73215	9.441	-6.60536	6.65e-07	6.41e-05	6.09491
PPP1R7	-1.72769	8.60537	-6.60245	6.7e-07	6.42e-05	6.08804
LINC00094	-1.45728	9.12859	-6.59825	6.77e-07	6.44e-05	6.07813
RGS11	-1.87656	6.52785	-6.59607	6.8e-07	6.44e-05	6.07296
ITPKB	2.3557	6.99543	6.58454	7e-07	6.52e-05	6.04572
NPTXR	-1.98501	8.0756	-6.58309	7.02e-07	6.52e-05	6.04229
IRS2	1.15844	10.6493	6.58188	7.04e-07	6.52e-05	6.03943
LAMTOR2	-2.63494	5.71024	-6.58137	7.05e-07	6.52e-05	6.03822
MDM4	1.2668	7.71462	6.57758	7.12e-07	6.52e-05	6.02926
DDX21	1.35914	8.74474	6.57681	7.13e-07	6.52e-05	6.02744
MSN	2.31192	6.56116	6.54444	7.72e-07	6.93e-05	5.95079
CORO2B	-1.76408	9.57648	-6.54352	7.74e-07	6.93e-05	5.94862
LRRC75A	-2.58534	5.11003	-6.54207	7.76e-07	6.93e-05	5.94518
ITPR2	1.81594	6.4379	6.5417	7.77e-07	6.93e-05	5.94431
BCAS1	3.05245	8.25814	6.54012	7.8e-07	6.93e-05	5.94056
KCNG1	-1.68792	7.75636	-6.53361	7.93e-07	7e-05	5.92514
PPME1	-1.31008	9.83232	-6.52712	8.05e-07	7.07e-05	5.90975
LST1	-1.4028	5.36262	-6.52257	8.14e-07	7.11e-05	5.89895
PM20D2	1.50597	7.44483	6.51633	8.27e-07	7.18e-05	5.88415
C8orf46	-1.37789	8.78718	-6.51226	8.35e-07	7.2e-05	5.87448
NDUFB7	-1.87897	7.20304	-6.51048	8.39e-07	7.2e-05	5.87026
NADK2	1.23153	8.45933	6.50893	8.42e-07	7.2e-05	5.86658
RFX4	1.86552	6.93384	6.50309	8.54e-07	7.24e-05	5.85273
CEP97	1.38558	7.57806	6.49993	8.61e-07	7.24e-05	5.84522
MAFF	2.06147	8.27186	6.49965	8.61e-07	7.24e-05	5.84456
ATP13A2	-1.87875	8.38147	-6.48757	8.87e-07	7.42e-05	5.81586
CCDC92	-1.47394	11.4711	-6.48373	8.96e-07	7.45e-05	5.80673
PHACTR4	1.68903	7.13949	6.47356	9.19e-07	7.6e-05	5.78257
FRYL	1.27378	7.37949	6.46886	9.29e-07	7.65e-05	5.77139
KSR1	1.39357	7.87232	6.465	9.38e-07	7.68e-05	5.76219
C1QTNF4	-4.90681	5.9368	-6.4345	1.01e-06	8.24e-05	5.68958
CTNNA3	1.91294	6.49846	6.42762	1.03e-06	8.33e-05	5.6732
LOC100272216	2.00841	9.05173	6.42229	1.04e-06	8.4e-05	5.6605
PP13439	1.77651	4.82015	6.4127	1.07e-06	8.56e-05	5.63762
PON2	2.10989	9.59757	6.40864	1.08e-06	8.6e-05	5.62795
CDKL1	-1.90126	5.90732	-6.40171	1.1e-06	8.7e-05	5.61142
RASSF4	1.57773	7.35056	6.39938	1.1e-06	8.71e-05	5.60586
REEP3	1.80246	6.9278	6.39646	1.11e-06	8.72e-05	5.59888
REEP6	-3.17283	7.4988	-6.39387	1.12e-06	8.72e-05	5.5927
ENPP2	1.79587	8.62679	6.38883	1.13e-06	8.72e-05	5.58067
PCYOX1	-1.41548	9.48009	-6.38617	1.14e-06	8.72e-05	5.5743
CTCF	1.57826	8.2966	6.38366	1.15e-06	8.72e-05	5.56831
NRARP	1.10355	7.72177	6.38351	1.15e-06	8.72e-05	5.56795
CMTM1	-2.24218	5.56436	-6.38304	1.15e-06	8.72e-05	5.56684
ITPKA	-2.42991	7.68083	-6.38302	1.15e-06	8.72e-05	5.5668
KPNA1	-1.40192	8.33244	-6.3801	1.16e-06	8.74e-05	5.55983
DNAJC3	1.39315	7.46888	6.37468	1.17e-06	8.78e-05	5.54687
RANBP10	-1.11101	6.5211	-6.37451	1.17e-06	8.78e-05	5.54647
PCSK1N	-2.34831	9.35562	-6.37128	1.18e-06	8.81e-05	5.53876
NTMT1	-1.82363	6.42851	-6.36482	1.2e-06	8.9e-05	5.52331
PTCHD1	2.09512	8.8713	6.36304	1.21e-06	8.9e-05	5.51906
OBSL1	-1.30708	7.45948	-6.35916	1.22e-06	8.95e-05	5.50977
FSD1	-3.23086	9.00954	-6.35207	1.24e-06	9.06e-05	5.49281
BCKDHA	-2.23995	7.71467	-6.34812	1.25e-06	9.11e-05	5.48336
EVI5L	-1.51661	6.52252	-6.34255	1.27e-06	9.19e-05	5.47004
ATXN1	1.07753	8.49928	6.33799	1.28e-06	9.25e-05	5.45913
CUTA	-1.35779	11.4623	-6.33599	1.29e-06	9.26e-05	5.45434
AKAP14	-1.2819	4.58943	-6.326	1.32e-06	9.43e-05	5.43044
IFI6	-2.12761	7.49226	-6.31898	1.34e-06	9.52e-05	5.41361
CWF19L2	1.15059	6.99761	6.31484	1.36e-06	9.56e-05	5.40369
GBAP1	-2.82021	8.54603	-6.31211	1.37e-06	9.56e-05	5.39715
FBXO32	1.28705	6.86479	6.30991	1.38e-06	9.56e-05	5.39189
CDIPT-AS1	-2.00711	5.69342	-6.30972	1.38e-06	9.56e-05	5.39144
CLIP3	-2.05777	10.1028	-6.30834	1.38e-06	9.56e-05	5.38811
KLF15	1.92214	8.30014	6.30264	1.4e-06	9.66e-05	5.37446
POLB	-1.42029	7.97162	-6.28412	1.47e-06	0.000100663	5.33005
DNAJC11	-1.44663	7.1548	-6.27923	1.48e-06	0.000100805	5.3183
RELL1	2.00986	7.65627	6.27831	1.49e-06	0.000100805	5.3161
PALLD	1.73427	7.90777	6.25731	1.57e-06	0.000105739	5.26568
MT1X	2.17206	10.6642	6.24728	1.61e-06	0.000107844	5.24157
QKI	1.87758	9.84614	6.24491	1.62e-06	0.000107844	5.23588
ANKRD40	1.51611	8.25588	6.2428	1.62e-06	0.000107844	5.23081
ANGPT1	1.7191	6.84085	6.24252	1.63e-06	0.000107844	5.23012
FAM69A	-1.88346	9.56055	-6.23872	1.64e-06	0.000107993	5.221
GPRC5B	1.46693	9.09678	6.23858	1.64e-06	0.000107993	5.22065
KMT2E	1.28959	9.59624	6.22913	1.68e-06	0.000109841	5.19792
PPAPDC3	-2.62334	6.67808	-6.22839	1.68e-06	0.000109841	5.19616
EIF1AX	1.22783	9.42912	6.21713	1.73e-06	0.000112333	5.16907
PTAR1	1.69689	8.62615	6.21604	1.74e-06	0.000112333	5.16644
PTMA	1.28291	10.8829	6.21326	1.75e-06	0.000112648	5.15976
ATP11C	2.1249	5.71225	6.20574	1.78e-06	0.000114309	5.14163
CAPNS1	-2.73415	8.21103	-6.19572	1.83e-06	0.000116718	5.1175
LYPD8	-1.60472	6.25228	-6.1755	1.92e-06	0.00012224	5.06877
NDUFV3	-2.04376	8.657	-6.1739	1.93e-06	0.00012224	5.06492
ANXA2P2	1.86822	5.99616	6.1702	1.95e-06	0.000122875	5.056
NCOA6	1.49213	8.35531	6.16312	1.98e-06	0.000124561	5.03893
KDELR1	1.33217	8.88524	6.15303	2.03e-06	0.000126133	5.01458
PLSCR4	2.21892	8.57588	6.15301	2.03e-06	0.000126133	5.01453
LNX1	-1.43567	9.6514	-6.15252	2.03e-06	0.000126133	5.01333
BAX	-1.78426	5.11056	-6.15172	2.04e-06	0.000126133	5.01142
CPLX1	-2.22647	10.3	-6.15006	2.05e-06	0.00012616	5.00741
CREBRF	1.01187	8.33091	6.14167	2.09e-06	0.000128324	4.98715
GATA6-AS1	2.11222	6.99781	6.137	2.11e-06	0.000128965	4.97589
PWWP2B	-1.83541	7.11851	-6.13655	2.12e-06	0.000128965	4.97479
MT1E	2.03134	10.3438	6.12797	2.16e-06	0.000131249	4.95405
DENND5A	1.61356	9.34138	6.12405	2.18e-06	0.00013196	4.94459
HDAC7	2.01106	5.7099	6.12105	2.2e-06	0.00013196	4.93735
DAGLB	-1.27353	6.26595	-6.11985	2.21e-06	0.00013196	4.93445
FIG4	-1.82772	10.2942	-6.11966	2.21e-06	0.00013196	4.93398
LINC00674	1.29182	8.16445	6.11222	2.25e-06	0.000133924	4.916
RHOT2	-1.63087	7.55796	-6.10207	2.31e-06	0.000135713	4.89145
RIMS1	-1.14744	7.65719	-6.10203	2.31e-06	0.000135713	4.89137
PCYOX1L	-1.33936	8.48807	-6.10029	2.32e-06	0.000135713	4.88715
ARHGAP32	-1.17003	9.22724	-6.09944	2.32e-06	0.000135713	4.88508
IST1	1.24227	8.81005	6.098	2.33e-06	0.000135713	4.8816
CTDSP2	1.48884	9.04028	6.09791	2.33e-06	0.000135713	4.88139
OTUD7A	-1.29559	7.71894	-6.09576	2.34e-06	0.000135942	4.87618
EXOC3	-1.30244	7.7106	-6.08758	2.39e-06	0.000138238	4.8564
FBXW5	-1.73465	7.38072	-6.08362	2.42e-06	0.000139013	4.84682
EFNB3	-1.64349	8.518	-6.08241	2.42e-06	0.000139013	4.84389
FAM174B	-1.65837	8.65225	-6.07508	2.47e-06	0.000141071	4.82614
CDC25C	1.31295	3.81288	6.06963	2.5e-06	0.000142488	4.81294
CANT1	-1.49164	7.63639	-6.05714	2.58e-06	0.000146408	4.78267
ICAM5	-1.74444	8.04289	-6.0559	2.59e-06	0.000146408	4.77967
HSD17B7	1.59722	8.78546	6.0485	2.64e-06	0.000148611	4.76173
CEP104	1.28387	7.01378	6.0469	2.65e-06	0.000148674	4.75786
NFKBIZ	2.23956	7.2751	6.04473	2.66e-06	0.000148829	4.7526
FBXO16	-1.63603	7.92625	-6.04364	2.67e-06	0.000148829	4.74995
ACAP3	-1.49347	7.87943	-6.03438	2.73e-06	0.000151781	4.72751
PIP4K2A	1.24433	8.74828	6.02895	2.77e-06	0.000153318	4.71434
GTF2F1	-1.3503	7.67874	-6.02594	2.79e-06	0.000153938	4.70702
HCN2	-1.94784	5.95638	-6.01845	2.84e-06	0.000156305	4.68885
HERC6	-1.84756	7.57638	-6.0157	2.86e-06	0.00015684	4.68217
MEGF10	1.73414	8.98293	6.01067	2.9e-06	0.000158278	4.66996
COQ4	-1.67553	7.66156	-6.00197	2.96e-06	0.000160665	4.64885
LDLRAD3	1.31472	7.41356	6.00194	2.96e-06	0.000160665	4.64876
BCKDK	-2.01408	7.06477	-5.98656	3.08e-06	0.000166147	4.61141
CHCHD6	-2.33112	7.20596	-5.98582	3.09e-06	0.000166147	4.60961
MRPS15	-1.50374	8.79331	-5.98232	3.11e-06	0.000167043	4.60109
KIAA0485	2.5327	7.97006	5.97848	3.14e-06	0.000167515	4.59177
HDLBP	-2.09574	9.40224	-5.97692	3.16e-06	0.000167515	4.58797
P2RX5	-1.56818	8.49387	-5.97659	3.16e-06	0.000167515	4.58716
GOLPH3	1.40887	8.65718	5.97541	3.17e-06	0.000167515	4.5843
GPM6B	1.58941	12.1417	5.97445	3.18e-06	0.000167515	4.58197
MXI1	1.31006	10.0415	5.97191	3.2e-06	0.000168022	4.57581
C19orf66	-1.37386	8.44574	-5.96947	3.22e-06	0.000168491	4.56987
EFNA1	2.35093	7.5511	5.96604	3.24e-06	0.000169386	4.56152
PFKFB3	2.15914	11.1939	5.96257	3.27e-06	0.000170303	4.55308
KCTD4	-1.71161	7.92501	-5.94453	3.42e-06	0.000177157	4.50917
PMP2	2.62398	10.4694	5.94186	3.45e-06	0.000177157	4.50268
CCDC24	-2.83381	7.31557	-5.94163	3.45e-06	0.000177157	4.50212
GAB2	2.3059	8.39802	5.93464	3.51e-06	0.000178988	4.4851
MAN2B1	-1.50864	6.80675	-5.93423	3.51e-06	0.000178988	4.4841
PMS2P4	-2.84999	5.72114	-5.9326	3.53e-06	0.000178988	4.48014
LOC440434	1.33325	8.30465	5.93237	3.53e-06	0.000178988	4.47958
LOC692247	-1.71325	6.37993	-5.92497	3.6e-06	0.000181763	4.46157
IPO7	1.17035	9.57282	5.92144	3.63e-06	0.0001828	4.45295
MEIS3P1	2.01288	7.31358	5.91981	3.64e-06	0.000182824	4.44898
CMTM6	1.36942	6.94778	5.91884	3.65e-06	0.000182824	4.44663
LRRC14	-1.31767	6.67467	-5.91544	3.68e-06	0.000183809	4.43835
MPV17	-2.93353	6.22785	-5.91147	3.72e-06	0.000185068	4.42867
ATP5D	-1.69006	8.83889	-5.90945	3.74e-06	0.000185425	4.42374
BPIFA1	2.53428	4.85165	5.9039	3.79e-06	0.000186883	4.41022
LEF1	1.57742	5.79514	5.90384	3.79e-06	0.000186883	4.41007
IMPDH2	-1.84253	8.41845	-5.89328	3.89e-06	0.000191316	4.38433
FSTL4	-1.88849	5.44965	-5.89141	3.91e-06	0.000191624	4.37974
ANKRD27	1.24126	9.28632	5.88683	3.96e-06	0.000193243	4.36858
DGAT1	-2.08443	7.12392	-5.88396	3.99e-06	0.000194038	4.36158
MT1M	2.04429	8.36383	5.88274	4e-06	0.000194038	4.35861
GPS2	-2.06592	8.12662	-5.87959	4.03e-06	0.000194981	4.35093
MALAT1	1.6268	12.319	5.87836	4.04e-06	0.000194987	4.34793
BRSK2	-2.39915	8.74265	-5.87598	4.07e-06	0.000195402	4.3421
EFCAB14	1.09676	8.18411	5.87509	4.08e-06	0.000195402	4.33994
GXYLT1	1.43324	6.73479	5.8738	4.09e-06	0.000195442	4.3368
CABP1	-2.48362	7.61935	-5.86603	4.17e-06	0.000198429	4.31783
PROSC	-1.42071	7.84553	-5.86538	4.18e-06	0.000198429	4.31624
PYCRL	-3.58739	5.42079	-5.85452	4.29e-06	0.00020332	4.28973
CDH19	1.1983	6.13367	5.85278	4.31e-06	0.000203602	4.28547
AHNAK2	-1.46954	7.43828	-5.85047	4.34e-06	0.000204178	4.27983
MGARP	-2.31497	5.50976	-5.84899	4.35e-06	0.000204329	4.27622
COL26A1	-1.83758	6.02777	-5.84659	4.38e-06	0.000204613	4.27035
PLEKHG5	-1.11045	6.96147	-5.84608	4.39e-06	0.000204613	4.26911
KANK1	1.5308	8.12803	5.84006	4.45e-06	0.000207132	4.25439
BMPR1B	1.55915	8.57655	5.83627	4.5e-06	0.000208505	4.24513
HPCA	-2.88431	9.24169	-5.83471	4.51e-06	0.000208709	4.24133
FGD4	1.05185	8.15248	5.83029	4.56e-06	0.000210025	4.23051
HDHD2	1.2364	9.41087	5.8299	4.57e-06	0.000210025	4.22956
ACOT7	-1.90341	8.62478	-5.81847	4.7e-06	0.000214967	4.20161
BYSL	-2.32244	6.40257	-5.81808	4.71e-06	0.000214967	4.20068
NSUN5P1	-1.31237	8.64265	-5.81593	4.73e-06	0.000214967	4.1954
MCL1	1.03529	7.96948	5.8159	4.73e-06	0.000214967	4.19534
POU3F2	1.11926	7.72371	5.81494	4.74e-06	0.000214967	4.19297
C11orf97	-2.40361	3.6999	-5.80858	4.82e-06	0.00021782	4.17742
FAM198B	1.9075	8.34042	5.8064	4.85e-06	0.000218395	4.17209
C14orf28	1.24248	7.32001	5.80378	4.88e-06	0.000218994	4.16567
NAP1L1	1.20552	9.71096	5.80305	4.89e-06	0.000218994	4.1639
CENPT	-2.16108	5.79955	-5.79724	4.96e-06	0.000221599	4.14969
B3GNT5	1.64628	5.47478	5.7874	5.09e-06	0.000225832	4.12559
LGALS8	-1.05091	8.36088	-5.7862	5.1e-06	0.000225832	4.12265
NPB	-2.57771	6.45455	-5.7859	5.11e-06	0.000225832	4.12193
DYNLRB1	-1.31379	9.43325	-5.78423	5.13e-06	0.000225832	4.11784
FNBP1	1.4099	8.80185	5.78417	5.13e-06	0.000225832	4.1177
KATNB1	-1.54266	9.06606	-5.7828	5.15e-06	0.000225985	4.11433
MCOLN1	-1.97565	6.75931	-5.77933	5.19e-06	0.000227342	4.10583
IGF1R	1.17832	8.47383	5.77606	5.23e-06	0.000228593	4.09782
PINLYP	-2.09207	5.43783	-5.77327	5.27e-06	0.000229574	4.09099
LRRC41	-1.21998	6.58961	-5.76631	5.36e-06	0.000232363	4.07394
GRAMD3	1.79773	7.84312	5.76042	5.45e-06	0.000234942	4.05952
NADSYN1	-1.16539	6.6766	-5.75977	5.45e-06	0.000234942	4.05793
BBX	1.22745	9.04059	5.756	5.51e-06	0.000236092	4.04867
GTF3C6	1.49723	8.8874	5.75405	5.53e-06	0.000236092	4.04391
RGS7BP	-1.60264	10.0679	-5.75321	5.55e-06	0.000236092	4.04184
GNG3	-1.91349	10.1476	-5.75259	5.55e-06	0.000236092	4.04032
ADD3	1.6594	10.8667	5.75235	5.56e-06	0.000236092	4.03974
MAP2K5	-1.19516	6.58118	-5.7514	5.57e-06	0.000236092	4.03741
PCSK2	-1.39031	9.03917	-5.74651	5.64e-06	0.000238251	4.02543
RHOQ	1.40985	8.79184	5.74568	5.65e-06	0.000238251	4.02338
PSMA5	-1.93047	8.92663	-5.74277	5.69e-06	0.000239366	4.01627
BAG6	-1.39128	8.35186	-5.7347	5.81e-06	0.000243656	3.99647
CLPP	-2.9881	6.50594	-5.73282	5.84e-06	0.000243805	3.99187
IER2	1.10297	8.68297	5.73236	5.85e-06	0.000243805	3.99073
EXOSC10	-1.35788	8.3045	-5.7299	5.88e-06	0.000244679	3.9847
P4HTM	-1.12201	10.1863	-5.72699	5.93e-06	0.000245273	3.97756
MXRA8	1.25308	7.31991	5.72686	5.93e-06	0.000245273	3.97724
LPIN2	1.13138	8.47966	5.72363	5.98e-06	0.000246637	3.96932
MLLT11	-1.50964	12.7086	-5.71682	6.08e-06	0.000249148	3.95261
RAB3GAP1	1.11187	9.95171	5.71591	6.1e-06	0.000249148	3.95036
MFHAS1	1.44946	8.34625	5.71551	6.1e-06	0.000249148	3.94939
NUFIP2	1.07188	8.75624	5.71405	6.12e-06	0.000249422	3.94582
ARRDC4	1.99715	7.72327	5.70952	6.19e-06	0.000251653	3.93468
EIF3G	-2.64884	9.0857	-5.70847	6.21e-06	0.000251674	3.9321
MT1H	2.05613	10.6223	5.70398	6.28e-06	0.000253087	3.9211
BLVRB	-2.36938	7.46739	-5.70151	6.32e-06	0.000253087	3.91501
DHRS11	-1.71143	7.277	-5.70087	6.33e-06	0.000253087	3.91345
GABRA1	-2.60066	9.32351	-5.70069	6.33e-06	0.000253087	3.913
NR0B2	2.03804	4.43026	5.70053	6.34e-06	0.000253087	3.91261
PPFIBP1	1.09409	8.69983	5.7002	6.34e-06	0.000253087	3.91182
KCNN2	-1.43735	9.17705	-5.68207	6.64e-06	0.000264323	3.86729
METTL7A	1.67288	8.87696	5.67964	6.68e-06	0.000265286	3.86132
NDRG2	1.44704	8.7274	5.67732	6.72e-06	0.000265801	3.8556
PSMD8	-4.10852	6.40998	-5.67071	6.84e-06	0.000268157	3.83938
DPM3	-1.51302	8.901	-5.67068	6.84e-06	0.000268157	3.8393
PROC	-2.71757	5.29593	-5.67045	6.84e-06	0.000268157	3.83874
MOB3B	1.0215	8.20263	5.66536	6.93e-06	0.00027097	3.82622
CPM	1.19394	6.25916	5.6536	7.14e-06	0.000278488	3.7973
CDAN1	-1.4157	6.90995	-5.6523	7.16e-06	0.000278716	3.79411
COMTD1	-1.16724	6.9507	-5.64926	7.22e-06	0.00028018	3.78664
MKRN1	-1.23222	10.2067	-5.64753	7.25e-06	0.00028072	3.78239
GPR88	-1.90034	9.05739	-5.64289	7.34e-06	0.000283348	3.77098
CCDC124	-2.31203	5.06127	-5.63934	7.4e-06	0.000285219	3.76223
KAT2B	2.69776	8.42683	5.63206	7.54e-06	0.000289197	3.74434
LGI1	-1.52439	9.50635	-5.63196	7.54e-06	0.000289197	3.74408
NSUN5	-1.13112	8.69247	-5.63045	7.57e-06	0.000289598	3.74038
NQO2	-1.25161	8.39043	-5.6145	7.88e-06	0.000300847	3.70111
BOLA3	-1.07984	8.93141	-5.6118	7.94e-06	0.000302183	3.69447
DSCAML1	-1.70495	7.46516	-5.60241	8.13e-06	0.000308736	3.67135
CNP	1.31723	10.4239	5.60122	8.15e-06	0.000308925	3.66842
PGP	-1.25325	8.62299	-5.59615	8.26e-06	0.00031168	3.65592
ABCA1	2.51468	7.59401	5.59584	8.27e-06	0.00031168	3.65517
NME7	-1.72286	10.7132	-5.59351	8.32e-06	0.000311981	3.64941
POU3F3	1.36222	7.56634	5.59151	8.36e-06	0.000311981	3.64449
GNB5	-1.68826	9.18888	-5.59078	8.37e-06	0.000311981	3.64269
KCTD13	-1.95641	8.90436	-5.58719	8.45e-06	0.000314092	3.63386
ALOX12B	-2.68009	5.22836	-5.5848	8.5e-06	0.000315124	3.62797
PDK4	1.76927	7.19693	5.58405	8.52e-06	0.000315124	3.62612
RAB31	1.6499	9.57883	5.58061	8.59e-06	0.00031715	3.61763
BMS1P6	1.41364	8.5981	5.57843	8.64e-06	0.000318169	3.61226
LOC100507217	1.08029	7.37005	5.57569	8.7e-06	0.000319646	3.60551
GOLGA8N	1.63228	10.0399	5.5712	8.8e-06	0.000322563	3.59445
CCNG1	1.48421	8.44968	5.5694	8.84e-06	0.00032329	3.59001
CKAP5	-1.04813	8.63525	-5.56651	8.91e-06	0.000324923	3.58288
CALY	-2.7246	7.43485	-5.56341	8.98e-06	0.000326735	3.57525
GOLGA7	1.08274	8.93915	5.56152	9.02e-06	0.000327551	3.57059
PCNXL2	-1.23862	8.68303	-5.5584	9.09e-06	0.000329116	3.56289
NCOA2	1.18319	8.03926	5.55709	9.12e-06	0.000329116	3.55967
PCYT1B	-1.10526	6.81759	-5.55604	9.15e-06	0.000329116	3.55707
ALG3	-1.56806	6.99438	-5.55382	9.2e-06	0.00033023	3.55159
DAAM2	1.72826	8.76032	5.55114	9.26e-06	0.000331732	3.54498
LATS2	1.7421	7.22548	5.54776	9.34e-06	0.000333839	3.53665
LOC642852	-1.06694	9.06159	-5.54416	9.43e-06	0.000335472	3.52776
RGS7	-1.22224	9.89441	-5.54406	9.43e-06	0.000335472	3.52753
GPR19	-1.82544	8.60506	-5.5419	9.48e-06	0.000336561	3.5222
EPS8L1	-1.19417	5.18144	-5.53807	9.58e-06	0.000339094	3.51276
INHA	-1.61608	6.50618	-5.53622	9.62e-06	0.000339175	3.50817
ARRDC1	-1.55979	6.13147	-5.53117	9.75e-06	0.000342795	3.49572
ADAMTS8	-1.25686	7.83717	-5.52865	9.81e-06	0.000343857	3.48951
C15orf27	-1.61627	8.17222	-5.5282	9.82e-06	0.000343857	3.4884
LYRM9	-1.06115	7.54581	-5.52706	9.85e-06	0.000344091	3.48559
CHCHD10	-1.55173	9.2371	-5.52546	9.89e-06	0.000344701	3.48162
LRRC8D	1.198	9.52899	5.52463	9.91e-06	0.000344701	3.47958
ABCC8	-1.78091	7.97081	-5.52269	9.96e-06	0.000345647	3.47478
ITGB5	1.5741	7.53592	5.52128	1e-05	0.000346128	3.4713
PNKP	-1.37031	7.30702	-5.51835	1.01e-05	0.000347953	3.46408
KCNIP4	-1.33612	9.28262	-5.51344	1.02e-05	0.000351566	3.45195
RBM28	1.62633	7.39306	5.51027	1.03e-05	0.00035364	3.44413
ADCK5	-2.39747	6.05627	-5.50726	1.04e-05	0.000354963	3.43671
LDLRAP1	1.81459	7.05302	5.50709	1.04e-05	0.000354963	3.43628
DUX1	-1.68601	5.33464	-5.50574	1.04e-05	0.000355417	3.43294
DDIT4	2.03312	8.46132	5.50487	1.04e-05	0.000355426	3.43081
COX15	1.09701	8.26212	5.49436	1.07e-05	0.000363511	3.40484
FAM53C	1.25603	8.50595	5.48762	1.09e-05	0.000369012	3.3882
LIN7C	1.43785	9.09318	5.4853	1.1e-05	0.000370409	3.38246
C15orf65	-1.72845	6.55437	-5.48217	1.1e-05	0.000371101	3.37473
PAN3	1.14598	9.91831	5.48209	1.1e-05	0.000371101	3.37454
OR1F1	1.87892	6.27042	5.48199	1.1e-05	0.000371101	3.37428
MPPE1	-1.94059	7.40762	-5.48121	1.11e-05	0.000371101	3.37235
DST	1.14531	8.91996	5.47669	1.12e-05	0.000374085	3.36119
MAP7D1	-1.97502	7.72382	-5.4764	1.12e-05	0.000374085	3.36048
NOP14	1.11595	8.03891	5.47459	1.13e-05	0.000375028	3.35599
CROCCP3	-1.61985	5.21285	-5.47257	1.13e-05	0.000376163	3.35101
ESYT1	-2.49539	7.33932	-5.46322	1.16e-05	0.000383626	3.3279
C9orf9	-1.10833	7.20989	-5.46213	1.16e-05	0.000383888	3.3252
RARS2	-1.12634	6.66341	-5.45679	1.18e-05	0.00038834	3.312
PODXL2	-2.81346	6.71901	-5.45321	1.19e-05	0.000391088	3.30315
GLTSCR1L	1.22838	8.15651	5.45196	1.19e-05	0.000391524	3.30004
GSS	-1.30231	9.113	-5.44509	1.21e-05	0.000397623	3.28306
FMNL2	1.37746	9.92303	5.44087	1.23e-05	0.00040026	3.27263
CD109	1.22245	6.1985	5.43944	1.23e-05	0.000400895	3.26909
BRINP2	-1.06917	8.91097	-5.4332	1.25e-05	0.000405756	3.25365
PRR7	-1.86177	5.69416	-5.4331	1.25e-05	0.000405756	3.25341
GUF1	-1.35366	6.35145	-5.42625	1.27e-05	0.000411232	3.23645
GNB2	-1.5752	8.86126	-5.42403	1.28e-05	0.000412722	3.23096
POM121C	1.13923	8.68164	5.41727	1.3e-05	0.000419051	3.21424
CP	1.989	6.80468	5.41584	1.31e-05	0.000419224	3.2107
FLT1	1.22817	6.48837	5.41551	1.31e-05	0.000419224	3.20989
MEN1	-1.50066	8.00774	-5.4067	1.34e-05	0.000427038	3.18807
GPX4	-1.42747	10.3129	-5.40115	1.36e-05	0.000432267	3.17433
MT1G	1.71638	9.14213	5.39903	1.37e-05	0.000433248	3.16909
CECR5	1.05087	8.51405	5.39779	1.37e-05	0.000433248	3.16601
MZF1	-1.37429	8.72944	-5.39699	1.37e-05	0.000433248	3.16403
FLJ20712	-1.86864	3.73618	-5.3967	1.37e-05	0.000433248	3.16332
BAG3	1.83646	9.03769	5.39632	1.38e-05	0.000433248	3.16238
FAM163A	-2.3368	5.46244	-5.39484	1.38e-05	0.000434021	3.15872
ACBD5	1.06128	9.27665	5.39212	1.39e-05	0.000435891	3.15198
MAGI2-AS2	2.32902	3.51528	5.39076	1.39e-05	0.000435891	3.14862
RAB3IL1	1.41461	7.03332	5.39004	1.4e-05	0.000435891	3.14684
MOBP	2.03164	9.37267	5.38828	1.4e-05	0.000436993	3.14247
ATP5B	-1.41976	10.7644	-5.38577	1.41e-05	0.000437236	3.13625
ASCC2	-2.49185	5.38867	-5.38575	1.41e-05	0.000437236	3.1362
FAM173A	-1.3336	7.94116	-5.38233	1.43e-05	0.000440211	3.12773
HSF4	-1.71182	5.32593	-5.38067	1.43e-05	0.000440822	3.12362
PCDH18	1.35151	7.05262	5.37706	1.44e-05	0.000442974	3.11467
FAM107A	1.68088	11.5637	5.37682	1.45e-05	0.000442974	3.11409
LOC102725438	1.82253	6.13151	5.37118	1.47e-05	0.000447942	3.10012
PCDHB13	-1.67197	5.27296	-5.37095	1.47e-05	0.000447942	3.09953
LGALS3	1.25405	8.33399	5.36974	1.47e-05	0.000448455	3.09654
GATM	1.48088	7.27336	5.36886	1.48e-05	0.000448599	3.09436
PACS1	-1.32124	7.69478	-5.36587	1.49e-05	0.000451164	3.08696
DACT3	1.02677	8.56632	5.36486	1.49e-05	0.000451462	3.08446
CA10	-1.47362	8.3556	-5.3635	1.5e-05	0.000451913	3.08108
KDM5A	1.09418	7.48907	5.36243	1.5e-05	0.000451913	3.07844
MATK	-1.47113	7.04371	-5.36222	1.5e-05	0.000451913	3.07791
HIST3H2A	-1.0797	7.31409	-5.35847	1.51e-05	0.000454535	3.06861
LARGE	-1.24088	7.78411	-5.35521	1.53e-05	0.000457463	3.06054
LRP4	2.12095	8.73158	5.35174	1.54e-05	0.000460668	3.05194
MIEN1	-1.45785	9.75896	-5.34973	1.55e-05	0.000462166	3.04696
LOC440330	-2.38664	4.89729	-5.34772	1.56e-05	0.000463668	3.04198
NACC2	1.5614	9.55691	5.34413	1.57e-05	0.000467071	3.03307
MAML1	1.01338	9.08328	5.34199	1.58e-05	0.000467875	3.02777
GLS2	-1.68864	6.62479	-5.34198	1.58e-05	0.000467875	3.02775
BHLHE41	1.25115	7.80978	5.3412	1.58e-05	0.000467937	3.0258
NOTCH2	1.40186	7.6186	5.33908	1.59e-05	0.000468922	3.02055
ATP6V1H	-1.01091	9.41639	-5.33793	1.6e-05	0.000468922	3.0177
MTFMT	-1.63238	6.71921	-5.33667	1.6e-05	0.000468922	3.01458
LOC100996542	-1.32213	8.09994	-5.33653	1.6e-05	0.000468922	3.01424
CDC34	-1.61928	7.07915	-5.336	1.6e-05	0.000468922	3.01291
MRPL4	-2.20759	6.1581	-5.3337	1.61e-05	0.000470811	3.00722
LRPAP1	-1.50688	9.29176	-5.33037	1.63e-05	0.000473968	2.99896
DXO	-1.36882	7.85774	-5.32926	1.63e-05	0.000474433	2.99622
ME3	-1.15198	7.69282	-5.32781	1.64e-05	0.000474678	2.9926
ATPAF1	-1.1769	9.27541	-5.32749	1.64e-05	0.000474678	2.99181
LRRTM2	1.148	10.3091	5.3269	1.64e-05	0.000474678	2.99036
CACNG3	-1.27784	8.49933	-5.32378	1.66e-05	0.000476976	2.98262
PTPRR	-1.17353	8.59104	-5.32358	1.66e-05	0.000476976	2.98213
MAP4K4	1.47288	9.24782	5.31973	1.67e-05	0.000479957	2.97256
PRDX2	-1.44429	10.2324	-5.31927	1.67e-05	0.000479957	2.97143
LY6E	-2.36199	6.69924	-5.31901	1.68e-05	0.000479957	2.9708
PHACTR3	1.31093	9.02896	5.31604	1.69e-05	0.000482744	2.96343
B4GALNT1	-1.1161	8.57114	-5.31349	1.7e-05	0.000485029	2.9571
LUC7L3	1.24912	11.2839	5.31151	1.71e-05	0.000486099	2.95218
AHNAK	1.49439	6.34459	5.30327	1.74e-05	0.000493461	2.93174
PMPCA	-1.3602	7.61684	-5.29847	1.77e-05	0.000498633	2.91984
CPSF3L	-1.19824	6.84605	-5.2937	1.79e-05	0.00050386	2.90801
PGLS	-1.21995	7.35148	-5.29112	1.8e-05	0.000506298	2.9016
IRF2BPL	1.57417	10.7083	5.28864	1.81e-05	0.000508624	2.89543
EXO5	-1.3633	5.65857	-5.28481	1.83e-05	0.000512726	2.88593
HDDC3	-2.28927	7.07867	-5.28357	1.84e-05	0.000513437	2.88287
DPP6	-1.09917	10.7766	-5.27425	1.88e-05	0.000523994	2.85973
HIPK3	1.21847	9.1503	5.27218	1.89e-05	0.000525327	2.85458
PHPT1	-1.2948	8.53808	-5.27188	1.89e-05	0.000525327	2.85384
DDX41	-2.32438	8.61249	-5.26967	1.9e-05	0.000527387	2.84834
MID1IP1	1.53984	7.98995	5.26853	1.91e-05	0.000527995	2.84552
CD320	-1.67273	7.27039	-5.26746	1.91e-05	0.000528516	2.84287
CUEDC2	-1.47551	9.84371	-5.26395	1.93e-05	0.000532362	2.83415
PALD1	2.14488	7.17195	5.26051	1.95e-05	0.000536142	2.8256
CAMK1G	-1.88525	6.88923	-5.25942	1.95e-05	0.000536706	2.82289
GLIS3	1.55669	7.10702	5.2585	1.96e-05	0.000536788	2.82063
KRTAP5-2	1.45038	5.61522	5.258	1.96e-05	0.000536788	2.81937
DBNDD1	-1.73215	7.80404	-5.25725	1.96e-05	0.000536876	2.81752
C2orf50	-2.17595	5.35531	-5.25231	1.99e-05	0.000542777	2.80526
BTBD2	-2.02788	6.32524	-5.24122	2.05e-05	0.000556518	2.77771
LOC285812	1.44553	10.5291	5.2399	2.05e-05	0.000557451	2.77441
CST3	-1.99122	8.5203	-5.23862	2.06e-05	0.000558312	2.77125
DNAJC4	-1.35021	6.88655	-5.23455	2.08e-05	0.00056321	2.76113
DDR2	1.20622	6.90456	5.2302	2.1e-05	0.000567545	2.75034
MKL1	-1.14678	6.52788	-5.23008	2.11e-05	0.000567545	2.75003
DNAJA2	-1.43126	9.62282	-5.22847	2.11e-05	0.000567545	2.74603
MCM5	-1.84464	5.22436	-5.22787	2.12e-05	0.000567545	2.74455
ATOX1	-2.55269	6.82946	-5.22756	2.12e-05	0.000567545	2.74376
RASL10A	-1.43911	8.97465	-5.22375	2.14e-05	0.000572151	2.73429
GNG13	-2.52885	5.98487	-5.22185	2.15e-05	0.000572486	2.72958
MSANTD1	-1.9021	6.34459	-5.22177	2.15e-05	0.000572486	2.72938
G6PC3	-1.63516	8.46019	-5.22075	2.16e-05	0.000572486	2.72684
PKM	-1.46385	8.41881	-5.21936	2.16e-05	0.000572486	2.7234
KCTD2	1.68794	7.82797	5.21895	2.17e-05	0.000572486	2.72237
ACACB	1.40332	8.09006	5.21877	2.17e-05	0.000572486	2.72192
LINC00844	2.30599	8.69017	5.21834	2.17e-05	0.000572486	2.72085
MGRN1	-1.79362	9.4616	-5.21825	2.17e-05	0.000572486	2.72065
GLT1D1	-1.49003	8.65032	-5.21637	2.18e-05	0.000574048	2.71597
NINL	1.66396	7.53395	5.2156	2.19e-05	0.000574048	2.71406
CCKBR	-1.21774	7.29293	-5.21524	2.19e-05	0.000574048	2.71315
LOC284889	-3.25548	5.74382	-5.21174	2.21e-05	0.000578262	2.70446
ADCY9	-1.05852	8.15916	-5.20922	2.22e-05	0.000580866	2.6982
CITED1	-2.28827	6.81852	-5.20869	2.22e-05	0.000580866	2.69689
LDHA	-2.25547	11.41	-5.20674	2.24e-05	0.000581628	2.69204
DPP3	-1.71302	6.78076	-5.20661	2.24e-05	0.000581628	2.69171
CALN1	-1.32009	8.89034	-5.20562	2.24e-05	0.000581628	2.68926
ADAM10	1.57165	7.98131	5.20561	2.24e-05	0.000581628	2.68921
LOC100289098	-1.11675	7.31515	-5.20115	2.27e-05	0.000586725	2.67815
LASP1	1.01442	10.2339	5.20093	2.27e-05	0.000586725	2.67758
KIF13B	1.37368	7.74775	5.19704	2.29e-05	0.00059163	2.66793
KIF17	-2.34108	6.50701	-5.1964	2.3e-05	0.000591641	2.66633
OPTN	-1.12762	9.35306	-5.19399	2.31e-05	0.000594332	2.66035
KIAA0907	1.25555	8.72826	5.192	2.32e-05	0.000596411	2.65539
MCHR1	-1.71244	7.86352	-5.19132	2.33e-05	0.000596475	2.65371
AK055458	-1.89583	5.51272	-5.19037	2.33e-05	0.000596955	2.65135
MAP2	1.01504	11.9664	5.186	2.36e-05	0.000601736	2.64048
FAM43A	1.26528	7.0843	5.18479	2.36e-05	0.000602633	2.63747
PWWP2A	1.00817	7.4395	5.18358	2.37e-05	0.000603527	2.63447
KDM4C	1.19705	7.43899	5.18077	2.39e-05	0.000606925	2.62747
LMF1	-1.21396	9.65949	-5.17966	2.4e-05	0.000607671	2.62472
KIF1C	1.70824	6.60529	5.1788	2.4e-05	0.000607783	2.62258
MBP	1.87044	10.0545	5.17834	2.4e-05	0.000607783	2.62143
C20orf27	-1.49592	6.05623	-5.16734	2.47e-05	0.000622204	2.59408
LOC100506119	-1.6568	3.96821	-5.16464	2.49e-05	0.000624545	2.58736
EZR	1.71473	6.47234	5.16464	2.49e-05	0.000624545	2.58736
H1FX	-1.10193	8.48105	-5.1627	2.5e-05	0.000625684	2.58255
PIN1	-2.40762	9.26007	-5.16207	2.51e-05	0.000625684	2.58097
NDUFS6	-1.0946	10.003	-5.15608	2.55e-05	0.000633003	2.56608
PNMAL2	-2.19766	7.58871	-5.15607	2.55e-05	0.000633003	2.56605
GPAT2	-2.09134	5.19712	-5.1557	2.55e-05	0.000633003	2.56512
LTC4S	-1.95772	3.87348	-5.15068	2.58e-05	0.00063934	2.55265
MIF4GD	-1.32144	7.37838	-5.1506	2.58e-05	0.00063934	2.55243
ANKRD16	-1.18009	5.67531	-5.14603	2.61e-05	0.000645879	2.54107
FAM19A1	-1.33115	9.86203	-5.14311	2.63e-05	0.000649725	2.5338
PDK2	-1.32066	6.78791	-5.14057	2.65e-05	0.000652952	2.52749
MON1A	-1.69934	7.69844	-5.13894	2.66e-05	0.000654666	2.52344
C16orf93	-2.01263	7.37379	-5.13186	2.71e-05	0.000664611	2.50583
CRTC1	-1.0885	6.54989	-5.13015	2.72e-05	0.000665499	2.50157
DMTN	-1.05956	9.14986	-5.12953	2.73e-05	0.000665499	2.50002
PPP3R1	-1.11181	7.20208	-5.12721	2.74e-05	0.0006675	2.49426
NDUFV1	-1.22927	7.97695	-5.12716	2.74e-05	0.0006675	2.49412
DCAF6	-1.04059	7.5479	-5.12641	2.75e-05	0.00066775	2.49226
CADM4	-1.08476	5.31488	-5.12457	2.76e-05	0.000669881	2.48768
PAM	-1.2262	11.0504	-5.12357	2.77e-05	0.000670567	2.4852
C3orf17	-1.14617	9.01295	-5.12275	2.77e-05	0.000670959	2.48314
RAMP3	1.8965	6.54492	5.11872	2.8e-05	0.000676909	2.47311
CA11	-1.67751	9.91189	-5.11321	2.84e-05	0.000685522	2.4594
DIP2B	1.16268	7.89306	5.11092	2.86e-05	0.000687594	2.45372
GFAP	1.90348	11.4365	5.11084	2.86e-05	0.000687594	2.45352
BAZ2B	1.28278	9.28281	5.10964	2.87e-05	0.00068762	2.45052
DOCK4	1.26558	9.27571	5.10886	2.87e-05	0.000687946	2.44859
HSPBP1	-1.78292	8.81758	-5.10735	2.89e-05	0.00068959	2.44481
ARHGAP4	-2.07732	5.34029	-5.10158	2.93e-05	0.000697767	2.43047
GOSR1	1.14665	8.96466	5.10083	2.93e-05	0.000698059	2.4286
KLHL17	-1.10252	6.44475	-5.0982	2.95e-05	0.000700693	2.42204
ECH1	-2.39415	7.31583	-5.09707	2.96e-05	0.000701676	2.41922
CEL	-2.6567	5.25916	-5.09524	2.98e-05	0.000702324	2.41467
DEAF1	-1.42246	6.09112	-5.09513	2.98e-05	0.000702324	2.4144
PRCP	1.25676	6.82827	5.09496	2.98e-05	0.000702324	2.41397
LOC285043	1.69262	4.19702	5.09248	3e-05	0.000705755	2.40781
NAV2	1.03483	7.70957	5.09097	3.01e-05	0.000707443	2.40405
COX16	1.01336	8.7727	5.08965	3.02e-05	0.000708794	2.40076
MRPL55	-1.60724	7.13165	-5.08678	3.04e-05	0.000712981	2.39362
RICTOR	1.01391	8.80417	5.08412	3.06e-05	0.000716818	2.38699
ERH	1.1111	10.1943	5.08037	3.09e-05	0.00072268	2.37767
IL6R	1.60475	5.97686	5.07835	3.11e-05	0.00072461	2.37263
KCNH1	-2.39665	5.01856	-5.07775	3.11e-05	0.00072461	2.37114
IGLON5	-2.31921	4.98502	-5.07372	3.15e-05	0.000730827	2.36109
L1CAM	-1.62979	10.577	-5.06926	3.18e-05	0.00073817	2.35
HNRNPU-AS1	1.25393	8.95991	5.06087	3.25e-05	0.000753188	2.32909
NRSN2	-1.69952	8.81817	-5.0594	3.27e-05	0.000753528	2.32544
PXDC1	1.1723	7.26909	5.05919	3.27e-05	0.000753528	2.32493
CCBL2	-1.26524	8.86411	-5.05898	3.27e-05	0.000753528	2.32439
BHLHE22	-1.36177	7.60104	-5.05462	3.31e-05	0.00076043	2.31353
ASNA1	-2.33336	6.63837	-5.0543	3.31e-05	0.00076043	2.31274
ANKRD13A	1.09762	8.59786	5.053	3.32e-05	0.000761815	2.3095
PNPT1	1.50088	8.24069	5.04726	3.37e-05	0.000768977	2.29521
HAS1	-1.7018	6.99862	-5.04713	3.37e-05	0.000768977	2.29489
RAB40C	-1.15971	9.26146	-5.0395	3.44e-05	0.000781979	2.27587
ARF3	-1.23669	11.2839	-5.03645	3.46e-05	0.000786617	2.26827
LTBP4	-1.18115	6.10764	-5.02926	3.53e-05	0.000799412	2.25036
DNMT3B	1.40242	7.15751	5.02648	3.55e-05	0.000803271	2.24344
NPR2	-1.16702	7.24041	-5.02627	3.56e-05	0.000803271	2.24292
NAA25	1.15457	7.97929	5.02188	3.6e-05	0.000810724	2.23197
MAN1B1	-1.38196	7.79401	-5.02157	3.6e-05	0.000810724	2.23121
LOC100506047	2.01232	4.83837	5.01534	3.66e-05	0.000821542	2.21568
ATP6V0C	-1.34809	9.43381	-5.01531	3.66e-05	0.000821542	2.21563
ATCAY	-1.14171	10.4257	-5.01232	3.69e-05	0.000826405	2.20816
LINC00839	-2.43083	5.31615	-5.01178	3.69e-05	0.000826405	2.20682
GBP1	1.754	6.19943	5.01114	3.7e-05	0.000826405	2.20523
PRDX4	-1.2885	7.6124	-5.01081	3.7e-05	0.000826405	2.20441
LDHD	-2.26269	4.76935	-5.00902	3.72e-05	0.000828315	2.19995
BAI1	-1.88434	6.70382	-5.00882	3.72e-05	0.000828315	2.19943
ALKBH7	-1.28199	6.03976	-5.00731	3.73e-05	0.000830367	2.19567
MTCL1	-1.04648	9.0848	-5.00542	3.75e-05	0.000832062	2.19097
OGFRL1	1.45352	9.60785	4.9975	3.83e-05	0.000848032	2.17122
PRR30	-1.15833	3.44024	-4.99211	3.88e-05	0.000857754	2.15781
BNIP2	1.32763	6.84555	4.99198	3.88e-05	0.000857754	2.15748
RAP2A	1.08077	9.32244	4.99027	3.9e-05	0.000859021	2.15323
GLUL	1.45117	11.025	4.99018	3.9e-05	0.000859021	2.15299
POM121L12	1.67906	7.21352	4.98756	3.93e-05	0.000861727	2.14646
R3HCC1	-1.45358	8.88914	-4.98726	3.93e-05	0.000861727	2.14572
INA	-1.47656	11.0708	-4.98693	3.94e-05	0.000861727	2.1449
ATP1A2	1.68596	11.4062	4.98578	3.95e-05	0.000863082	2.14204
ARL9	-2.09252	5.48261	-4.98221	3.98e-05	0.000869859	2.13313
GNAS	-1.15049	12.0589	-4.9812	3.99e-05	0.000870926	2.1306
NSUN6	1.59882	8.72048	4.97822	4.02e-05	0.000876417	2.12319
LRIG1	1.50668	7.14013	4.9751	4.06e-05	0.00088226	2.11543
FSTL1	1.49602	7.4867	4.97238	4.09e-05	0.000886384	2.10863
LOC100288570	-2.13971	4.83302	-4.97222	4.09e-05	0.000886384	2.10825
OBSCN	-1.3135	5.81811	-4.97164	4.09e-05	0.000886495	2.10679
IL13RA1	1.50676	6.40428	4.97032	4.11e-05	0.000888306	2.10349
NTRK2	1.48306	9.67811	4.96915	4.12e-05	0.000889745	2.1006
BRAP	-1.01131	7.66666	-4.96548	4.16e-05	0.000896982	2.09144
MAP2K2	-1.2529	7.96922	-4.95672	4.25e-05	0.00091621	2.06961
ERRFI1	1.40237	8.62212	4.95445	4.28e-05	0.00092033	2.06395
RB1	1.26183	8.59296	4.9517	4.31e-05	0.000924366	2.05708
MACROD1	-1.32965	7.10236	-4.94978	4.33e-05	0.000927677	2.0523
POMT1	-1.49592	8.19215	-4.94682	4.36e-05	0.000933518	2.04492
RGAG1	1.25282	6.55384	4.94462	4.39e-05	0.00093755	2.03944
RHOBTB2	-1.30983	7.64649	-4.94122	4.43e-05	0.000944531	2.03096
CHD4	1.12179	8.99491	4.93944	4.45e-05	0.000947591	2.02652
DPPA5	-1.91335	3.54286	-4.93758	4.47e-05	0.000950273	2.02188
OR10D3	-1.64368	4.38448	-4.93729	4.47e-05	0.000950273	2.02117
FAM71E1	-2.6996	5.07772	-4.93486	4.5e-05	0.000954606	2.0151
CC2D1A	-1.42444	7.30711	-4.93448	4.51e-05	0.000954606	2.01416
CDK2AP1	1.2189	11.2769	4.92896	4.57e-05	0.000965303	2.00039
GOLT1A	-3.07779	5.29796	-4.92821	4.58e-05	0.000965303	1.99853
CORO7	-1.71056	6.24594	-4.92812	4.58e-05	0.000965303	1.9983
PCYT2	-1.63768	7.63038	-4.9267	4.6e-05	0.00096744	1.99477
MAPRE3	-1.48741	5.39486	-4.92365	4.63e-05	0.000973423	1.98716
GLTP	1.40022	9.00988	4.92327	4.64e-05	0.000973423	1.98622
ABCG4	-1.80162	8.37131	-4.92152	4.66e-05	0.000976538	1.98184
LOC101929787	1.4272	8.40314	4.91926	4.69e-05	0.000980934	1.97622
CCDC94	-2.37087	6.40853	-4.91615	4.72e-05	0.000986234	1.96847
ERG	1.08383	5.55585	4.91614	4.72e-05	0.000986234	1.96844
ATP6V0D1	-1.59295	8.6615	-4.91145	4.78e-05	0.000996925	1.95674
PSMB3	-1.24198	9.21953	-4.90974	4.8e-05	0.000999997	1.95248
ABHD17A	-1.91258	9.49319	-4.909	4.81e-05	0.00100059	1.95063
NT5C3B	-1.15096	9.92299	-4.90794	4.82e-05	0.001002	1.94799
PSD2	1.25691	9.76365	4.90659	4.84e-05	0.00100417	1.94462
BANF1	-1.15315	7.81552	-4.90546	4.86e-05	0.00100578	1.9418
LHX3	1.52991	6.26333	4.90409	4.87e-05	0.00100668	1.93839
GGN	-1.38642	4.02227	-4.90271	4.89e-05	0.00100829	1.93496
MAN2A1	1.29243	8.59874	4.90237	4.89e-05	0.00100829	1.93411
CCNT1	1.18448	8.75421	4.90194	4.9e-05	0.00100829	1.93304
LRP2	1.71242	6.49989	4.89993	4.93e-05	0.00101071	1.92803
LOC101927049	1.49061	6.01517	4.89975	4.93e-05	0.00101071	1.92757
FDXR	-1.65992	6.1029	-4.8995	4.93e-05	0.00101071	1.92694
EMC10	-1.35957	6.82839	-4.89189	5.03e-05	0.00102806	1.90798
ARHGEF10L	1.06846	7.62444	4.89072	5.04e-05	0.00102851	1.90505
EFHD1	1.29637	9.9898	4.88867	5.07e-05	0.00103129	1.89993
RHOBTB3	1.4137	8.17836	4.88713	5.09e-05	0.00103404	1.89612
CERS2	1.08111	8.43658	4.88593	5.11e-05	0.00103591	1.89312
DKFZP586I1420	1.25705	8.561	4.88535	5.11e-05	0.00103597	1.89165
GREM1	1.26612	5.80586	4.88491	5.12e-05	0.00103597	1.89057
PRSS2	-1.23387	6.64949	-4.88311	5.14e-05	0.00103946	1.88608
MEA1	-1.826	10.4668	-4.87665	5.23e-05	0.00105424	1.86996
LINC01181	2.1853	5.54412	4.87467	5.26e-05	0.00105826	1.86504
PEX19	-1.75629	7.25313	-4.87368	5.27e-05	0.00105845	1.86257
REV3L	1.19877	8.66353	4.87361	5.27e-05	0.00105845	1.8624
GLI4	-1.80228	3.80512	-4.86399	5.4e-05	0.0010823	1.8384
RGS6	-1.74624	6.27266	-4.86187	5.43e-05	0.00108685	1.83312
INHBA-AS1	-1.69071	4.28667	-4.85998	5.46e-05	0.00109077	1.82841
AC083949.1	1.73727	5.54157	4.8588	5.48e-05	0.00109134	1.82546
ACTR1A	-1.1978	8.97907	-4.8582	5.49e-05	0.00109152	1.82395
FGD5-AS1	1.09614	8.93153	4.85775	5.49e-05	0.00109152	1.82285
FOXO6	1.69404	8.4247	4.85675	5.51e-05	0.00109299	1.82033
FAM69B	-1.03232	7.05328	-4.84925	5.61e-05	0.00111025	1.80164
PCDHGA4	1.51377	7.21191	4.84917	5.61e-05	0.00111025	1.80145
COG7	-2.32531	5.15505	-4.84838	5.63e-05	0.00111025	1.79947
DPYSL3	1.29421	7.33567	4.84824	5.63e-05	0.00111025	1.79911
OSER1-AS1	-1.23725	6.01493	-4.84751	5.64e-05	0.0011105	1.79731
C8orf33	-1.0824	7.03924	-4.84718	5.64e-05	0.0011105	1.79647
MCAM	1.67684	7.55644	4.84509	5.67e-05	0.0011137	1.79128
DCTPP1	-1.55315	8.70896	-4.84161	5.73e-05	0.00112235	1.7826
DGCR5	-1.3496	7.87468	-4.84109	5.73e-05	0.00112248	1.78128
ARL6	-1.41003	8.27131	-4.8377	5.78e-05	0.00113094	1.77283
NECAB3	-1.58986	8.43628	-4.83171	5.87e-05	0.0011457	1.75791
FBXL15	-1.33137	7.95287	-4.82522	5.97e-05	0.00115931	1.74171
HEG1	1.6234	6.44083	4.82377	6e-05	0.00116097	1.73811
PIM3	1.31981	8.87602	4.82371	6e-05	0.00116097	1.73795
DTX3L	2.34164	7.30476	4.82102	6.04e-05	0.00116679	1.73123
CT62	-1.11609	3.5322	-4.82082	6.04e-05	0.00116679	1.73075
CTNNBL1	-1.20749	7.92403	-4.81947	6.06e-05	0.00116739	1.72737
ELAC2	-1.79445	6.14511	-4.8192	6.07e-05	0.00116739	1.72669
P2RY2	-1.25619	3.13646	-4.81282	6.17e-05	0.00118386	1.7108
CMTM4	1.03443	9.68953	4.81156	6.19e-05	0.00118483	1.70765
ARHGEF10	1.16761	7.61767	4.8096	6.22e-05	0.00118941	1.70275
RIIAD1	-1.72843	7.72219	-4.80428	6.3e-05	0.0012013	1.6895
ERVK13-1	-1.22265	6.97836	-4.80415	6.31e-05	0.0012013	1.68917
ACSF3	-1.0399	5.65934	-4.80386	6.31e-05	0.0012013	1.68846
NAPRT	-1.81372	6.48453	-4.80253	6.33e-05	0.00120246	1.68514
GABRG1	1.72098	7.18078	4.80222	6.34e-05	0.00120246	1.68435
CCDC159	-2.06843	4.97518	-4.80209	6.34e-05	0.00120246	1.68402
ITPRIPL2	1.27012	6.79705	4.80149	6.35e-05	0.00120286	1.68254
CGREF1	-2.19519	5.92929	-4.80084	6.36e-05	0.00120342	1.68093
DBI	1.18301	10.0804	4.79858	6.4e-05	0.00120613	1.67527
HCFC1R1	-1.80323	8.76267	-4.79744	6.42e-05	0.00120822	1.67245
HTR2A	-1.47904	8.96702	-4.79428	6.47e-05	0.00121669	1.66454
CDC37	-2.75245	5.10489	-4.79243	6.5e-05	0.00122104	1.65995
GPR22	-1.33331	6.93706	-4.78629	6.6e-05	0.00123701	1.64464
APRT	-1.5776	7.66776	-4.78559	6.62e-05	0.00123701	1.64289
FADS3	-1.15024	8.59134	-4.78555	6.62e-05	0.00123701	1.64279
PTMS	-1.49566	5.66864	-4.78299	6.66e-05	0.00124228	1.63639
KLHDC8A	-1.34168	7.57073	-4.78103	6.69e-05	0.00124711	1.6315
KHK	-1.38661	5.99377	-4.77813	6.75e-05	0.001255	1.62427
C16orf58	-1.37628	6.9111	-4.77297	6.84e-05	0.00126732	1.61141
PSMD14	-1.09128	10.2952	-4.77031	6.88e-05	0.00127306	1.60478
LOC100996740	-1.42038	10.0415	-4.76984	6.89e-05	0.00127309	1.60362
MAPK3	-1.17429	8.7566	-4.76485	6.98e-05	0.00128811	1.59115
CES3	-1.05628	7.49251	-4.76358	7e-05	0.00128949	1.588
DUSP5P1	-2.08838	5.48518	-4.76183	7.04e-05	0.00129228	1.58363
H2BFXP	-1.21189	6.3782	-4.76178	7.04e-05	0.00129228	1.58351
PPP1R11	-1.19898	8.41931	-4.76088	7.05e-05	0.00129381	1.58125
FCRLB	-2.10855	5.69692	-4.75857	7.09e-05	0.00130002	1.5755
NOL12	-1.07449	7.29935	-4.75553	7.15e-05	0.00130721	1.56793
ATP5C1	-1.46399	9.79186	-4.75388	7.18e-05	0.00131004	1.5638
BC040734	-1.61799	8.10431	-4.75215	7.21e-05	0.00131411	1.55948
MRPS18A	-1.01918	8.12178	-4.75163	7.22e-05	0.00131432	1.5582
RAB7A	-1.02587	8.4195	-4.75099	7.23e-05	0.00131499	1.55659
FIGN	1.35371	8.03515	4.74829	7.29e-05	0.00132113	1.54987
GAN	1.59146	7.34884	4.74422	7.36e-05	0.00133202	1.53972
DENND2D	1.39865	5.22913	4.74125	7.42e-05	0.00133922	1.5323
DLGAP3	-2.19943	5.97816	-4.74056	7.43e-05	0.00134005	1.53059
CRY1	2.0667	7.62618	4.73711	7.5e-05	0.00134895	1.52199
NDOR1	-1.31979	5.03122	-4.73557	7.53e-05	0.00135278	1.51815
ATP6V1G2	-1.4479	9.67592	-4.7338	7.56e-05	0.00135743	1.51374
PPP1R3C	1.2344	7.56311	4.73039	7.63e-05	0.00136789	1.50523
LOC283737	-2.20191	5.86633	-4.72809	7.68e-05	0.00137357	1.4995
EMC9	-2.71092	5.77457	-4.72764	7.68e-05	0.00137357	1.49837
POLR2J	-1.69542	8.32759	-4.72746	7.69e-05	0.00137357	1.49792
DNAJB4	-1.04564	8.06402	-4.72702	7.7e-05	0.00137359	1.49682
DCTN1-AS1	-1.61481	7.77361	-4.72658	7.71e-05	0.0013736	1.49572
FOXN2	1.12666	8.14817	4.72604	7.72e-05	0.00137393	1.49439
NPAP1	2.46164	4.04519	4.72528	7.73e-05	0.00137418	1.49249
ENDOG	-3.17274	6.43059	-4.7251	7.74e-05	0.00137418	1.49203
LOC100506730	1.40912	6.47847	4.7244	7.75e-05	0.00137509	1.4903
ABHD8	-1.97994	6.63752	-4.72381	7.76e-05	0.00137565	1.48882
LRRC4	-2.41683	6.7019	-4.72307	7.78e-05	0.00137672	1.48698
NUDT14	-1.81864	6.68366	-4.72201	7.8e-05	0.00137678	1.48434
CHST6	2.21609	3.97194	4.72201	7.8e-05	0.00137678	1.48432
AMER3	-1.34255	6.35599	-4.72068	7.82e-05	0.00137905	1.48101
BCHE	-1.45172	7.18678	-4.719	7.86e-05	0.00138314	1.47683
LINC01213	1.49735	4.98734	4.71833	7.87e-05	0.00138314	1.47516
C11orf73	-2.12427	6.32578	-4.71823	7.87e-05	0.00138314	1.47491
CUL9	1.01331	6.71246	4.71761	7.89e-05	0.00138381	1.47337
PTOV1	-1.168	9.37943	-4.71651	7.91e-05	0.00138622	1.47061
GNB1L	-1.24776	5.98678	-4.71493	7.94e-05	0.00139032	1.46669
DDX51	-1.25134	6.03193	-4.71239	7.99e-05	0.00139379	1.46035
PSMB7	-1.27652	8.53186	-4.71213	8e-05	0.00139379	1.4597
OPN3	-1.38507	7.81224	-4.71205	8e-05	0.00139379	1.45951
HGS	-1.32095	8.18175	-4.71182	8.01e-05	0.00139379	1.45892
ELK1	1.0966	7.50142	4.71092	8.02e-05	0.00139491	1.45667
PECAM1	1.15223	6.92984	4.71065	8.03e-05	0.00139491	1.45601
DIAPH1	1.06199	7.49403	4.70453	8.16e-05	0.00141246	1.44075
DUS3L	-1.61133	4.79773	-4.70336	8.18e-05	0.00141365	1.43783
GPAM	1.49689	7.98968	4.70335	8.18e-05	0.00141365	1.43781
AP3M2	-1.2091	8.95807	-4.69282	8.41e-05	0.00144787	1.41155
LOC100506114	2.36978	4.64478	4.68792	8.52e-05	0.00146473	1.39933
ELAVL2	1.0591	10.3549	4.68575	8.56e-05	0.00147133	1.39393
AMOTL2	1.19798	9.40816	4.68457	8.59e-05	0.00147262	1.39098
LTBP1	1.1004	7.2313	4.68412	8.6e-05	0.00147273	1.38986
ACD	-1.50584	8.45907	-4.68317	8.62e-05	0.00147473	1.3875
GFER	-1.47252	5.39947	-4.68269	8.63e-05	0.00147497	1.38629
KCNK12	-1.80138	8.83364	-4.67985	8.69e-05	0.00148148	1.37921
IDH3B	-1.12848	8.35134	-4.67984	8.69e-05	0.00148148	1.3792
HLA-DPB2	-1.88902	6.43843	-4.6793	8.71e-05	0.00148148	1.37786
AQP4	1.90402	9.65762	4.67498	8.8e-05	0.00149329	1.36707
PIGS	1.52488	7.72998	4.67391	8.83e-05	0.00149578	1.36442
NDUFA7	-2.42018	6.67093	-4.67333	8.84e-05	0.00149644	1.36296
COPG2	-1.08663	6.15533	-4.67218	8.87e-05	0.00149797	1.3601
NSDHL	-1.12141	7.44421	-4.6721	8.87e-05	0.00149797	1.3599
PREX2	1.42904	6.49212	4.67088	8.9e-05	0.00150109	1.35685
LOR	-2.39432	5.2047	-4.66983	8.92e-05	0.00150356	1.35423
LOC153682	-1.14881	7.94368	-4.66826	8.96e-05	0.00150804	1.35033
NPM1	1.0688	10.1107	4.66674	8.99e-05	0.00151237	1.34653
BAZ1A	1.07953	6.22697	4.66621	9.01e-05	0.00151271	1.34522
GJD2	1.78786	5.67319	4.66372	9.06e-05	0.00151934	1.339
PANK4	-1.13385	7.70646	-4.66217	9.1e-05	0.00152379	1.33515
HOPX	-1.17059	8.94806	-4.66081	9.13e-05	0.00152755	1.33174
FLAD1	-1.02045	6.60058	-4.65678	9.23e-05	0.0015419	1.3217
NBPF1	1.11872	9.61236	4.65245	9.33e-05	0.00155756	1.31093
LCE1E	1.53834	7.06777	4.65023	9.39e-05	0.00156488	1.30538
ENO1	-1.24993	8.6699	-4.64879	9.42e-05	0.00156886	1.3018
ARMC1	1.01455	9.00608	4.64843	9.43e-05	0.00156886	1.30089
GNA12	1.15476	8.86907	4.64501	9.51e-05	0.00157917	1.29237
PDE6D	-1.23032	7.42887	-4.64405	9.54e-05	0.00157917	1.28997
PSMB10	-1.54319	7.39427	-4.6439	9.54e-05	0.00157917	1.2896
CYP2C8	-1.50168	6.28652	-4.64385	9.54e-05	0.00157917	1.28948
PEAR1	1.93726	5.44925	4.64285	9.57e-05	0.00158159	1.28699
MED16	-1.83912	8.41754	-4.63926	9.66e-05	0.00159299	1.27804
POLR2I	-1.35239	9.78475	-4.6388	9.67e-05	0.00159321	1.27689
FGF2	1.71769	6.38372	4.63501	9.76e-05	0.00160597	1.26744
MRPL37	-2.91149	5.39307	-4.6345	9.78e-05	0.00160597	1.26617
PLD3	-1.61169	8.00603	-4.63408	9.79e-05	0.00160601	1.26514
NAP1L5	-1.61613	11.3736	-4.6331	9.81e-05	0.00160681	1.26268
FABP3	-1.30268	7.18491	-4.63295	9.81e-05	0.00160681	1.26232
LOC728196	1.29594	3.96122	4.63268	9.82e-05	0.00160681	1.26164
PSG4	1.71118	6.45816	4.63107	9.86e-05	0.00161095	1.25764
ADIPOR2	1.95324	8.63736	4.63088	9.87e-05	0.00161095	1.25715
MITF	1.10459	7.37737	4.62865	9.92e-05	0.00161691	1.25159
FXYD7	-2.16625	7.55337	-4.62733	9.96e-05	0.00161948	1.24831
BAI2	-1.07995	9.05008	-4.62723	9.96e-05	0.00161948	1.24806
AGK	-1.13394	8.26722	-4.62069	0.000101305	0.00164198	1.23177
NBL1	-1.50864	7.57942	-4.6161	0.000102513	0.00165814	1.22033
ENTPD6	-1.02379	8.97623	-4.60934	0.00010432	0.00168217	1.20349
LOC553103	-1.11401	6.61554	-4.60811	0.000104653	0.00168581	1.20042
LYSMD4	-1.6599	7.52429	-4.60706	0.000104936	0.00168864	1.19781
ITM2A	1.31666	7.62935	4.60514	0.000105459	0.00169532	1.19302
PDCD6	1.37501	9.48886	4.60435	0.000105673	0.00169669	1.19106
LINC00557	1.70488	3.94593	4.60404	0.00010576	0.00169669	1.19027
FAM84B	1.3866	6.41314	4.60337	0.000105941	0.00169787	1.18862
H2AFV	1.18934	8.85498	4.6008	0.000106649	0.00170746	1.1822
CD44	1.39764	5.57338	4.59768	0.000107511	0.00171603	1.17443
MRPL12	-1.36393	6.18987	-4.5944	0.000108426	0.00172713	1.16626
DPF2	-1.54075	8.56079	-4.59316	0.000108774	0.00173092	1.16317
MIDN	1.40285	6.17771	4.59056	0.000109506	0.0017408	1.15671
OTUD7B	1.05735	7.16032	4.58758	0.000110355	0.00175075	1.14926
GJC1	1.405	5.37579	4.58657	0.000110642	0.00175354	1.14676
MPG	-1.32109	7.08656	-4.58433	0.000111285	0.00176195	1.14117
ACSL1	1.41462	7.74143	4.58379	0.000111439	0.00176262	1.13984
KIR2DL5A	2.50383	6.43231	4.5747	0.000114087	0.0018005	1.11719
ANKDD1A	1.16513	8.0301	4.5732	0.00011453	0.00180425	1.11346
OPALIN	1.04963	8.0559	4.57074	0.000115261	0.00181213	1.10733
DCBLD1	-1.41924	7.82598	-4.56898	0.000115786	0.00181857	1.10294
RBFOX3	-1.31871	9.894	-4.56849	0.000115932	0.00181905	1.10173
BOD1L1	1.00612	7.92354	4.56641	0.000116558	0.00182523	1.09654
ANXA5	1.57485	8.47822	4.5659	0.000116711	0.0018258	1.09528
PREX1	1.15167	8.62447	4.56383	0.000117337	0.00183377	1.09012
EPHB6	-1.68249	7.77223	-4.56078	0.000118264	0.00184643	1.08253
FAAH	-2.38494	7.03879	-4.55607	0.000119712	0.00186348	1.0708
PHLPP1	1.1384	7.60719	4.55298	0.000120671	0.00187655	1.06311
LAGE3	-1.17199	9.77338	-4.55061	0.000121414	0.00188624	1.0572
MIR3682	1.23746	8.86364	4.54752	0.000122386	0.00189759	1.04951
PARP9	1.36901	6.58618	4.54583	0.000122922	0.00190215	1.0453
DEGS1	-1.02362	10.5478	-4.54516	0.000123134	0.00190355	1.04364
CREB5	1.75099	7.36208	4.54446	0.000123357	0.00190512	1.0419
DUSP10	1.05776	6.1101	4.53846	0.000125285	0.00193111	1.02695
C7orf69	-1.7181	4.05338	-4.53724	0.000125681	0.00193531	1.02391
A2M	1.57923	8.1569	4.53458	0.000126548	0.00194676	1.01729
CALHM2	-1.23988	7.22116	-4.53334	0.000126952	0.00194917	1.01421
KLHL7	-1.18169	7.8673	-4.53187	0.000127437	0.0019547	1.01054
C1QTNF2	-2.22018	4.9976	-4.52992	0.000128081	0.00196267	1.00568
PRO2852	1.57943	6.81056	4.5275	0.000128882	0.001973	0.999679
FAM160A1	1.50707	6.04305	4.52469	0.000129821	0.00197968	0.992677
C10orf35	-1.43701	7.9893	-4.52335	0.000130272	0.00198079	0.98934
ANKIB1	1.11988	8.62716	4.52126	0.000130976	0.00198765	0.984146
PAG1	1.11365	7.87558	4.51825	0.000132001	0.00199742	0.976634
PPEF1	-1.45483	7.38477	-4.51229	0.000134046	0.00202059	0.961824
MYRF	1.29652	7.33335	4.50647	0.000136078	0.00204925	0.947329
CSHL1	-1.31673	3.47325	-4.50608	0.000136216	0.00204936	0.946354
CLIC4	1.1407	6.90522	4.5036	0.000137092	0.00206057	0.940177
NISCH	-1.03644	10.3986	-4.50271	0.000137407	0.00206137	0.937962
DPCD	-1.04796	8.56583	-4.50226	0.000137567	0.00206179	0.936848
ERBB4	1.39967	8.88442	4.50094	0.000138034	0.00206683	0.933581
IGLJ3	-1.21254	5.38233	-4.49751	0.000139263	0.00208027	0.925043
CNFN	-2.63866	4.19384	-4.49733	0.000139328	0.00208027	0.924589
CFD	-2.55983	5.15329	-4.49601	0.000139806	0.00208541	0.921294
CFI	1.53239	5.50215	4.49562	0.000139945	0.00208551	0.920336
CTXN1	-2.31086	6.69079	-4.49405	0.000140513	0.002092	0.916431
ISL1	1.9939	3.87771	4.49312	0.000140851	0.00209503	0.914123
PXN-AS1	-2.21412	3.83341	-4.49059	0.000141777	0.00210513	0.907811
ADAMTS1	1.82301	5.97511	4.48267	0.000144705	0.00213992	0.888116
KLF2	1.28691	7.06543	4.48257	0.000144742	0.00213992	0.887873
PPDPF	-2.12987	8.96601	-4.4814	0.00014518	0.00214321	0.884964
COMMD9	-1.85201	9.10842	-4.47987	0.000145755	0.00214766	0.881156
FXYD6	-1.50101	10.6645	-4.47215	0.000148692	0.00218685	0.86194
DPH3	-1.15655	7.1877	-4.47035	0.000149384	0.00219385	0.857472
C19orf52	-1.82871	6.44552	-4.47018	0.000149447	0.00219385	0.857061
RBBP8	1.25454	7.76632	4.46933	0.000149777	0.00219664	0.854938
CYBRD1	1.61273	6.95106	4.46826	0.000150193	0.00220068	0.852272
DDIT4L	2.04612	7.04104	4.46243	0.000152469	0.00223195	0.837787
OSBPL11	1.56778	7.64572	4.45739	0.000154466	0.00225091	0.825256
ELTD1	2.36605	4.99131	4.45551	0.00015522	0.0022575	0.82057
IP6K3	1.58802	6.46526	4.45382	0.000155899	0.00226466	0.816363
C16orf62	-1.02179	8.19884	-4.45178	0.000156721	0.00227304	0.811299
HP1BP3	1.00583	10.1849	4.44544	0.00015931	0.00230208	0.795528
PRAM1	-2.19393	4.60259	-4.445	0.000159489	0.00230255	0.794446
PLXNA1	-1.21001	9.74769	-4.44204	0.000160714	0.00231064	0.787077
KDELC2	1.97247	6.19293	4.44183	0.000160802	0.00231064	0.786554
MON2	1.02	7.35131	4.44181	0.000160807	0.00231064	0.786521
CYP11B1	1.34554	4.75996	4.44006	0.000161538	0.00231724	0.782156
RAD51C	-1.46807	6.66247	-4.43826	0.000162287	0.00232512	0.777704
ITPK1-AS1	1.17874	6.92369	4.43803	0.000162383	0.00232512	0.777132
OR10H1	1.67902	5.62147	4.43633	0.000163098	0.00233308	0.7729
B4GALT7	-1.08585	8.03396	-4.43601	0.000163236	0.00233308	0.772091
CTPS1	-1.054	7.57895	-4.43251	0.000164714	0.00234994	0.763411
DRG2	-1.42488	6.09702	-4.43067	0.000165501	0.00235689	0.758822
ANAPC2	-1.53696	7.317	-4.42958	0.000165966	0.00235924	0.756121
GEM	1.33856	7.26811	4.4277	0.000166773	0.00236632	0.751453
OR4D2	1.81976	6.02925	4.42737	0.000166916	0.00236632	0.75063
CHAD	-2.46933	5.50301	-4.42448	0.000168168	0.00238193	0.743435
CHD1	1.26012	7.97632	4.42281	0.000168892	0.00238572	0.739303
MSI2	1.07414	7.24528	4.42228	0.000169123	0.00238685	0.737985
ILDR2	1.66605	7.509	4.41926	0.000170449	0.00240125	0.730468
PCSK5	1.17658	7.78447	4.41804	0.000170985	0.00240664	0.727448
C1orf53	-1.68107	5.56201	-4.4169	0.000171488	0.00241155	0.724619
C16orf59	-2.14136	5.42098	-4.41656	0.00017164	0.00241155	0.723767
CPLX2	-1.31331	9.09497	-4.41209	0.000173633	0.00243303	0.712655
CACNB3	-1.02182	9.25246	-4.41097	0.000174135	0.00243789	0.709876
GAPDH	-1.04412	12.3333	-4.41021	0.000174476	0.00244048	0.707995
CLK1	1.28054	8.84614	4.4091	0.000174974	0.00244351	0.705248
ATG9B	-1.067	6.23613	-4.40904	0.000175003	0.00244351	0.705093
ATRNL1	-1.40859	7.27378	-4.40485	0.000176907	0.00246571	0.694679
LRRC69	2.10279	5.16405	4.40081	0.000178759	0.0024826	0.684655
PIRT	2.22048	6.59345	4.4006	0.000178857	0.0024826	0.684127
C9orf16	-1.63345	8.67291	-4.4004	0.000178951	0.0024826	0.683619
CYP1B1	1.23818	6.67978	4.40039	0.000178957	0.0024826	0.683592
CSTB	-1.05957	9.1011	-4.3996	0.00017932	0.0024826	0.681638
MVK	1.04809	7.27609	4.39947	0.00017938	0.0024826	0.681318
ELF1	1.74223	5.03619	4.39929	0.000179462	0.0024826	0.68088
GABRD	-2.83681	6.2879	-4.39908	0.00017956	0.0024826	0.680355
NECAB2	-1.42478	9.71689	-4.39776	0.000180174	0.002487	0.677068
AL132709.8	1.56716	8.5427	4.39272	0.000182532	0.00251734	0.664556
GABRA4	-1.05812	8.41341	-4.39001	0.000183815	0.00253281	0.657817
DNAJB6	2.11336	6.16095	4.38896	0.000184314	0.00253747	0.655208
LHX2	-1.23502	10.877	-4.38515	0.000186135	0.00256029	0.645751
NPIPA1	-1.30321	12.7898	-4.38397	0.000186703	0.00256586	0.642817
PRKX	1.53578	5.89507	4.38026	0.000188498	0.00258827	0.633611
PTPLA	-1.56369	6.06506	-4.37809	0.000189557	0.00260053	0.628223
LMAN1	1.46691	7.86634	4.37405	0.000191541	0.00262546	0.618207
C2orf81	-1.21969	7.82503	-4.36885	0.00019413	0.00265864	0.605289
CGN	1.27246	6.67078	4.36817	0.000194468	0.00266094	0.603619
NASP	2.06023	6.63072	4.36781	0.000194648	0.0026611	0.602725
ALDOC	-1.39463	10.7415	-4.36561	0.000195759	0.00267395	0.597253
CAD	-1.5822	5.82047	-4.36488	0.00019613	0.0026767	0.595432
BCAS3	-1.68642	7.04391	-4.36298	0.000197093	0.00268261	0.590717
OLFM3	-1.57207	8.21582	-4.36207	0.000197557	0.00268452	0.588459
PPP1R15B	1.68529	7.34452	4.36002	0.000198602	0.00269293	0.583382
IL10RB-AS1	-1.27883	3.48403	-4.35917	0.000199037	0.00269293	0.581276
MIR34A	2.24894	6.43035	4.35879	0.000199232	0.00269293	0.580338
DNAH9	-1.31855	6.35233	-4.35874	0.000199258	0.00269293	0.580209
A1BG-AS1	-2.29879	5.59817	-4.35851	0.000199375	0.00269293	0.579649
AVEN	-1.36227	6.45152	-4.35715	0.00020008	0.00269782	0.576252
HS3ST5	1.48375	6.86536	4.35615	0.000200594	0.00270012	0.573784
LOC100289092	-2.29698	6.99054	-4.3553	0.000201034	0.00270373	0.571674
LOC100505715	1.13161	8.62333	4.35468	0.000201357	0.00270575	0.570134
MFSD4	-1.03266	9.08923	-4.3531	0.000202178	0.00271447	0.566218
NAA16	1.11509	7.40032	4.35236	0.000202566	0.00271736	0.564375
GDI1	1.07131	11.6805	4.35118	0.000203185	0.00272333	0.561442
ATP8B1	1.56909	9.23793	4.34876	0.000204457	0.00273572	0.555438
ERICH3	-1.70962	8.00218	-4.34704	0.000205366	0.00274322	0.551172
LIME1	-1.63655	6.06157	-4.34598	0.000205927	0.00274838	0.548548
GOT2	-1.27628	9.65439	-4.34084	0.000208672	0.00277945	0.535815
HHIP	1.31052	6.27776	4.33949	0.000209405	0.00278298	0.532443
C8G	-2.20735	3.78365	-4.33429	0.00021223	0.00281166	0.519559
ADM5	-2.29626	5.85082	-4.3342	0.000212279	0.00281166	0.519338
PI4KA	-1.49039	9.2764	-4.33321	0.000212821	0.00281212	0.516882
OR7E104P	1.96621	9.79094	4.33266	0.000213121	0.00281212	0.515529
AC003973.4	2.49517	4.75269	4.33099	0.000214041	0.00282075	0.511387
C20orf196	-1.12654	5.0762	-4.32989	0.000214654	0.00282646	0.508637
FAM86B3P	-1.13716	5.20282	-4.32853	0.000215407	0.002834	0.505269
NKX6-2	-2.03339	4.74452	-4.32765	0.000215893	0.00283802	0.503103
CDK10	-1.11248	8.10196	-4.32669	0.00021643	0.0028427	0.500716
ALAS1	-1.79744	7.47427	-4.32252	0.000218772	0.00286867	0.490368
FAM181A	1.43339	7.32993	4.32142	0.000219394	0.00287367	0.487639
AQP11	-2.53381	5.32182	-4.32119	0.000219519	0.00287367	0.487091
MSRB1	-1.85784	6.08969	-4.32081	0.000219737	0.00287413	0.486137
FERMT3	1.65538	5.92676	4.31993	0.000220235	0.00287825	0.483959
KLHL31	-1.40188	5.01692	-4.31738	0.000221687	0.00289002	0.477642
EPHX1	-2.39983	6.59023	-4.31319	0.0002241	0.00291422	0.467237
IGLV6-57	-1.18659	2.86051	-4.31219	0.000224673	0.00291927	0.46478
C12orf43	-1.51491	7.61256	-4.31047	0.000225672	0.00292741	0.460514
ATOH8	1.15599	7.13407	4.30914	0.00022645	0.00293319	0.457208
KRAS	1.05874	9.01962	4.30875	0.000226678	0.00293319	0.45624
GIMAP7	1.77085	6.2037	4.30431	0.000229283	0.00296203	0.445255
DGKZ	-1.25191	7.90613	-4.30245	0.000230391	0.00297389	0.440625
NKIRAS1	-1.25989	8.56734	-4.30025	0.000231701	0.00298835	0.435173
DCPS	-1.6461	5.83757	-4.29814	0.000232961	0.00299969	0.42996
F12	-1.77716	6.09923	-4.29766	0.000233251	0.00300095	0.428767
GPX3	-1.08138	7.73852	-4.29654	0.000233926	0.00300473	0.425987
EMP1	1.14605	5.70942	4.29202	0.000236666	0.00303496	0.414797
FAM26F	-1.53433	5.92693	-4.28808	0.00023908	0.00306342	0.405044
MAP4	1.01848	9.98703	4.27897	0.000244759	0.00312092	0.382485
COG1	-1.27272	6.97659	-4.27681	0.00024613	0.00313586	0.377117
C11orf1	-1.32785	6.05184	-4.2736	0.00024817	0.00315673	0.369188
PABPN1	1.1795	8.70796	4.26933	0.000250914	0.00318648	0.358622
CHGB	-2.10017	8.70047	-4.26744	0.00025214	0.00319948	0.353937
FAM71E2	-1.17281	3.34069	-4.26619	0.000252957	0.00320466	0.350831
PRM2	-1.31696	3.234	-4.26494	0.000253772	0.00321062	0.347739
PUSL1	-1.47824	6.72331	-4.26484	0.000253836	0.00321062	0.347499
PRR24	-1.49847	9.79314	-4.26157	0.000255984	0.00323519	0.339404
C12orf10	-1.09544	8.33008	-4.26073	0.000256541	0.00323603	0.337314
IL20	1.82276	4.51921	4.26033	0.000256801	0.00323603	0.336343
F3	2.14351	8.54973	4.26031	0.000256814	0.00323603	0.336292
FGD5	1.40412	6.20499	4.26022	0.000256874	0.00323603	0.336069
LINC00515	-1.17229	7.70655	-4.25959	0.000257293	0.00323873	0.334501
PAFAH1B3	-2.64793	7.03052	-4.25771	0.000258542	0.00324924	0.329851
LAMP5	-1.66641	8.82838	-4.25387	0.000261111	0.00327107	0.320351
OR52A1	1.40649	5.51026	4.25312	0.000261616	0.00327478	0.318497
NOBOX	1.87908	5.50781	4.25188	0.000262452	0.00328002	0.315433
FRMD4B	1.17527	5.96951	4.24851	0.000264744	0.00330314	0.307081
LINC00612	1.65499	4.2036	4.24769	0.000265298	0.00330314	0.305071
ORAI3	1.19696	7.46162	4.24762	0.000265352	0.00330314	0.304877
AC112198.1	-1.93077	4.26803	-4.24645	0.000266147	0.00330838	0.302004
LYPLA1	1.01603	7.84349	4.24639	0.000266194	0.00330838	0.301834
LINC01101	-1.61507	3.9638	-4.24596	0.000266488	0.0033091	0.300774
PIGH	-2.2428	5.59977	-4.24558	0.000266747	0.0033091	0.299842
PDGFRB	1.61779	6.79716	4.24439	0.000267566	0.00331495	0.296896
GEMIN4	-1.45113	5.70553	-4.24361	0.000268101	0.00331896	0.294979
ADARB2-AS1	1.49112	7.26559	4.24199	0.000269222	0.00333022	0.29097
LRRTM1	-1.41628	8.59144	-4.23694	0.000272751	0.00336329	0.278464
CLIP1-AS1	-1.28135	3.98661	-4.23642	0.000273115	0.00336513	0.277184
ARRDC2	1.24268	8.11123	4.23599	0.000273415	0.0033662	0.276128
DCTN3	-1.21697	9.4023	-4.23055	0.000277274	0.00340837	0.262668
CALM1	-1.8163	7.49445	-4.22825	0.00027892	0.00342068	0.256985
RFXANK	-1.74466	5.57505	-4.22663	0.000280089	0.00343224	0.25297
MYOF	1.28577	5.88028	4.22478	0.000281421	0.00344587	0.248414
HIST2H2BE	1.02094	7.46385	4.22116	0.000284059	0.00347547	0.239454
ANKRD9	-1.50468	9.19251	-4.21823	0.000286209	0.00349904	0.232217
KIAA0930	1.03347	10.3018	4.21577	0.000288027	0.00351074	0.226137
FYCO1	1.06372	7.24352	4.21573	0.000288059	0.00351074	0.226031
LRRC1	1.25437	6.35507	4.21491	0.000288667	0.00351296	0.224005
NPAS3	1.03773	7.51476	4.21488	0.000288688	0.00351296	0.223937
PSG2	2.04447	4.77632	4.20854	0.000293439	0.00355701	0.208265
LOC284023	1.20025	7.72417	4.20617	0.000295229	0.00357595	0.202428
CEACAM21	1.22128	4.73488	4.20551	0.000295738	0.00357936	0.200775
AC079305.10	-2.21296	4.51588	-4.20413	0.000296784	0.00358926	0.197384
CTSD	-1.85697	6.73147	-4.20197	0.000298439	0.00360373	0.192047
DPT	-1.14607	5.29219	-4.20031	0.000299715	0.003616	0.18795
DGKA	-1.07279	7.08863	-4.1992	0.000300572	0.0036174	0.18521
C9orf53	-2.20811	3.82174	-4.19894	0.00030078	0.0036174	0.184547
LHFPL3	1.00859	8.1055	4.19856	0.000301073	0.0036174	0.183613
ARHGEF7-AS2	-1.67809	4.85433	-4.19837	0.000301218	0.0036174	0.183151
PORCN	-1.15791	7.91395	-4.19812	0.000301411	0.0036174	0.182533
LOC100505938	-2.60573	5.84256	-4.19667	0.000302535	0.00362811	0.178961
MYD88	1.00117	8.11351	4.19604	0.000303033	0.00363132	0.177383
MFAP2	-1.44879	4.97667	-4.19257	0.000305746	0.00366104	0.168827
CTA-268H5.14	-1.54434	7.13323	-4.19105	0.000306942	0.00367256	0.165081
CPTP	-2.20279	7.70699	-4.18908	0.000308501	0.00368561	0.160218
C9orf116	-1.09788	5.47256	-4.18875	0.000308763	0.00368593	0.159404
HDHD3	-1.82533	6.05797	-4.1879	0.000309445	0.00369127	0.157286
DOLK	-2.08457	6.64451	-4.18616	0.000310833	0.00370221	0.152991
PAPSS2	1.29344	6.83092	4.18526	0.000311548	0.00370791	0.150787
HMP19	-1.4535	10.1682	-4.18497	0.000311786	0.00370795	0.150053
MCC	1.70567	6.95232	4.18409	0.000312493	0.00371345	0.147882
FAT1	1.42134	8.97669	4.18094	0.000315032	0.00373243	0.140114
ISL2	-1.66948	2.90719	-4.17566	0.000319338	0.00377775	0.127089
DLK2	-1.40161	7.12782	-4.17247	0.000321971	0.00380603	0.11921
CACNB1	-1.09047	7.14502	-4.17134	0.000322907	0.00381269	0.116423
RASGEF1C	-2.46572	5.81639	-4.17118	0.000323042	0.00381269	0.116024
CHD5	-1.18109	9.07648	-4.17092	0.000323262	0.00381269	0.115371
PIK3AP1	1.77953	5.80496	4.16945	0.000324483	0.00382423	0.111752
METTL5	-1.19042	8.72481	-4.16594	0.00032742	0.00385596	0.103106
NPRL2	-1.43507	6.91356	-4.1655	0.000327793	0.00385745	0.102016
FMO2	1.1131	7.04121	4.16518	0.000328068	0.0038578	0.101211
ANO6	1.02635	7.23637	4.16351	0.000329477	0.00386858	0.0970993
EIF4EBP1	-1.48299	5.17028	-4.16153	0.000331158	0.00388542	0.0922168
GOLM1	-1.05009	7.57038	-4.15711	0.000334943	0.0039269	0.0813144
LINC00910	-1.23343	4.05624	-4.15569	0.000336165	0.00393535	0.0778218
FAM89B	-1.21396	8.73089	-4.15356	0.000338016	0.00395389	0.0725542
FGFR3	1.49416	10.3538	4.15329	0.000338251	0.00395389	0.0718872
FAR2	-1.45161	6.58162	-4.15282	0.000338661	0.00395575	0.0707239
ATP6V0B	-1.40815	8.4118	-4.15189	0.000339467	0.00396221	0.0684453
C2orf80	-1.00929	9.8853	-4.15155	0.000339765	0.00396275	0.0676026
KLC4	-1.08838	7.85606	-4.14533	0.000345245	0.0040207	0.0522554
LMO3	-1.07483	10.0208	-4.14366	0.00034673	0.00403167	0.048141
CYC1	-1.58899	8.23416	-4.14277	0.000347524	0.00403167	0.0459454
DHPS	-1.78853	6.79491	-4.1427	0.000347579	0.00403167	0.0457945
IL17D	1.32254	9.35417	4.14254	0.000347726	0.00403167	0.0453884
DIRAS1	-1.00122	6.62659	-4.14182	0.000348368	0.00403614	0.0436201
PRPF38B	1.37952	8.0418	4.14028	0.000349749	0.00404915	0.0398261
PREP	-1.10475	6.88217	-4.13854	0.000351322	0.00406311	0.0355224
FKBP5	1.25005	8.40227	4.13727	0.000352469	0.00407165	0.0323955
MPP5	1.06499	7.4362	4.13614	0.000353491	0.00408046	0.0296199
NNAT	-1.14455	8.64881	-4.1324	0.000356903	0.00411373	0.0204082
AP006216.10	-1.20656	5.70526	-4.13212	0.000357158	0.00411373	0.0197219
FAM111A	1.09475	6.19008	4.1289	0.000360125	0.00414028	0.0117888
KRT2	1.64416	5.68695	4.12874	0.000360281	0.00414028	0.0113735
NEK3	1.09772	6.14175	4.12841	0.000360582	0.00414028	0.0105736
C14orf119	-1.59142	7.17715	-4.12613	0.000362699	0.00415623	0.00496053
CRELD1	-1.09216	7.974	-4.12241	0.000366188	0.00419315	-0.00421802
LOC100505515	1.55351	6.94965	4.11684	0.000371457	0.00424422	-0.0179164
CA14	-1.66363	5.22711	-4.11562	0.000372629	0.00425143	-0.0209362
CNTNAP4	1.2077	6.6797	4.11445	0.000373748	0.00425801	-0.0238094
DNASE1L2	-1.83789	5.90979	-4.11405	0.000374129	0.00425927	-0.0247867
FAM3A	-1.17595	8.13104	-4.11066	0.000377404	0.00428725	-0.0331434
CBFB	1.13163	7.70292	4.10807	0.000379924	0.00431275	-0.0395216
LOC101929549	1.95149	6.3958	4.10774	0.00038025	0.00431334	-0.0403446
APOM	1.08108	5.98421	4.10442	0.000383497	0.0043439	-0.0484937
KCNJ2	2.04914	8.40318	4.10206	0.000385829	0.00436403	-0.0543051
LOC100996345	1.58947	5.5737	4.10138	0.000386503	0.00436669	-0.0559792
ALMS1P	1.10414	7.32296	4.10127	0.00038662	0.00436669	-0.0562676
MFSD10	-1.74669	6.53578	-4.09879	0.000389087	0.00438826	-0.062366
AP3B2	-1.07663	7.35596	-4.09823	0.000389645	0.00439139	-0.0637375
IQCD	-1.62189	5.4215	-4.09256	0.000395357	0.00444303	-0.0776851
IGSF21	-1.34509	8.55096	-4.08855	0.000399446	0.00448258	-0.0875474
PRRG1	1.3424	7.74127	4.08749	0.000400542	0.00449167	-0.0901729
HDGFL1	1.1265	8.14061	4.08665	0.000401398	0.00449806	-0.0922186
NLGN3	-1.36452	5.66828	-4.08532	0.000402772	0.00451025	-0.0954934
FES	-2.04047	4.75163	-4.08429	0.000403843	0.00451902	-0.0980367
GAL3ST4	1.20797	7.5379	4.0827	0.000405488	0.0045342	-0.101933
GPR97	1.23569	4.9708	4.08008	0.000408224	0.00454775	-0.108375
POLR3A	-1.27594	7.2047	-4.07737	0.000411073	0.00456689	-0.115039
DEPDC7	2.54675	4.07913	4.07367	0.000414993	0.00459667	-0.124132
RHBG	-1.60192	4.54264	-4.07333	0.000415365	0.00459667	-0.12499
GRASP	-1.88673	7.20514	-4.07324	0.000415452	0.00459667	-0.125192
NHLH2	1.77564	7.16582	4.07324	0.00041546	0.00459667	-0.125211
CCDC127	-1.08445	7.28706	-4.07237	0.000416388	0.0046037	-0.127349
LOC101927877	1.6828	6.42357	4.07194	0.000416839	0.00460544	-0.128385
FLJ37786	-2.081	5.31011	-4.06764	0.000421465	0.00465328	-0.138958
LAMB1	-1.50485	6.34418	-4.06488	0.000424461	0.00467978	-0.145743
EGFL7	-1.42522	7.1739	-4.06175	0.000427887	0.00471208	-0.153445
KCNK7	-1.10898	3.7603	-4.06165	0.00042799	0.00471208	-0.153674
FUT3	1.16744	5.23112	4.06039	0.000429378	0.00472406	-0.156777
NOSIP	-1.27114	9.03688	-4.05963	0.000430215	0.00472995	-0.158641
PTTG1IP	1.09074	10.2381	4.05929	0.000430589	0.00473007	-0.159474
ACTR3C	-1.9332	5.70155	-4.05176	0.000438992	0.00481299	-0.177985
KRT74	1.17476	4.86202	4.04885	0.000442281	0.00484031	-0.185134
LOC100506603	-1.42802	5.29133	-4.04727	0.000444072	0.00485177	-0.189004
LRFN4	-1.22803	6.76237	-4.04674	0.000444675	0.00485499	-0.190303
PPP1CA	-2.11879	6.04587	-4.04563	0.000445947	0.00486516	-0.193039
MTG1	-1.76315	6.28708	-4.04538	0.000446226	0.00486516	-0.193638
PRR34-AS1	1.64199	8.90322	4.03808	0.000454655	0.00494677	-0.211557
RHBDL1	-2.05246	5.6919	-4.0365	0.000456504	0.00496346	-0.215444
KCNIP3	-1.02862	6.72497	-4.03398	0.000459465	0.00498875	-0.221634
LOC101927929	-2.03504	6.36593	-4.03059	0.000463468	0.00502747	-0.22994
FAM65C	1.64525	5.06455	4.02951	0.000464755	0.00503476	-0.232593
RAB33A	-1.03181	7.49041	-4.02932	0.000464983	0.00503476	-0.233064
PPFIA1	1.04303	7.87664	4.02892	0.00046546	0.00503645	-0.234045
PAQR6	1.31878	9.54354	4.02451	0.00047075	0.0050832	-0.244865
PODXL	1.43899	8.27381	4.02227	0.000473453	0.00509838	-0.250345
BCL11B	1.00204	7.95486	4.01941	0.00047694	0.00512539	-0.257369
MPZL2	1.06747	5.89185	4.01711	0.000479762	0.00514868	-0.263016
CLYBL	-1.20706	6.51724	-4.01488	0.000482501	0.00517102	-0.268465
CTC-459F4.3	-1.65879	8.79952	-4.01272	0.000485186	0.00519272	-0.273777
NACAP1	1.03062	10.3972	4.01151	0.000486693	0.0052053	-0.276745
MYO10	1.25483	7.6679	4.01053	0.000487917	0.0052053	-0.279149
LOC101927608	-1.78821	5.22123	-4.01044	0.000488017	0.0052053	-0.279345
LGALS8-AS1	1.30725	6.89403	4.00968	0.000488974	0.00521196	-0.281219
CYSRT1	-1.78442	6.34386	-4.00785	0.000491268	0.00522932	-0.285699
BRD1	1.05802	8.14467	4.00636	0.000493146	0.00524222	-0.289351
MRVI1	1.26151	8.51629	4.00421	0.000495872	0.00526764	-0.294627
CSDC2	-1.49605	6.50669	-4.00326	0.000497084	0.00527695	-0.296963
P2RX7	1.30967	8.2173	4.0006	0.000500478	0.00530581	-0.303474
IPO8	1.07243	8.01478	3.9988	0.000502785	0.00532309	-0.307874
MIR7-3HG	-1.5769	6.008	-3.9963	0.000506013	0.00534288	-0.313999
ARHGEF26	1.05724	6.73195	3.99602	0.000506377	0.00534313	-0.314687
MRPL54	-1.6214	7.23418	-3.99549	0.000507062	0.00534676	-0.31598
FAM229A	-1.04236	4.05688	-3.99469	0.000508105	0.00535417	-0.317946
LINC00632	-1.58812	8.21067	-3.99235	0.000511161	0.00537811	-0.323683
ATF3	1.01822	6.39012	3.9919	0.000511745	0.00537811	-0.324776
APOBEC4	1.31216	6.29644	3.9885	0.000516221	0.00541732	-0.333107
NUDT2	-2.01958	5.7125	-3.98828	0.000516509	0.00541732	-0.333642
CEP85L	1.16848	8.27091	3.98545	0.000520261	0.00544577	-0.340566
DNAJC9-AS1	1.25764	7.13742	3.98241	0.000524324	0.00547736	-0.348008
FN1	1.20085	6.65677	3.98138	0.000525716	0.00548826	-0.350545
ACIN1	-1.44172	6.40265	-3.98027	0.000527208	0.00550018	-0.353256
LOC101928031	-1.93712	3.82461	-3.97569	0.000533422	0.00555395	-0.364464
EHMT1-IT1	2.07359	4.94204	3.97454	0.000535	0.00556306	-0.367288
FAM185A	1.52457	6.66126	3.97149	0.00053919	0.00560288	-0.374751
PARD3B	1.11837	5.91645	3.96992	0.000541362	0.00560823	-0.378595
COL4A2	-1.21968	7.57687	-3.96982	0.000541489	0.00560823	-0.37882
PTDSS2	-1.21016	8.20545	-3.96301	0.00055101	0.00569433	-0.395489
FAM98B	1.08181	7.53456	3.96284	0.000551251	0.00569433	-0.395908
ATP6V1E1	-1.47082	10.1521	-3.96247	0.000551764	0.00569589	-0.396797
PTAFR	1.00097	7.4564	3.95559	0.000561557	0.0057818	-0.41362
PELP1	-1.17692	7.83993	-3.95429	0.000563427	0.00579588	-0.416798
LOC101927907	1.92531	3.82152	3.95413	0.000563663	0.00579588	-0.417198
IL7	2.03124	3.63971	3.95305	0.000565215	0.00580426	-0.419829
MIER1	1.07842	6.39759	3.95191	0.000566876	0.00581751	-0.422633
HEXIM2	-1.20614	7.05217	-3.94417	0.000578205	0.00591306	-0.441551
HSD3B7	-1.52828	4.5062	-3.944	0.000578443	0.00591306	-0.441945
MPP6	-1.2432	4.89061	-3.94311	0.000579773	0.00591894	-0.44414
MYL3	1.46783	5.84721	3.94249	0.000580681	0.00592053	-0.445636
GRINA	-1.09443	7.8457	-3.94058	0.000583523	0.00594181	-0.450303
ARL5C	1.49655	5.37848	3.93602	0.000590361	0.0059959	-0.46144
EPS8L2	-1.4091	6.31577	-3.93536	0.00059136	0.00599829	-0.463055
COL1A2	1.32905	6.19971	3.9311	0.000597829	0.00605986	-0.473455
FOLH1B	1.46459	6.07924	3.93061	0.000598586	0.00605986	-0.474663
NARFL	-1.4088	8.57802	-3.92905	0.000600966	0.00608005	-0.478457
LPL	1.22155	7.19419	3.92534	0.000606693	0.00613404	-0.48752
LINC01339	1.57767	4.92794	3.92227	0.000611465	0.00617831	-0.495008
DUS4L	-1.43648	5.43745	-3.92172	0.000612326	0.00617907	-0.496351
CD1E	-1.30522	4.49943	-3.91952	0.000615773	0.00620987	-0.501717
CDC123	-1.06643	8.56633	-3.91912	0.000616401	0.00621221	-0.50269
CPNE3	1.01783	7.97194	3.91862	0.000617198	0.00621326	-0.503924
KRT82	1.68619	6.17942	3.91673	0.000620185	0.00623284	-0.508539
RAP1GDS1	-1.20217	8.74625	-3.91447	0.000623775	0.00625688	-0.514052
PNMA1	-1.62031	10.1405	-3.91406	0.000624423	0.00625697	-0.515046
CCDC91	-1.37067	6.99549	-3.91102	0.000629296	0.00629632	-0.522473
CHST14	1.44254	6.54123	3.91086	0.000629552	0.00629632	-0.522861
MCM3	1.15428	6.35112	3.90997	0.000630984	0.00630629	-0.525031
LINC00463	1.03499	6.42464	3.90974	0.000631351	0.00630629	-0.525587
DTNB	-1.30156	7.16092	-3.90803	0.000634103	0.00632574	-0.529742
ADRA2C	-1.23766	7.51858	-3.90652	0.000636565	0.00634504	-0.533445
MMP17	-1.4533	6.02548	-3.90484	0.000639293	0.0063654	-0.537529
PRRG4	1.11344	5.11499	3.90212	0.000643753	0.00639855	-0.544171
LINC01029	1.61293	4.75053	3.90206	0.000643843	0.00639855	-0.544305
PLA2G4A	-1.15316	5.14625	-3.90119	0.000645281	0.00640744	-0.546435
NACA	1.21693	9.819	3.90102	0.000645553	0.00640744	-0.546837
EPAS1	1.2174	8.13681	3.89825	0.000650143	0.0064408	-0.553605
EXOSC4	-1.18709	6.63251	-3.8958	0.00065422	0.00647366	-0.559576
LOC102724870	1.00131	9.34094	3.8954	0.000654875	0.00647543	-0.560531
IGDCC4	1.40979	7.57378	3.89411	0.000657037	0.00649274	-0.56368
ABCB1	1.10434	6.36944	3.89325	0.000658485	0.00650296	-0.565783
MYL5	-1.36052	6.65995	-3.8893	0.000665151	0.00656054	-0.575401
ABCC6P1	1.89314	4.98537	3.88777	0.000667748	0.00658203	-0.579123
ILF3-AS1	-1.33107	6.48371	-3.88645	0.00067001	0.00659224	-0.582352
MKRN3	1.47094	5.44133	3.88577	0.000671171	0.00659869	-0.584005
NSUN2	1.10711	8.38434	3.88555	0.000671537	0.00659869	-0.584526
MIR1244-3	1.02109	9.24214	3.88261	0.000676597	0.00663781	-0.591695
ASB14	1.17167	6.38268	3.8825	0.000676785	0.00663781	-0.591959
CHAF1B	-1.62964	5.66716	-3.88159	0.000678358	0.00664081	-0.594176
EXOSC1	-1.18283	5.91556	-3.87976	0.00068153	0.00666356	-0.598631
MAEL	-1.48933	5.76278	-3.87938	0.000682192	0.00666589	-0.599558
MTHFD2	1.58209	5.92391	3.87735	0.000685732	0.00669216	-0.604499
KLRG1	1.03777	6.48002	3.87534	0.000689265	0.00671552	-0.609406
LPPR3	-1.1958	6.50326	-3.87399	0.000691635	0.00672889	-0.612684
DOC2A	-1.40766	7.73903	-3.86961	0.000699404	0.00679607	-0.623348
FAM150B	-1.64667	6.88616	-3.86638	0.000705173	0.00683683	-0.631189
REEP2	-1.69082	8.54615	-3.86629	0.000705339	0.00683683	-0.631413
C19orf68	1.60157	5.88668	3.86454	0.000708502	0.00685903	-0.635685
ADRB3	-1.31467	4.05736	-3.85803	0.000720341	0.00696078	-0.651502
PEX10	-1.16055	7.48495	-3.85726	0.000721764	0.00697025	-0.653385
CACFD1	1.29436	7.89327	3.85674	0.000722709	0.00697081	-0.654634
IL2RG	1.43733	6.72929	3.8559	0.000724264	0.00698153	-0.656685
PKNOX2	-1.02313	8.6171	-3.85565	0.000724716	0.00698161	-0.657282
CCNO	-1.04356	7.5339	-3.85462	0.000726632	0.0069915	-0.659801
ITGB8	1.13828	6.68276	3.85423	0.000727351	0.00699413	-0.660745
MRPS11	-1.31468	6.61355	-3.85361	0.000728497	0.00699524	-0.662248
ABCA17P	-1.01179	7.2422	-3.85349	0.000728729	0.00699524	-0.662551
PLEKHF1	1.97964	6.54668	3.85129	0.000732817	0.0070295	-0.66789
LINC00896	1.80582	5.77423	3.84666	0.000741507	0.00710852	-0.679139
CWH43	-1.3533	4.37319	-3.84535	0.000743991	0.00712799	-0.682331
CYB561D2	-1.18195	6.13913	-3.84429	0.000745999	0.00713853	-0.684903
DQ588163	-1.24257	2.43977	-3.83986	0.000754463	0.00720418	-0.695667
PSMC4	-1.85364	6.5682	-3.83977	0.000754628	0.00720418	-0.695876
FAHD1	-1.18375	7.38072	-3.83825	0.000757555	0.00722272	-0.699568
HAUS3	1.0743	6.81311	3.83626	0.000761415	0.00724635	-0.704418
IRF1	1.37793	5.7658	3.83591	0.000762086	0.00724723	-0.705257
BC039122	2.08467	5.94202	3.8355	0.000762891	0.00724723	-0.706265
PLXNB1	1.4066	4.75292	3.83411	0.000765586	0.00726845	-0.70963
BC033164	1.60987	4.9729	3.83114	0.000771395	0.00731727	-0.716839
MAPKAPK2	1.02851	6.70583	3.831	0.00077166	0.00731727	-0.717168
ACACA	-1.11041	8.12734	-3.83076	0.000772136	0.00731737	-0.717756
EEFSEC	-1.13574	7.53378	-3.82875	0.000776099	0.00734475	-0.722639
KRBOX1-AS1	1.89536	5.03219	3.82859	0.000776426	0.00734475	-0.723041
LOC101928288	1.71688	4.82125	3.82617	0.000781222	0.00738123	-0.728914
KLHL2	1.35312	10.1535	3.82529	0.000782964	0.00738881	-0.731039
NR1H2	-1.6294	5.83105	-3.82367	0.000786207	0.00741116	-0.734982
CETN2	-1.26148	8.98511	-3.82205	0.000789454	0.00742335	-0.738913
CSGALNACT1	1.46709	8.25482	3.82204	0.000789457	0.00742335	-0.738916
FTHL17	1.83646	3.40172	3.81924	0.000795106	0.00746329	-0.745716
C1orf54	1.10729	6.99505	3.81918	0.000795228	0.00746329	-0.745863
FGF12	-1.13918	7.21652	-3.81821	0.000797185	0.00746922	-0.748207
DPY19L1P1	-1.82512	4.52599	-3.81737	0.000798894	0.00748077	-0.750249
FUT2	1.05675	6.06572	3.81676	0.000800138	0.00748796	-0.751732
COL4A5	1.11339	7.52939	3.81585	0.000801986	0.00750079	-0.753933
CTBP2	1.01558	9.66652	3.81464	0.000804458	0.00751943	-0.756867
C19orf43	-1.11136	9.31909	-3.81417	0.000805421	0.00752396	-0.758008
PLCXD1	-1.2926	6.8221	-3.80898	0.000816135	0.00760598	-0.770609
CTIF	-1.07133	8.86765	-3.808	0.000818171	0.00761591	-0.772984
LRRK1	-1.69499	6.42575	-3.80727	0.000819676	0.00762541	-0.774737
LINC00628	1.08593	5.18852	3.80687	0.000820519	0.0076257	-0.775717
NEDD1	1.35598	6.23826	3.80679	0.000820677	0.0076257	-0.7759
NEFL	-1.21088	11.3378	-3.79912	0.000836838	0.00774839	-0.794492
KIAA1755	1.18748	6.03836	3.79556	0.000844445	0.00780504	-0.803118
AMPH	-1.36444	8.9923	-3.7907	0.000854934	0.00788777	-0.814885
CARD6	1.60288	5.35688	3.79049	0.000855404	0.00788777	-0.815408
NELL1	-2.33705	5.87027	-3.78918	0.000858245	0.00790471	-0.818569
PEG3-AS1	1.07315	8.93926	3.7883	0.000860176	0.00791785	-0.820711
C12orf80	1.19352	6.02972	3.78755	0.000861816	0.00792569	-0.822526
LINC01279	1.86497	4.16639	3.78745	0.000862036	0.00792569	-0.82277
GNAI2	-1.22835	7.87012	-3.78634	0.000864461	0.00794013	-0.825446
EVPLL	1.61381	6.3095	3.78627	0.000864617	0.00794013	-0.825619
LY6H	-1.12492	7.6707	-3.78518	0.000867019	0.00795755	-0.828263
CTD-2366F13.2	1.55469	7.02168	3.78401	0.000869595	0.00797653	-0.83109
LRFN3	-1.65913	7.27345	-3.78369	0.000870304	0.00797838	-0.831866
LOC101928418	-1.23376	2.95005	-3.77996	0.000878583	0.00804018	-0.840889
C6orf57	-1.35432	6.67722	-3.77973	0.000879091	0.00804018	-0.841439
DMAP1	-2.59393	4.79078	-3.77715	0.000884875	0.00807063	-0.847689
CLEC2L	-1.5111	6.79678	-3.77711	0.000884958	0.00807063	-0.847778
MX2	1.38214	6.81247	3.77643	0.000886496	0.0080797	-0.849432
BAIAP3	-1.22024	9.73816	-3.77479	0.000890187	0.00810864	-0.853391
METAP1	1.14188	8.1773	3.77405	0.000891857	0.00811915	-0.855177
CPNE8	1.08094	6.84709	3.77337	0.000893398	0.00812847	-0.856822
CMBL	1.15612	10.648	3.77157	0.000897492	0.00815157	-0.861179
CYYR1	1.05503	5.96203	3.7709	0.000899016	0.00815619	-0.862795
FMR1	1.34513	8.53036	3.7709	0.000899038	0.00815619	-0.862818
CCDC117	1.04562	6.27105	3.76914	0.000903048	0.00816696	-0.867058
DHX58	-1.40569	4.6344	-3.76879	0.000903861	0.00816696	-0.867916
PYGB	-1.34037	6.5938	-3.76816	0.000905302	0.00817528	-0.869433
HAPLN2	-2.0817	7.73583	-3.76652	0.000909068	0.00819987	-0.873388
FXYD1	-1.76434	9.10998	-3.76468	0.000913343	0.00822899	-0.877857
C9orf89	-1.04594	7.02793	-3.76396	0.00091501	0.00823928	-0.879594
ARC	-2.44733	5.97457	-3.76263	0.000918084	0.0082575	-0.882789
CRYBA2	-1.70233	2.61414	-3.76016	0.000923869	0.00830004	-0.888772
NEU4	-1.36566	6.08115	-3.75889	0.000926847	0.00832204	-0.891838
CEACAM5	1.0495	6.1843	3.75728	0.00093065	0.00835141	-0.895738
LINC00658	-1.503	4.6476	-3.75543	0.000935009	0.00837692	-0.900188
MAOB	1.23566	8.04851	3.75495	0.000936157	0.00837692	-0.901356
METTL7B	1.78152	7.11625	3.75261	0.000941743	0.00840416	-0.907023
NAT9	-1.08776	8.39199	-3.74985	0.000948341	0.00845228	-0.913672
LOC101928943	-1.53615	3.69418	-3.74654	0.000956338	0.0085139	-0.921668
C22orf24	1.37282	6.28164	3.74533	0.000959277	0.00852558	-0.92459
ADAMTS19	-1.80077	4.74414	-3.74466	0.000960919	0.00853535	-0.926218
MKNK2	1.19653	9.87539	3.7411	0.000969632	0.00859745	-0.934813
LOC388456	1.90915	5.087	3.74091	0.000970088	0.00859745	-0.935261
FSTL3	-1.39256	7.77715	-3.73783	0.000977689	0.00865697	-0.942692
IKZF2	1.10764	5.33605	3.73464	0.000985634	0.0087149	-0.950396
FBXO44	-1.0528	7.48691	-3.73444	0.000986121	0.0087149	-0.950867
NXNL1	-1.04478	3.99697	-3.73419	0.000986757	0.00871561	-0.951481
LOC286009	1.04421	7.43208	3.73103	0.00099468	0.00875509	-0.959094
DNLZ	-1.73405	6.22055	-3.731	0.000994753	0.00875509	-0.959163
CABP4	1.24967	6.89713	3.72943	0.000998728	0.00877697	-0.96296
FKBP8	-1.42678	6.59878	-3.72908	0.000999617	0.00877987	-0.963806
DGCR9	-1.30018	6.97993	-3.72453	0.0010112	0.00885194	-0.974772
KLK14	-1.11997	3.90566	-3.71898	0.00102551	0.00895226	-0.988143
CISH	-1.06421	5.55974	-3.71866	0.00102634	0.00895459	-0.988919
FZD7	1.12092	6.72866	3.71788	0.00102838	0.0089674	-0.990807
KRT80	-1.66285	3.84198	-3.71649	0.00103199	0.0089931	-0.994144
AGAP4	1.6041	6.92981	3.71617	0.00103284	0.0089931	-0.994921
CCDC167	-1.4262	5.74485	-3.71609	0.00103305	0.0089931	-0.995112
LOC100129935	1.03477	5.79352	3.71386	0.00103889	0.00902899	-1.00048
LOC101929648	1.3638	4.75152	3.71216	0.00104338	0.00905297	-1.00458
CCK	-1.92791	8.88139	-3.71008	0.00104889	0.00908462	-1.00959
PTPRZ1	1.28732	10.8564	3.70383	0.0010656	0.00920008	-1.02463
GGT6	1.24639	5.49415	3.70236	0.00106958	0.00922366	-1.02818
LYZL4	-1.08271	6.86698	-3.70211	0.00107025	0.00922366	-1.02878
LOC100996681	1.57342	5.25843	3.70201	0.00107052	0.00922366	-1.02902
PLIN1	1.60387	4.78876	3.70195	0.00107068	0.00922366	-1.02916
CECR6	-1.73977	6.77569	-3.70104	0.00107316	0.00923995	-1.03136
CACNA2D2	1.28174	7.43455	3.69896	0.00107881	0.00928354	-1.03635
LINC01159	1.81356	5.3044	3.69572	0.00108769	0.00934459	-1.04415
PWAR6	1.09697	11.3101	3.69426	0.00109172	0.00936537	-1.04767
MRPS34	-1.96053	6.21781	-3.694	0.00109244	0.00936537	-1.04829
MAL	1.12442	10.5004	3.6936	0.00109353	0.00936537	-1.04925
CREB3L3	-1.54716	2.98301	-3.69355	0.00109368	0.00936537	-1.04937
LOC158434	2.20047	5.6594	3.69274	0.00109591	0.00937428	-1.05131
PC	-1.56938	7.03113	-3.69223	0.00109735	0.00937638	-1.05256
MAML2	1.18819	7.79083	3.69167	0.00109891	0.00937948	-1.05391
ISG15	-1.47715	7.77243	-3.68909	0.00110607	0.00942532	-1.06009
AUP1	-1.09198	8.99425	-3.68802	0.0011091	0.00944082	-1.06269
GNB4	1.11103	7.03667	3.68697	0.00111204	0.00946077	-1.06521
LOC157562	1.35709	7.52369	3.68622	0.00111415	0.00947362	-1.06701
LOC101927722	1.38276	5.10034	3.68156	0.00112735	0.00956826	-1.07821
LINC00657	1.10958	10.6415	3.68143	0.00112772	0.00956826	-1.07852
PHF6	1.07953	8.01518	3.67726	0.00113966	0.00964669	-1.08853
CSTF1	-1.11849	5.94996	-3.67699	0.00114044	0.00964669	-1.08918
BRF1	-1.05249	5.38103	-3.67675	0.00114113	0.00964669	-1.08976
NPRL3	-1.04675	7.83169	-3.67659	0.0011416	0.00964669	-1.09015
NCAPH	-1.02338	3.64026	-3.67428	0.00114829	0.00969047	-1.0957
LRRC52	1.54756	7.1114	3.67061	0.00115898	0.00976502	-1.10452
LOC729506	1.33435	6.09377	3.66857	0.00116495	0.00980475	-1.1094
BPHL	-1.21234	7.26992	-3.66564	0.0011736	0.00986174	-1.11643
PLEKHG4B	-1.11173	5.69816	-3.66328	0.00118063	0.00991555	-1.12211
CCDC83	-1.94039	3.15344	-3.66237	0.00118334	0.00993299	-1.12429
FAM83G	-1.53702	5.45364	-3.6617	0.00118534	0.00994446	-1.12589
IKZF5	1.74785	6.49262	3.66132	0.0011865	0.00994886	-1.12682
HSPB7	-1.21111	4.47492	-3.66063	0.00118856	0.00995821	-1.12847
DHX37	-1.0462	6.10878	-3.66007	0.00119023	0.00996077	-1.1298
DRAM1	1.58863	6.47301	3.65913	0.00119306	0.00997728	-1.13206
CXCR5	-1.10902	4.07605	-3.65061	0.00121899	0.0101673	-1.1525
PLSCR1	1.57333	5.69396	3.65021	0.00122023	0.0101673	-1.15346
AC010524.4	1.64924	7.16458	3.65018	0.00122031	0.0101673	-1.15352
CTC-471C19.1	-2.00743	5.19207	-3.64994	0.00122106	0.0101682	-1.1541
C1orf145	-1.22665	5.99495	-3.64945	0.00122257	0.0101751	-1.15528
BC010186	1.33165	5.62007	3.64818	0.00122649	0.0101972	-1.15832
DNTTIP1	-1.58667	5.01059	-3.6459	0.00123358	0.0102503	-1.1638
KIF1A	-1.03329	10.1834	-3.64379	0.00124015	0.0102889	-1.16884
MCAT	-1.5855	6.71729	-3.64354	0.00124095	0.0102902	-1.16945
ADM	1.4757	7.88003	3.64257	0.00124399	0.0103099	-1.17178
HES2	-1.28507	4.63173	-3.64219	0.00124518	0.0103144	-1.17269
MT1HL1	1.34268	10.6241	3.64182	0.00124633	0.0103185	-1.17357
COPE	-2.02303	4.99651	-3.6408	0.00124953	0.0103341	-1.176
IRAK3	1.21214	5.28802	3.64052	0.00125042	0.010336	-1.17668
LINC01243	1.51261	5.16866	3.63991	0.00125235	0.0103465	-1.17815
EGR4	-1.30519	8.26084	-3.6397	0.00125301	0.0103465	-1.17864
ACKR3	1.48149	6.33849	3.63416	0.00127065	0.010475	-1.19192
IGFBPL1	-1.0538	6.75064	-3.63346	0.0012729	0.010481	-1.1936
BMP15	1.65427	5.78244	3.63333	0.00127329	0.010481	-1.19389
C19orf47	1.1994	6.36219	3.62834	0.00128943	0.0105917	-1.20586
HYLS1	-1.12169	7.58459	-3.62665	0.00129492	0.0106312	-1.20989
FAM126A	1.21472	7.00925	3.62522	0.00129962	0.0106642	-1.21333
KCNE4	1.03242	5.57128	3.62401	0.00130358	0.0106855	-1.21622
ANKRD36	1.89709	8.67193	3.62164	0.00131139	0.0107382	-1.22189
OLIG1	1.35666	10.5217	3.6208	0.00131416	0.0107382	-1.22389
PPAP2B	1.28437	9.79145	3.62061	0.00131478	0.0107382	-1.22434
ID4	1.35027	8.4523	3.61927	0.00131923	0.0107689	-1.22755
KDM1A	-1.38241	6.90052	-3.61683	0.00132738	0.0108242	-1.2334
POR	-1.93347	5.70232	-3.61656	0.00132828	0.0108259	-1.23404
ADAMTS18	1.20404	6.21513	3.61431	0.0013358	0.010875	-1.2394
C11orf84	-1.08308	6.17702	-3.61302	0.00134018	0.0109003	-1.24251
IL12A	1.22507	4.30509	3.6107	0.00134801	0.010947	-1.24804
DRD4	-1.41593	2.69617	-3.6099	0.00135072	0.0109634	-1.24995
GPS1	-1.70737	5.94521	-3.60927	0.00135287	0.0109731	-1.25146
CPOX	1.85691	7.18953	3.60914	0.00135331	0.0109731	-1.25176
HIATL2	-1.73765	4.1319	-3.60882	0.00135441	0.0109763	-1.25254
AAGAB	-1.11683	5.93333	-3.60761	0.00135854	0.0109928	-1.25543
B3GNTL1	-1.09513	6.39898	-3.60364	0.0013722	0.0110976	-1.26492
LOC102724587	-1.9312	4.52917	-3.60109	0.00138102	0.0111632	-1.271
MFSD12	-1.01673	6.98382	-3.59848	0.00139011	0.0112078	-1.27723
C15orf52	1.97887	5.66309	3.59688	0.00139572	0.0112248	-1.28105
FAM212A	-1.59243	5.2273	-3.59544	0.00140079	0.0112593	-1.28449
ELANE	-1.57544	4.43178	-3.59297	0.00140954	0.0113123	-1.2904
AC005838.2	2.144	4.30415	3.59237	0.00141165	0.0113235	-1.29182
FNBP1L	1.55255	8.08702	3.58945	0.00142206	0.0113895	-1.29879
PGK1	-1.51916	7.97075	-3.58886	0.00142417	0.0114007	-1.3002
KCTD12	1.01143	9.84676	3.58818	0.00142663	0.0114145	-1.30183
LOC101928697	-1.7859	2.62386	-3.58729	0.0014298	0.011434	-1.30394
DPP10-AS1	-1.0521	8.30811	-3.58492	0.00143836	0.0114966	-1.3096
HBQ1	-1.8439	4.25497	-3.58404	0.00144155	0.0115163	-1.3117
LOC101928144	1.61523	5.5251	3.58104	0.00145245	0.011574	-1.31885
LOC155060	1.17593	7.99936	3.57751	0.0014654	0.0116653	-1.32727
C1orf216	-1.09551	9.11603	-3.57417	0.00147776	0.011734	-1.33523
NS3BP	1.289	5.13953	3.57356	0.00148001	0.01174	-1.33668
CRYGEP	-1.68809	4.67932	-3.56861	0.00149855	0.0118482	-1.34848
CTD-2542L18.1	1.23938	6.01642	3.56831	0.00149968	0.0118482	-1.3492
LOC101929289	1.30997	5.49972	3.56727	0.00150359	0.0118729	-1.35166
FAM86A	-1.53224	5.79367	-3.56708	0.00150431	0.0118729	-1.35212
KIR3DS1	1.70512	3.82156	3.56511	0.00151179	0.0118961	-1.35682
FADS2	1.09436	6.40485	3.56318	0.00151914	0.011936	-1.36142
CYP4X1	-1.23304	8.86592	-3.56055	0.00152916	0.0120028	-1.36765
FERMT2	1.08912	8.05691	3.55873	0.00153618	0.0120458	-1.37199
LOC441461	1.30383	8.48305	3.55835	0.00153767	0.0120514	-1.37291
NKAIN3	1.60369	6.14236	3.55749	0.00154098	0.0120662	-1.37495
KCNQ1	-1.01397	4.73339	-3.55614	0.00154619	0.0120985	-1.37815
CTSA	-1.66448	7.90991	-3.55598	0.00154682	0.0120985	-1.37854
NAPSB	1.56269	5.10287	3.55505	0.00155042	0.0120985	-1.38074
MGC12488	1.04295	8.28584	3.55503	0.0015505	0.0120985	-1.38079
PLIN3	1.23921	7.58294	3.55503	0.00155052	0.0120985	-1.3808
MSX2	1.2018	4.79245	3.55029	0.00156907	0.0122063	-1.39208
NUDT1	-1.72996	4.41831	-3.54936	0.00157275	0.0122248	-1.3943
MGC15885	1.23112	6.14414	3.54929	0.00157301	0.0122248	-1.39445
PAXIP1OS	1.00967	5.84547	3.54883	0.00157483	0.0122329	-1.39555
COPS4	-1.14199	7.90735	-3.54658	0.00158375	0.0122879	-1.4009
LOC340184	1.84764	4.55021	3.54252	0.00159994	0.0123974	-1.41054
PTGES2	-1.61076	5.75757	-3.54063	0.00160755	0.0124355	-1.41503
NR2C2AP	1.37839	6.70741	3.54051	0.00160803	0.0124355	-1.41532
PLEKHO2	1.14564	7.91174	3.54023	0.00160916	0.0124382	-1.41598
AC068039.4	1.46059	5.70763	3.53855	0.00161598	0.0124846	-1.41999
LURAP1	1.29225	5.89928	3.53777	0.00161912	0.0124948	-1.42183
FKBP2	-1.00864	8.05937	-3.53744	0.00162046	0.0124948	-1.42261
CCDC78	-1.31818	5.61446	-3.5367	0.00162348	0.0125106	-1.42438
PTPRN	-1.20943	8.39085	-3.53483	0.00163113	0.0125586	-1.42883
LOC100506207	1.16859	4.56963	3.53457	0.00163218	0.0125605	-1.42944
NR4A3	-1.17316	6.40575	-3.53117	0.00164614	0.0126493	-1.43751
DNAJC6	-1.01169	10.9185	-3.52906	0.00165486	0.0126854	-1.44252
CALB1	-1.37749	7.51506	-3.52752	0.00166126	0.0127209	-1.44617
LRRC55	1.45678	4.55775	3.52736	0.00166192	0.0127209	-1.44655
BRINP1	-1.06108	10.6856	-3.52643	0.00166581	0.0127383	-1.44876
DQ576994	1.80329	4.59386	3.52602	0.00166753	0.012739	-1.44974
DDN	-1.14322	9.81415	-3.52432	0.00167466	0.0127752	-1.45378
C14orf79	-1.1913	6.81277	-3.52403	0.00167585	0.0127752	-1.45445
CLEC2B	1.43613	5.37671	3.5236	0.00167765	0.0127791	-1.45547
BMP10	1.46395	5.09494	3.52229	0.00168318	0.0128144	-1.45858
LINC00028	1.36278	4.78534	3.52139	0.00168696	0.0128314	-1.46071
AHR	-1.42276	6.17107	-3.51941	0.00169536	0.0128765	-1.46541
LOC101928961	-1.55126	2.91839	-3.51744	0.00170375	0.012934	-1.47009
PPM1E	-1.20132	8.87137	-3.5165	0.00170777	0.0129583	-1.47232
IL6	1.3417	5.64779	3.51552	0.00171194	0.0129837	-1.47463
DUSP2	-1.79807	7.4914	-3.51099	0.00173147	0.0131002	-1.48537
FMOD	1.05379	7.15123	3.50926	0.00173899	0.0131423	-1.48947
ODAM	1.3961	5.06613	3.50759	0.00174627	0.0131804	-1.49343
NNT-AS1	1.72407	6.57801	3.50736	0.00174727	0.0131816	-1.49397
CXCL16	1.06889	7.42856	3.50687	0.00174945	0.0131917	-1.49515
MEX3C	1.0443	6.20512	3.50619	0.00175241	0.0132077	-1.49675
LINC00925	-1.07501	6.50286	-3.50594	0.00175351	0.0132094	-1.49735
GTF2H2B	1.04937	6.83977	3.50535	0.00175611	0.0132166	-1.49875
MDM1	1.21601	6.5463	3.50251	0.00176863	0.0132918	-1.50547
NCLN	-1.09406	4.90402	-3.50126	0.00177418	0.0133271	-1.50844
BPIFA4P	1.41152	6.20566	3.49756	0.00179066	0.0134445	-1.51719
CORO1B	-1.03813	6.96228	-3.49413	0.00180607	0.0135085	-1.52529
LINC01234	-1.34103	5.29794	-3.49389	0.00180715	0.0135102	-1.52586
GPRC6A	1.38425	4.42153	3.49347	0.00180905	0.013518	-1.52686
LOC100130370	-1.13292	4.79356	-3.49109	0.00181984	0.0135819	-1.53249
GDF10	1.23394	6.15282	3.49076	0.00182138	0.0135834	-1.53329
DPP10-AS3	1.3735	5.43829	3.4904	0.00182299	0.0135834	-1.53412
GBP2	1.18408	6.92349	3.48682	0.00183941	0.0136799	-1.54261
IFNA17	1.4075	6.34777	3.48636	0.00184151	0.013689	-1.54369
BC021061	-1.85911	4.02715	-3.48423	0.00185136	0.0137557	-1.54873
FAM209B	1.40769	5.37269	3.48396	0.00185257	0.0137582	-1.54935
LOC101928762	-1.09081	5.28332	-3.48344	0.00185501	0.0137698	-1.5506
GPD2	1.11387	7.24057	3.48022	0.00186998	0.0138417	-1.5582
LOC100653005	1.48366	4.18992	3.47972	0.00187233	0.0138526	-1.55939
KCNH3	-1.38873	9.41225	-3.47898	0.0018758	0.0138717	-1.56114
MS4A6A	1.07636	6.37449	3.47699	0.00188515	0.0139278	-1.56584
ALDH3A1	-1.51584	4.59685	-3.4763	0.00188836	0.0139319	-1.56745
LOC401220	-1.11071	7.28431	-3.47471	0.0018959	0.0139809	-1.57122
LPHN1	-1.29418	10.4606	-3.47264	0.00190572	0.0140165	-1.57611
P2RY14	1.33766	6.87119	3.47257	0.00190602	0.0140165	-1.57626
MORF4L1	1.0027	10.5502	3.47256	0.00190608	0.0140165	-1.57628
PRIMPOL	1.09789	6.60206	3.47128	0.00191219	0.0140497	-1.57931
IGFBP3	1.05766	7.12982	3.47124	0.00191238	0.0140497	-1.5794
RHOD	1.25356	7.49762	3.46756	0.00193002	0.0141595	-1.58809
JUND	1.11597	10.2823	3.4668	0.00193372	0.0141603	-1.5899
ANKRD30BP2	-2.22933	5.28817	-3.46678	0.0019338	0.0141603	-1.58994
PSAT1	1.107	9.21583	3.46674	0.00193398	0.0141603	-1.59003
KCNQ1DN	1.19588	5.69675	3.46661	0.00193463	0.0141603	-1.59034
DOCK10	1.58137	5.958	3.46572	0.00193893	0.0141786	-1.59245
MINK1	-1.32046	9.51832	-3.46512	0.00194181	0.0141864	-1.59385
LCAT	-1.09984	3.97707	-3.4633	0.00195065	0.0142113	-1.59814
LOC100996342	-1.76871	5.47512	-3.46194	0.00195731	0.0142467	-1.60137
MDFI	-1.56661	5.24757	-3.46125	0.00196066	0.0142645	-1.60298
FKRP	-1.18605	6.09078	-3.45684	0.00198234	0.0143823	-1.61338
LOC654780	1.12231	6.29831	3.45666	0.00198326	0.0143823	-1.61382
LOC100505912	1.3625	5.38807	3.45636	0.00198474	0.0143864	-1.61452
RFWD3	-1.90889	4.35717	-3.45415	0.0019957	0.0144511	-1.61973
CNOT10	-1.59462	5.20917	-3.45401	0.00199642	0.0144511	-1.62007
MYBPC1	1.07757	8.93636	3.45364	0.00199825	0.0144577	-1.62094
NBR1	1.02859	6.87669	3.44991	0.0020169	0.0145791	-1.62972
GDAP1L1	-1.15663	7.3669	-3.44927	0.00202011	0.014585	-1.63122
PYGM	-1.89154	5.26985	-3.4492	0.00202049	0.014585	-1.6314
EIF1AY	-1.65477	6.00911	-3.44496	0.00204198	0.0147182	-1.64139
LRRC32	1.60922	6.08929	3.44463	0.00204362	0.0147182	-1.64216
GRB14	-1.08241	8.80712	-3.44174	0.0020584	0.0147975	-1.64897
MISP	-1.40864	6.88242	-3.44174	0.0020584	0.0147975	-1.64897
LINC00886	-1.18499	5.38275	-3.4412	0.00206119	0.0148108	-1.65025
PARP4	1.40119	7.0057	3.43927	0.00207111	0.0148713	-1.65478
KCNF1	-1.29581	7.88277	-3.43818	0.00207674	0.0148953	-1.65735
NGB	-1.27984	5.90507	-3.43723	0.00208167	0.014917	-1.65959
DDB2	1.72974	5.57668	3.43537	0.00209136	0.0149797	-1.66397
POLL	-1.22551	5.33279	-3.43027	0.00211806	0.0151459	-1.67596
MAMDC4	-1.87544	5.61642	-3.42909	0.00212428	0.0151809	-1.67873
MAP3K5	1.04715	9.74607	3.42849	0.00212746	0.0151856	-1.68014
RAB13	1.30484	9.51151	3.42842	0.00212783	0.0151856	-1.68031
BC045805	1.08302	7.28666	3.42657	0.00213765	0.0152349	-1.68465
IL1RL2	1.26412	3.96543	3.42504	0.00214582	0.0152751	-1.68826
KIF24	-1.65064	3.61548	-3.42443	0.0021491	0.0152751	-1.6897
RARRES1	-1.48876	4.00112	-3.42425	0.00215006	0.0152751	-1.69012
LOC101928304	1.50268	5.36922	3.42424	0.00215009	0.0152751	-1.69014
DACH2	-1.24279	8.97012	-3.42232	0.00216038	0.0153343	-1.69465
EPS8	1.50161	7.2344	3.4198	0.002174	0.0154032	-1.70058
QTRT1	-1.53588	6.66832	-3.41938	0.00217625	0.0154122	-1.70156
LOC102725343	-1.41877	5.68778	-3.41892	0.00217875	0.015416	-1.70264
LOC389831	1.59093	4.91255	3.41482	0.00220106	0.0155458	-1.71226
CLSTN2-AS1	1.68537	5.35159	3.41312	0.00221039	0.0155698	-1.71625
DHDH	-1.46538	4.4593	-3.40771	0.00224037	0.0157527	-1.72897
CCL17	-1.3982	4.80275	-3.40673	0.0022458	0.0157768	-1.73126
KLF8	-1.17744	5.79693	-3.40599	0.00224996	0.015799	-1.733
CTD-2377D24.6	1.32667	5.19914	3.40244	0.00226989	0.0159188	-1.74133
GABRG2	-1.09539	9.47882	-3.40208	0.00227189	0.0159188	-1.74216
FBXL22	-2.01629	2.53693	-3.40185	0.00227323	0.0159197	-1.74272
MRPS2	-1.42771	6.66737	-3.40091	0.0022785	0.0159353	-1.7449
LSMEM1	1.08653	6.03072	3.40031	0.00228193	0.0159522	-1.74632
LOC283682	1.4653	3.85158	3.39854	0.002292	0.0159833	-1.75048
HMGB3P1	1.36429	5.96288	3.39762	0.00229722	0.0160022	-1.75263
CTDP1	-1.53458	6.02204	-3.3963	0.00230476	0.0160192	-1.75572
CDK7	-1.56957	6.93781	-3.39337	0.00232159	0.0161219	-1.76258
CHORDC1	1.14798	8.3132	3.39139	0.00233303	0.0161776	-1.76722
KRT15	-1.38494	3.58736	-3.39127	0.00233373	0.0161776	-1.7675
LOC401463	-1.15959	4.95176	-3.38834	0.0023508	0.0162403	-1.77438
CITED2	-1.26628	4.8813	-3.38761	0.00235503	0.0162465	-1.77608
LOC728061	1.45372	8.11506	3.38319	0.00238102	0.0164042	-1.78643
POLR3GL	1.12278	7.17087	3.38068	0.0023959	0.0164778	-1.79231
GRIA4	-1.26332	6.23734	-3.37957	0.00240249	0.0165144	-1.7949
PRR11	1.16566	11.057	3.37943	0.00240332	0.0165144	-1.79522
GRAMD1C	1.54835	7.91829	3.37852	0.00240876	0.0165229	-1.79735
FRMD8P1	-1.43865	4.46996	-3.37628	0.0024222	0.0166047	-1.80261
F13A1	1.6252	6.5266	3.37618	0.00242279	0.0166047	-1.80283
FSCN3	1.39317	5.76204	3.37505	0.00242961	0.0166369	-1.80549
ASPSCR1	-1.72565	5.06762	-3.37439	0.00243354	0.0166566	-1.80701
LRFN1	-1.00806	8.80713	-3.36672	0.00248026	0.0169234	-1.82494
ITGAV	1.74183	8.79785	3.36469	0.0024928	0.0169956	-1.82969
NPNT	1.37856	5.60572	3.35845	0.00253165	0.0172082	-1.84427
PCDHB14	1.2755	7.12639	3.3567	0.00254264	0.0172754	-1.84835
NOXO1	-1.2486	5.73928	-3.35413	0.00255884	0.017378	-1.85434
PPM1J	-1.65941	6.03517	-3.34915	0.0025906	0.0175558	-1.86597
PRIMA1	1.1884	7.70614	3.347	0.00260445	0.0176421	-1.87099
CDKN2D	-1.19166	4.8801	-3.34646	0.00260788	0.0176501	-1.87223
IL1RAPL2	1.04654	6.30461	3.34225	0.00263524	0.0178047	-1.88206
CTD-3064M3.3	1.56255	6.45437	3.34164	0.00263919	0.0178155	-1.88347
EPHA5	-1.12306	7.56083	-3.33871	0.00265842	0.0179227	-1.89031
PUS1	-1.33447	7.43468	-3.33644	0.00267338	0.0180005	-1.8956
LOC286121	1.30396	5.32883	3.33413	0.00268867	0.0180879	-1.90097
FBXO30	1.08928	6.85653	3.33256	0.00269912	0.0181357	-1.90462
LCN12	-1.10292	6.61908	-3.33254	0.00269924	0.0181357	-1.90467
NEU2	-1.20563	3.70689	-3.33216	0.00270179	0.0181374	-1.90555
LOC441242	2.03251	4.17755	3.33216	0.00270181	0.0181374	-1.90556
NKAPP1	1.6379	4.83531	3.33113	0.00270867	0.0181757	-1.90795
ATAD2B	1.15457	5.53728	3.33072	0.00271143	0.0181865	-1.90891
FIBIN	1.20702	7.559	3.32926	0.00272123	0.0182366	-1.91231
MS4A7	1.11943	5.57048	3.32709	0.00273589	0.0183141	-1.91737
CACNG2	-1.18341	7.48252	-3.32213	0.00276959	0.0185055	-1.92889
CASP14	1.64372	4.54842	3.32194	0.00277091	0.0185065	-1.92934
F2RL1	1.27722	5.40617	3.32144	0.00277431	0.0185213	-1.9305
BSG	-1.5799	6.38287	-3.32127	0.00277552	0.0185215	-1.93091
BLID	1.30731	4.77379	3.32082	0.00277858	0.0185341	-1.93194
ADIRF	-1.78101	7.06867	-3.31884	0.00279217	0.0185925	-1.93654
DQ576800	1.63919	3.88983	3.31864	0.00279356	0.0185925	-1.93701
CCDC33	1.10546	6.19249	3.31774	0.00279976	0.0185965	-1.93909
AKAP13	-1.3493	8.91508	-3.31455	0.00282191	0.0187357	-1.94651
RGR	1.33439	5.59542	3.3119	0.00284044	0.0188467	-1.95267
BEX5	-1.20707	11.3787	-3.31182	0.00284103	0.0188467	-1.95287
MYOM1	1.41118	6.46199	3.31147	0.00284349	0.0188551	-1.95368
CXCL10	1.2785	5.89492	3.31061	0.00284949	0.0188869	-1.95566
CSF2RB	1.83821	5.07268	3.30881	0.00286215	0.0189398	-1.95984
NLRP3	-1.57885	3.8414	-3.30879	0.00286229	0.0189398	-1.95988
LOC101929586	1.59832	4.69417	3.30802	0.00286774	0.0189679	-1.96167
BTNL8	-1.43823	4.38191	-3.30415	0.00289529	0.0191019	-1.97067
PSENEN	-1.50375	6.87164	-3.30371	0.00289842	0.0191084	-1.97169
CNTFR-AS1	-1.2492	4.95307	-3.3035	0.00289992	0.0191084	-1.97217
OR52D1	1.38624	5.70546	3.30243	0.00290761	0.019143	-1.97466
OR1J2	1.13884	4.5022	3.30021	0.00292353	0.0192236	-1.9798
GPR144	-1.36543	4.70703	-3.29686	0.00294776	0.0193506	-1.98757
LOC102724201	-1.68537	2.83287	-3.29655	0.00295001	0.0193573	-1.98829
AQPEP	-1.2792	3.38538	-3.29629	0.00295194	0.0193618	-1.9889
LYZ	1.37935	3.75481	3.29528	0.00295933	0.0193936	-1.99125
PIM1	1.24711	7.29399	3.29485	0.00296244	0.0193936	-1.99224
FBXO17	-1.54719	5.32995	-3.29393	0.00296913	0.0194197	-1.99436
FRMPD1	-1.22618	5.3654	-3.29373	0.00297061	0.0194197	-1.99483
OR8D2	1.51948	4.25451	3.29373	0.00297064	0.0194197	-1.99484
LOC101927379	-1.34214	4.01382	-3.29277	0.00297767	0.0194523	-1.99707
MAP1LC3C	1.40327	3.41595	3.29267	0.00297836	0.0194523	-1.99728
ERVH-3	1.68044	5.25834	3.2925	0.00297966	0.0194523	-1.99769
CRYAB	1.22604	9.63559	3.29224	0.00298152	0.0194523	-1.99828
OR1I1	1.00494	7.33813	3.29204	0.00298305	0.0194523	-1.99876
FGF8	-1.40736	2.81219	-3.29086	0.0029917	0.0194926	-2.00149
KIF12	-1.53998	4.98927	-3.28994	0.00299852	0.0195127	-2.00363
LOC100506286	-1.57102	3.42802	-3.28964	0.00300074	0.0195191	-2.00432
C20orf78	1.53185	4.07644	3.28873	0.00300744	0.0195546	-2.00642
ISX	1.423	4.15628	3.2865	0.00302404	0.0196138	-2.0116
RASGRP4	-1.0612	4.44277	-3.28617	0.00302649	0.0196217	-2.01236
CDC42EP5	-1.9652	4.98231	-3.28099	0.00306534	0.0198245	-2.02435
LOC151121	1.93219	4.11844	3.28059	0.00306834	0.0198357	-2.02527
LOC728743	-1.01214	5.16493	-3.27641	0.00310008	0.0199507	-2.03495
HCG9	-1.488	6.18398	-3.27407	0.00311801	0.0200399	-2.04037
LINC01278	-1.31594	5.48232	-3.27346	0.0031227	0.0200544	-2.04178
MPHOSPH6	-1.02676	8.21543	-3.27187	0.00313488	0.0200982	-2.04544
ATG101	-1.04854	7.17665	-3.27158	0.00313716	0.0200982	-2.04612
RBM20	-1.66643	5.2331	-3.27139	0.00313859	0.0200982	-2.04655
LRMP	-1.26532	6.18265	-3.27138	0.00313867	0.0200982	-2.04658
PLEKHH1	1.22831	10.3681	3.27131	0.00313919	0.0200982	-2.04673
EXTL1	-1.01225	7.55081	-3.2712	0.00314009	0.0200982	-2.047
GPR146	-1.04196	6.75237	-3.27089	0.00314245	0.0200999	-2.04771
MAGT1	1.07441	6.25769	3.26956	0.00315273	0.0201391	-2.05078
POLR3D	-1.19646	5.76969	-3.26944	0.0031537	0.0201391	-2.05107
BEND4	1.00389	6.49849	3.2666	0.00317577	0.0202554	-2.05762
LOC101928545	1.10892	6.55584	3.26544	0.00318486	0.0202722	-2.0603
KIAA0895L	-1.08616	8.39058	-3.26116	0.00321858	0.0204455	-2.0702
OSR2	1.58749	4.20657	3.26059	0.00322303	0.0204655	-2.0715
KIAA0087	-2.06475	3.47018	-3.2598	0.00322932	0.0204806	-2.07333
OR51B5	1.11121	5.68962	3.25915	0.00323447	0.020505	-2.07483
RASSF1-AS1	-1.8518	5.11221	-3.25804	0.00324331	0.0205367	-2.07739
PCDHB3	-1.22574	4.36791	-3.25756	0.00324715	0.0205522	-2.0785
GABPB2	1.17788	7.68588	3.25634	0.00325689	0.0205973	-2.08132
LOC100289361	-1.01095	6.14679	-3.25596	0.00325991	0.0206081	-2.08219
LOC101929268	1.32774	4.48841	3.25419	0.00327418	0.0206733	-2.08629
LINC01111	1.70053	5.12831	3.25285	0.00328497	0.0207332	-2.08938
FLJ30064	1.20442	5.66824	3.24987	0.00330907	0.0208518	-2.09625
AKT1	-1.19504	7.36849	-3.24902	0.00331603	0.0208789	-2.09822
GUSBP1	1.96911	4.11306	3.24759	0.00332765	0.0209437	-2.10151
AIM1	1.75762	5.12931	3.2469	0.00333326	0.0209706	-2.10309
PROP1	1.34683	6.55141	3.24546	0.00334508	0.0210114	-2.10641
PAQR8	1.00901	9.63516	3.2449	0.00334969	0.0210235	-2.10771
LOC100506797	1.62391	5.26673	3.24458	0.00335237	0.0210319	-2.10846
CYMP	-1.41688	4.90643	-3.24333	0.00336263	0.0210794	-2.11133
MRTO4	-1.11409	6.1016	-3.23954	0.00339406	0.0212155	-2.12006
MEIG1	-1.52711	5.54855	-3.23925	0.00339648	0.0212155	-2.12073
BPIFA3	1.22805	6.913	3.23852	0.00340258	0.0212452	-2.12242
LOC100129198	1.47727	3.81574	3.2372	0.00341358	0.0212885	-2.12545
ASNS	-1.0795	8.85121	-3.23629	0.00342118	0.0213185	-2.12753
PNRC2	1.00989	8.48826	3.23614	0.00342247	0.0213185	-2.12789
ARHGAP26-AS1	-1.37654	3.40146	-3.2328	0.00345065	0.0214445	-2.13559
NTN3	1.35722	4.4072	3.23277	0.00345088	0.0214445	-2.13565
LOC284930	1.77531	4.67698	3.23221	0.00345563	0.0214531	-2.13694
LOC101927451	1.3207	6.45856	3.2319	0.00345827	0.0214565	-2.13766
ENOSF1	-1.14386	6.60066	-3.22694	0.00350051	0.021693	-2.14905
BCL2A1	1.95829	3.64299	3.22643	0.00350491	0.0217117	-2.15023
DNAH17-AS1	1.47397	4.6521	3.22623	0.00350663	0.0217138	-2.15069
ITPRIPL1	1.24001	5.55607	3.22475	0.00351938	0.0217499	-2.1541
LAMA5	1.3205	8.0428	3.22106	0.00355135	0.0218667	-2.16258
LOC101928728	-1.07119	3.94782	-3.22007	0.00355997	0.021906	-2.16486
FBL	1.05387	7.34148	3.21957	0.00356433	0.0219242	-2.166
RDH12	-1.5436	6.06381	-3.21764	0.0035812	0.0220194	-2.17043
PAEP	-1.19199	3.06146	-3.21721	0.00358501	0.0220342	-2.17143
LINC00315	1.24537	6.00122	3.21506	0.00360396	0.0221161	-2.17638
PRSS36	-1.2715	6.01044	-3.21427	0.00361087	0.0221417	-2.17817
OMD	1.16562	4.34398	3.21274	0.00362444	0.0222157	-2.18169
LYPD6B	-1.52732	4.51606	-3.21159	0.00363464	0.022245	-2.18433
GTF2H4	-1.40699	6.27685	-3.21157	0.00363486	0.022245	-2.18439
FLJ31715	-1.1589	5.62016	-3.21157	0.00363487	0.022245	-2.18439
HIST1H2BC	1.52724	5.60612	3.20985	0.00365016	0.0223039	-2.18833
PCDHAC1	-1.28046	4.64043	-3.20873	0.00366016	0.0223389	-2.19089
NKX6-1	-1.04021	3.39159	-3.20834	0.00366366	0.0223455	-2.19179
QPRT	-1.5547	5.74401	-3.20727	0.00367332	0.0223758	-2.19426
NALCN-AS1	-1.18523	4.09538	-3.2064	0.00368111	0.0224146	-2.19624
RBM4B	1.39207	6.96329	3.20577	0.0036868	0.0224405	-2.19769
C8orf31	-1.20571	4.0399	-3.20502	0.00369357	0.0224644	-2.19941
CSRP3	-1.09862	2.37327	-3.2041	0.00370189	0.0225062	-2.20152
PLRG1	-1.00635	7.51986	-3.20275	0.00371417	0.0225547	-2.20463
CCL1	-1.48922	3.3517	-3.19887	0.00374955	0.0227345	-2.21352
COX6A2	-1.102	6.49102	-3.19787	0.00375873	0.0227638	-2.21581
NFIA	1.13033	9.24253	3.19612	0.00377482	0.022814	-2.21981
LBR	1.52699	8.11493	3.19244	0.00380893	0.0229704	-2.22824
ACCS	-1.65454	6.36931	-3.19142	0.0038184	0.0230001	-2.23057
PIP5K1C	-1.44521	11.0742	-3.19134	0.00381919	0.0230001	-2.23077
MORF4L2-AS1	1.04706	6.06776	3.19128	0.0038197	0.0230001	-2.23089
GNRHR2	1.03187	4.41944	3.19006	0.00383111	0.02306	-2.23369
LHFPL2	1.14353	8.08129	3.1899	0.00383261	0.0230602	-2.23405
ACTRT3	-1.59841	4.94719	-3.18973	0.00383419	0.0230609	-2.23444
RBMXL1	1.0438	7.06545	3.18708	0.00385914	0.0231822	-2.24052
GALNT6	1.24826	4.27988	3.18696	0.00386025	0.0231822	-2.24079
RHBDF1	1.26842	6.29656	3.18552	0.00387388	0.0232462	-2.24409
DMRTC2	1.44814	4.74294	3.18401	0.00388814	0.0232962	-2.24753
LOC100505622	1.36992	5.49659	3.18363	0.00389179	0.0233092	-2.24841
LOC100506274	-1.47328	4.03892	-3.18324	0.00389545	0.0233222	-2.24929
GPR39	-1.01954	4.83979	-3.18245	0.00390296	0.0233514	-2.2511
CERS4	-1.90871	4.49019	-3.18221	0.00390525	0.0233514	-2.25165
INPPL1	1.01831	7.1628	3.18216	0.00390574	0.0233514	-2.25177
CTSW	-1.28352	3.90919	-3.18211	0.00390625	0.0233514	-2.25189
LOC284219	1.09148	8.17471	3.18127	0.00391429	0.0233816	-2.25381
LOC101928104	1.25497	6.19868	3.18019	0.0039246	0.0234254	-2.25628
BIN3-IT1	1.12734	5.25046	3.17977	0.00392863	0.0234406	-2.25724
HAO1	1.28802	3.87038	3.1779	0.00394661	0.0234972	-2.26152
PTHLH	-1.07747	6.53742	-3.17779	0.00394765	0.0234972	-2.26176
LINC01398	1.12719	5.99526	3.17704	0.0039549	0.023517	-2.26348
PATE2	-1.62409	4.74813	-3.17536	0.00397111	0.0235858	-2.26732
POLR2E	-1.16007	7.14507	-3.17522	0.00397248	0.0235858	-2.26764
CXCR4	1.31106	6.11996	3.17486	0.00397592	0.0235973	-2.26845
M6PR	-1.99989	6.3407	-3.17446	0.00397983	0.0236116	-2.26937
POMC	-1.43619	3.92725	-3.17396	0.00398474	0.023623	-2.27053
GPER1	1.65446	5.80654	3.17361	0.00398809	0.0236339	-2.27131
LOC101929224	-1.26075	5.42863	-3.16776	0.00404539	0.0238583	-2.28467
MYH6	-1.49916	3.24865	-3.16773	0.00404569	0.0238583	-2.28474
LOC100131581	1.2595	7.1513	3.16708	0.0040521	0.0238753	-2.28622
ALG12	-1.17538	4.466	-3.16676	0.00405523	0.0238753	-2.28695
LOC101928205	1.22262	5.85431	3.16437	0.00407901	0.0240008	-2.29242
ASGR1	-1.6274	4.34716	-3.16396	0.00408303	0.0240155	-2.29334
ERCC4	1.20504	6.35982	3.16087	0.00411391	0.0241395	-2.3004
BCAR4	1.46284	4.28711	3.16078	0.00411485	0.0241395	-2.30061
BCRP3	-1.1606	4.19144	-3.15789	0.00414387	0.0242889	-2.30719
ANKRD34A	-1.19286	8.95422	-3.15766	0.00414616	0.0242889	-2.30771
CLVS1	-1.60197	4.65714	-3.15539	0.00416921	0.0243855	-2.3129
NBEAP1	-1.11565	3.26973	-3.15289	0.00419462	0.024525	-2.31859
LOC101929325	1.08729	6.38082	3.15163	0.00420755	0.0245753	-2.32147
LOC101927359	-1.03394	5.79222	-3.15031	0.00422104	0.0246245	-2.32446
LINC01359	1.2464	5.99915	3.14918	0.0042327	0.024656	-2.32704
LOC100129973	-2.21853	4.13526	-3.14735	0.00425159	0.0247294	-2.33121
LOC101927815	1.8288	4.20942	3.14403	0.0042861	0.0249117	-2.33878
NPY6R	1.25589	4.81185	3.14343	0.00429234	0.0249387	-2.34014
KRTAP17-1	1.35239	4.11844	3.14226	0.00430455	0.0250004	-2.34279
LOC145845	1.61758	5.14052	3.14171	0.00431034	0.0250079	-2.34405
ATOH7	-1.50636	5.81143	-3.14168	0.0043106	0.0250079	-2.34411
FOXP4	-1.1895	6.96317	-3.14071	0.00432082	0.0250486	-2.34632
ALX4	1.16143	4.37474	3.13977	0.00433072	0.025069	-2.34846
LOC100506371	1.51198	5.94311	3.13832	0.00434596	0.0251278	-2.35175
CBLC	-1.0347	4.71633	-3.1382	0.00434727	0.0251278	-2.35203
LOC101929328	1.32329	5.20742	3.1362	0.0043684	0.0252097	-2.35657
PAPSS1	1.16056	9.33587	3.13074	0.00442683	0.025466	-2.36899
FLJ30679	-1.44654	3.79632	-3.12593	0.0044788	0.0256804	-2.37991
AC009502.4	1.78981	5.9915	3.1257	0.00448133	0.0256843	-2.38043
CSTL1	1.05921	2.29466	3.12542	0.00448438	0.0256843	-2.38107
LOC101927272	1.74002	4.47899	3.12449	0.00449455	0.0257332	-2.38319
ODF3L1	-1.58041	4.251	-3.12385	0.00450155	0.0257639	-2.38464
CD151	-1.35275	6.45766	-3.12314	0.00450925	0.0257922	-2.38624
CNN1	-1.1446	4.3245	-3.12298	0.00451106	0.0257922	-2.38662
FER1L6-AS1	1.27388	5.04173	3.11859	0.00455938	0.0259639	-2.39658
KRTAP10-11	1.48594	6.10846	3.11523	0.0045967	0.0261372	-2.40419
LOC729866	1.63152	4.43157	3.11198	0.00463304	0.0263153	-2.41155
POC1A	-1.06025	5.44183	-3.10919	0.00466446	0.0264318	-2.41787
EMX2	1.87968	7.85316	3.10862	0.004671	0.0264318	-2.41918
PLP2	1.41426	5.69355	3.10857	0.0046715	0.0264318	-2.41928
GLI1	-1.38086	5.11786	-3.1084	0.00467338	0.0264318	-2.41966
CCDC113	-1.30922	7.87054	-3.1063	0.00469724	0.0265296	-2.42441
LOC101928834	-1.71109	2.81485	-3.10549	0.00470655	0.0265601	-2.42626
DPY19L2P3	-1.50864	3.75201	-3.10513	0.00471058	0.0265733	-2.42706
MGC15705	1.31224	4.17901	3.1035	0.00472928	0.0266692	-2.43076
LOC102723645	-1.45703	5.69263	-3.10305	0.00473446	0.0266889	-2.43179
JAZF1-AS1	-1.91878	6.0655	-3.09905	0.00478055	0.0269293	-2.44083
MRPS23	-1.0027	7.08314	-3.09796	0.00479322	0.0269717	-2.44331
NFKB1	1.17184	7.23378	3.09362	0.00484384	0.0271594	-2.45312
NECAB1	-1.49428	6.34319	-3.09233	0.00485898	0.0271891	-2.45603
CCT7	-1.43551	7.9024	-3.09203	0.00486248	0.0271891	-2.4567
G6PC2	1.16505	6.71091	3.092	0.0048628	0.0271891	-2.45676
PPP3CB-AS1	1.1113	5.1334	3.09175	0.00486573	0.0271891	-2.45733
COL9A1	-1.36835	5.34405	-3.09142	0.00486965	0.0271891	-2.45808
KRTAP4-2	1.26812	6.84509	3.0914	0.00486989	0.0271891	-2.45813
C1orf123	-1.12014	7.95735	-3.08861	0.00490285	0.0273175	-2.46442
DDX53	-1.53859	3.60714	-3.08857	0.00490332	0.0273175	-2.46451
KCNA4	-1.38576	4.43292	-3.08838	0.00490565	0.0273191	-2.46496
KIAA0408	-1.41745	5.95626	-3.08826	0.00490708	0.0273191	-2.46523
LOC399491	-1.03376	12.5325	-3.087	0.00492198	0.0273827	-2.46806
LOC102723542	1.0184	6.25602	3.08248	0.00497619	0.0276572	-2.47828
MLST8	-1.08584	7.81001	-3.08244	0.00497661	0.0276572	-2.47836
OR51B4	-1.37282	3.14636	-3.08182	0.0049841	0.027689	-2.47976
FAM122B	1.06364	8.4718	3.08103	0.00499364	0.0277225	-2.48155
BTK	1.3755	5.19521	3.0796	0.0050109	0.0278085	-2.48477
ODF3L2	1.48604	5.25458	3.07778	0.00503296	0.0278719	-2.48887
MED14OS	-1.2309	4.44029	-3.07526	0.00506379	0.0279933	-2.49457
MRPS28	-1.65333	6.55535	-3.07253	0.00509728	0.0281586	-2.50072
HHIP-AS1	1.39622	6.32369	3.07164	0.00510824	0.0281853	-2.50272
CXorf21	1.58311	6.25332	3.07155	0.00510928	0.0281853	-2.50291
PPL	-1.26087	9.11838	-3.07072	0.00511956	0.0282321	-2.50479
MROH7	-1.36275	5.04263	-3.06843	0.00514793	0.0283389	-2.50994
LOC101929315	-1.56075	4.1931	-3.06725	0.00516271	0.0283993	-2.51262
PDLIM1	1.23829	7.58634	3.06712	0.00516432	0.0283993	-2.51291
LOC101927060	-1.80472	4.17068	-3.0671	0.00516449	0.0283993	-2.51294
CERCAM	-1.16354	6.47825	-3.06636	0.00517376	0.0284171	-2.51461
CDC20	-1.62758	4.5052	-3.06459	0.00519596	0.0285035	-2.5186
FAM188A	-1.06357	6.33929	-3.06421	0.00520073	0.0285171	-2.51946
CYP27A1	-1.31977	6.72641	-3.0641	0.00520208	0.0285171	-2.5197
HOXC11	1.08092	6.00879	3.06365	0.00520775	0.0285383	-2.52072
LIN28B	-1.13601	6.2268	-3.0589	0.00526776	0.0287968	-2.5314
CFC1	-1.03665	6.18314	-3.05695	0.00529254	0.0288721	-2.53578
MRPS12	-1.00379	4.92695	-3.0566	0.00529702	0.0288865	-2.53657
DQ580846	-1.63094	3.2539	-3.05523	0.00531458	0.0289622	-2.53965
ACVR2B-AS1	1.37658	5.71564	3.0539	0.00533171	0.0290354	-2.54265
CXCL2	1.07152	5.01237	3.04965	0.0053866	0.0292836	-2.5522
GAS2	-1.00028	6.24156	-3.0491	0.00539376	0.0293074	-2.55344
EIF2B3	-1.26208	7.18791	-3.04852	0.00540132	0.0293332	-2.55474
ANKRD30BP3	1.03076	5.30292	3.04603	0.00543377	0.0294725	-2.56033
LGALS9	-1.26965	6.50871	-3.0456	0.00543938	0.0294725	-2.56129
OR10H3	1.27384	6.05117	3.04555	0.00544009	0.0294725	-2.56141
FSCB	-1.43118	4.14202	-3.04535	0.00544272	0.0294766	-2.56186
C1orf87	1.51058	4.58996	3.04418	0.00545799	0.0295287	-2.56447
MANEAL	-1.01938	7.70385	-3.04335	0.00546898	0.029578	-2.56635
LOC101060091	-1.77858	3.92576	-3.04232	0.00548257	0.0296311	-2.56866
LOC643355	-1.27138	5.3031	-3.04167	0.00549119	0.0296675	-2.57012
PPCS	-1.32282	7.24642	-3.04018	0.0055109	0.029723	-2.57346
C12orf74	-1.29729	3.40269	-3.03966	0.00551773	0.0297496	-2.57462
CLPB	-1.32109	5.74625	-3.03803	0.00553948	0.0298566	-2.57828
CST9	-1.3757	3.39318	-3.03754	0.00554597	0.0298813	-2.57937
DHRS7B	-2.2662	5.30143	-3.03621	0.00556375	0.0299566	-2.58235
DKFZp434J0226	-1.24491	2.90781	-3.03576	0.00556982	0.029979	-2.58337
LOC283484	-1.16137	5.28908	-3.03434	0.00558895	0.0300614	-2.58656
C11orf72	1.56776	6.3503	3.03164	0.00562535	0.0302158	-2.59261
ERP27	1.00906	6.54607	3.03141	0.00562844	0.0302221	-2.59312
KRTAP4-3	1.77765	4.45294	3.03073	0.00563763	0.0302611	-2.59464
NT5M	-1.63998	6.06863	-3.03059	0.00563956	0.0302612	-2.59496
BLACAT1	-1.40122	4.24717	-3.02881	0.00566366	0.0303801	-2.59893
AC005785.2	1.20688	6.8649	3.02665	0.00569321	0.0305074	-2.60378
LGALS3BP	-1.13592	8.19402	-3.02537	0.00571077	0.0305702	-2.60664
GCNT4	1.48808	5.12921	3.02443	0.00572365	0.0306287	-2.60874
MEIS3	-1.02882	7.73887	-3.02348	0.00573674	0.0306788	-2.61087
LINC00520	1.40444	9.3697	3.02342	0.00573756	0.0306788	-2.611
NPPB	-1.17309	5.23023	-3.02307	0.00574238	0.0306872	-2.61178
NANOG	1.18472	5.88636	3.01683	0.00582913	0.0310663	-2.62574
PATE1	-1.25522	3.7422	-3.01646	0.00583443	0.0310803	-2.62659
ALKBH4	-1.00605	6.16697	-3.01568	0.0058453	0.0311103	-2.62832
MRM1	-1.08839	5.71715	-3.01147	0.00590466	0.0313731	-2.63772
LOC389247	1.18949	5.01066	3.01077	0.00591457	0.0314045	-2.63928
CHMP6	-1.57778	5.9836	-3.00721	0.00596538	0.0316276	-2.64724
ANKRD39	-1.63709	6.33654	-3.00583	0.00598519	0.0316712	-2.65033
PXN	1.06042	5.96547	3.00564	0.00598781	0.0316712	-2.65074
PRR3	-1.55046	5.10349	-3.00556	0.00598896	0.0316712	-2.65091
MPND	-1.25812	6.40293	-3.0053	0.0059928	0.0316808	-2.65151
LOC102724156	-1.22275	5.93717	-3.00486	0.00599912	0.0316823	-2.65249
PCTP	-1.50219	4.56085	-3.00418	0.00600885	0.031723	-2.654
CMTM8	1.11136	6.74838	3.0038	0.00601443	0.0317418	-2.65486
DHX57	-1.16412	5.41332	-3.00298	0.00602619	0.0317719	-2.65668
LOC101927133	1.80191	4.54274	3.00079	0.00605794	0.0318965	-2.66157
LOC102723684	-1.52574	3.5306	-2.99803	0.00609822	0.0320764	-2.66773
RHCG	-1.34616	4.61743	-2.99705	0.00611255	0.0321302	-2.66991
LOC730202	-1.90007	3.91491	-2.99667	0.00611805	0.0321484	-2.67075
FCGBP	1.82915	7.32708	2.99519	0.00613984	0.0322413	-2.67406
LIN28A	1.18595	5.30073	2.99476	0.00614606	0.0322525	-2.675
CEP76	-1.41186	5.18278	-2.99396	0.00615786	0.0323036	-2.67678
PARP14	1.03191	6.44003	2.99283	0.00617466	0.0323701	-2.67931
MN1	1.22459	6.54893	2.99093	0.00620272	0.0325014	-2.68353
PRDM16	1.17259	6.20772	2.99069	0.0062064	0.032504	-2.68408
MORC3	1.13272	7.66981	2.98889	0.00623311	0.0326113	-2.68807
GRM6	1.385	5.92662	2.98581	0.00627926	0.0327982	-2.69493
BTN3A3	-1.15306	5.49359	-2.98365	0.0063119	0.0329136	-2.69975
LOC101928894	1.19116	6.89699	2.98303	0.00632117	0.0329405	-2.70111
CYP2B7P	-1.28054	5.65336	-2.98244	0.00633014	0.0329711	-2.70243
HTR1F	1.34707	5.02613	2.98134	0.00634679	0.0330124	-2.70487
LOC283856	1.53389	5.26618	2.98133	0.00634699	0.0330124	-2.7049
HS3ST4	1.21401	8.89323	2.98116	0.00634953	0.0330124	-2.70527
AP000265.1	1.85537	5.07644	2.9799	0.00636875	0.0330855	-2.70808
FRAT2	1.27769	6.33964	2.97869	0.0063872	0.0331411	-2.71077
CCDC152	1.09945	10.5613	2.97487	0.00644584	0.0333579	-2.71926
GOLGA6A	-1.40686	3.06253	-2.97376	0.00646299	0.0334137	-2.72173
FAM47B	-1.41535	4.21034	-2.97311	0.00647302	0.0334546	-2.72317
LDLRAD4-AS1	1.25866	4.26012	2.97158	0.00649668	0.033517	-2.72656
COLEC12	1.4926	7.19933	2.97147	0.00649841	0.033517	-2.72681
CDK5R1	1.08746	9.52939	2.97137	0.00650002	0.033517	-2.72704
LINC01333	1.66084	3.87837	2.96825	0.00654859	0.0337232	-2.73395
IL1RL1	1.08708	6.23718	2.96671	0.00657269	0.0338021	-2.73737
ADAMTSL2	-1.58504	3.71612	-2.96659	0.00657465	0.0338021	-2.73764
PCAT4	1.00489	5.80241	2.96536	0.00659402	0.0338795	-2.74038
LYPD1	-1.58623	5.41721	-2.96412	0.0066135	0.0339241	-2.74312
ABCG5	-1.43222	2.89894	-2.96297	0.00663168	0.033973	-2.74566
HBZ	-1.47198	4.13193	-2.96284	0.00663387	0.0339732	-2.74597
IL37	1.04288	4.77999	2.96209	0.00664572	0.0340155	-2.74763
CAMK1	-1.03359	7.30408	-2.9612	0.00665978	0.0340556	-2.74959
LOC101928937	1.1223	5.73509	2.96114	0.0066608	0.0340556	-2.74973
PVRL3-AS1	-1.56396	4.26586	-2.96081	0.0066661	0.0340716	-2.75047
OXNAD1	-1.09444	6.79065	-2.95933	0.00668961	0.0341585	-2.75374
CHST8	-1.28448	7.71755	-2.9583	0.00670611	0.0342094	-2.75603
BC045789	1.62699	5.31392	2.9572	0.00672364	0.0342877	-2.75845
CHID1	-1.06477	7.38621	-2.95604	0.00674227	0.0343493	-2.76102
ELFN1-AS1	1.14363	6.24036	2.95554	0.00675033	0.0343697	-2.76213
APOLD1	1.06568	9.0225	2.95553	0.00675064	0.0343697	-2.76217
A4GNT	1.26561	5.61165	2.95502	0.00675875	0.0343998	-2.76329
F9	1.185	5.01644	2.95346	0.00678399	0.0345059	-2.76675
NCF1	-1.35487	4.40598	-2.94951	0.00684821	0.0347539	-2.77549
CCR10	-1.23966	6.1517	-2.94933	0.00685109	0.0347573	-2.77588
OSM	1.13585	4.80596	2.94741	0.00688252	0.0349055	-2.78013
PRKCDBP	-1.15304	7.63078	-2.946	0.00690575	0.035012	-2.78325
B4GALT2	1.1366	8.00886	2.94353	0.00694654	0.0351625	-2.78872
GPR3	-1.02971	4.84001	-2.94352	0.00694661	0.0351625	-2.78873
CECR3	1.07352	5.01938	2.94299	0.0069554	0.0351956	-2.7899
PBX4	-1.10874	6.87518	-2.94026	0.00700079	0.0353622	-2.79593
CLEC4G	-1.35124	5.41489	-2.9402	0.00700182	0.0353622	-2.79607
FABP6	-1.41168	5.04139	-2.93902	0.00702155	0.0354505	-2.79868
AICDA	1.05433	3.71151	2.93855	0.00702945	0.0354676	-2.79973
NPW	-1.12562	1.09985	-2.93838	0.00703222	0.0354702	-2.80009
CHST7	-1.15366	5.70899	-2.93631	0.00706699	0.0355999	-2.80467
IL4R	1.3321	6.86042	2.93303	0.00712245	0.0358334	-2.81192
LINC01364	1.34859	3.98491	2.93066	0.00716268	0.0359833	-2.81714
CYR61	1.01022	6.13964	2.9303	0.00716872	0.0359833	-2.81792
ID3	1.76121	5.04382	2.9302	0.00717057	0.0359833	-2.81816
LXN	-1.26433	5.92391	-2.9282	0.00720469	0.0361199	-2.82256
HEATR4	1.38213	6.44747	2.92478	0.0072635	0.0363221	-2.8301
KIFAP3	-1.59411	7.18677	-2.92428	0.00727219	0.036354	-2.8312
MAP4K2	-1.05172	3.62319	-2.92253	0.00730254	0.0364825	-2.83506
LINC00943	1.21471	5.88786	2.92219	0.00730833	0.0364999	-2.8358
CNNM1	-1.04578	7.16292	-2.92151	0.00732029	0.036548	-2.83731
CD99P1	1.23166	6.06746	2.91869	0.00736944	0.03677	-2.84352
ESRP1	-1.19175	4.36536	-2.91786	0.00738401	0.0368194	-2.84535
CTD-2286N8.2	-1.08805	4.93197	-2.91506	0.00743331	0.0369831	-2.85151
DCXR	-1.2626	7.96571	-2.91365	0.00745824	0.0370836	-2.85461
LYPD5	-1.55652	4.13774	-2.9129	0.00747149	0.0371062	-2.85626
FBXO24	-1.08565	4.93835	-2.91215	0.00748471	0.037136	-2.8579
BPIFA2	1.21084	5.29905	2.91115	0.00750262	0.0371673	-2.86011
RABGGTA	-1.21464	6.76735	-2.9111	0.00750344	0.0371673	-2.86021
DEFB125	1.26963	4.45754	2.90889	0.00754295	0.0372956	-2.86508
LOC101929073	1.4431	3.65816	2.90859	0.00754832	0.0372956	-2.86574
FOXD1	1.62965	4.45025	2.90813	0.00755654	0.0373245	-2.86674
BC069739	1.70171	3.06902	2.90594	0.00759586	0.0374642	-2.87155
LOC344887	1.61454	5.06714	2.90155	0.00767547	0.0377696	-2.88121
CES4A	-1.01164	9.83934	-2.89751	0.00774919	0.0380445	-2.89006
C1orf111	1.39854	6.00633	2.89699	0.00775891	0.038061	-2.89122
[truncated: 147 more rows]
