# Supplementary material for: Bioinformatics analysis of differentially expressed genes and identification of an miRNA–mRNA network associated with entorhinal cortex and hippocampus in Alzheimer’s disease
Source: Hereditas. 2021 Jul 9;158:25. doi: 10.1186/s41065-021-00190-0 (PMC8272337; doi:10.1186/s41065-021-00190-0)
Supplement: Supplementary file 3 — Additional file 3: Supplementary Data 2. List of 1189 DEGs in the HIP samples. [file 41065_2021_190_MOESM3_ESM.xlsx]

## Sheet: DEGs of HIP
DEGs of HIP	logFC	AveExpr	t	P.Value	adj.P.Val	B
ELAVL3	2.84926	8.90319	11.4261	3.58783e-11	7.76873e-07	15.2489
RTN3	-1.86961	11.6087	-10.4508	2.15047e-10	1.65138e-06	13.6344
RP11-473I1.9	-1.69017	7.27253	-10.4181	2.28797e-10	1.65138e-06	13.578
FAM120A	1.3179	8.53252	9.96241	5.49805e-10	2.67453e-06	12.7771
EAPP	-1.65586	8.02608	-9.90296	6.1759e-10	2.67453e-06	12.6705
COPG1	-2.06344	7.25862	-9.66794	9.82126e-10	3.54433e-06	12.2439
NDUFA10	-1.6366	7.18482	-9.48174	1.42532e-09	4.40893e-06	11.9003
CEP97	1.52484	7.21224	8.94899	4.24001e-09	1.14761e-05	10.8891
ANK2	-1.3156	9.31576	-8.8431	5.28912e-09	1.20528e-05	10.6831
ACTB	-1.38582	12.9366	-8.79235	5.8833e-09	1.20528e-05	10.5837
BCCIP	-1.24359	7.41857	-8.70429	7.08292e-09	1.20528e-05	10.4105
U2AF2	1.48109	6.59536	8.69814	7.17558e-09	1.20528e-05	10.3983
LOC285812	1.50169	10.9109	8.67248	7.57574e-09	1.20528e-05	10.3476
KHSRP	1.41942	7.2566	8.65709	7.82686e-09	1.20528e-05	10.3171
HSP90B1	2.77855	7.91343	8.6149	8.5599e-09	1.20528e-05	10.2334
ANKRD12	1.40826	8.75023	8.59625	8.90613e-09	1.20528e-05	10.1963
PABPC3	1.44742	10.5337	8.47044	1.16512e-08	1.48402e-05	9.94471
NUCKS1	1.35095	11.4807	8.26333	1.82156e-08	2.19123e-05	9.52535
SKI	1.81622	7.4288	8.22973	1.95959e-08	2.23321e-05	9.4567
ZBTB7A	1.81296	7.96931	8.20211	2.08106e-08	2.25306e-05	9.40016
GGA3	2.03953	7.75591	8.01153	3.16038e-08	3.20617e-05	9.00681
AF520793	1.80958	8.52997	7.9978	3.25755e-08	3.20617e-05	8.97826
PFDN5	-1.50822	9.35829	-7.96702	3.48673e-08	3.28253e-05	8.91416
WDR82	1.45983	11.8407	7.93867	3.71249e-08	3.34608e-05	8.85499
SECISBP2L	1.93687	9.86111	7.9207	3.8633e-08	3.34608e-05	8.81743
SHANK3	1.45889	9.20779	7.88616	4.17115e-08	3.37201e-05	8.74507
L1CAM	2.02686	8.93648	7.87555	4.27061e-08	3.37201e-05	8.72283
STOML2	-2.19775	6.9769	-7.86619	4.36042e-08	3.37201e-05	8.70318
CTD-3092A11.2	1.71732	8.34482	7.83489	4.67516e-08	3.49073e-05	8.63737
PRPF38B	1.35068	7.57108	7.71244	6.14815e-08	4.25825e-05	8.37854
NSMCE1	-1.32141	8.60655	-7.70206	6.29307e-08	4.25825e-05	8.3565
APLP2	-1.12	9.09659	-7.67768	6.64756e-08	4.30811e-05	8.30467
SRRM2	2.36292	9.03094	7.66992	6.76468e-08	4.30811e-05	8.28815
BBX	1.52028	7.9886	7.63886	7.25488e-08	4.41458e-05	8.22195
AKAP13	1.1436	6.91714	7.62578	7.47206e-08	4.41458e-05	8.19403
GRIN2B	1.6714	8.06053	7.62156	7.54351e-08	4.41458e-05	8.18502
ABHD17B	1.47873	9.18498	7.57661	8.35016e-08	4.75805e-05	8.08883
LOC100134445	1.95657	7.9783	7.54974	8.87398e-08	4.92688e-05	8.0312
TAF3	1.36263	7.31232	7.5277	9.32876e-08	5.0211e-05	7.98385
RSF1	1.14131	9.33818	7.51934	9.50746e-08	5.0211e-05	7.96587
C14orf37	1.4721	7.1174	7.49026	1.01569e-07	5.1193e-05	7.90325
ZFC3H1	-1.00255	8.05473	-7.48985	1.01663e-07	5.1193e-05	7.90238
SRGAP2C	1.60658	9.17934	7.44494	1.12609e-07	5.50041e-05	7.80542
ZNF462	1.3944	7.77319	7.43837	1.14311e-07	5.50041e-05	7.7912
AKIRIN2	-1.49635	7.37311	-7.39807	1.2533e-07	5.78107e-05	7.70391
NSUN6	2.09197	7.97995	7.39753	1.25484e-07	5.78107e-05	7.70274
MINK1	1.93235	7.87476	7.37909	1.30892e-07	5.90459e-05	7.66271
EP300	1.62118	7.2754	7.35858	1.37187e-07	6.06225e-05	7.61813
NDUFA13	-1.68199	9.4507	-7.29891	1.57322e-07	6.813e-05	7.48811
COPG2IT1	-1.76548	11.4937	-7.271	1.67755e-07	7.12235e-05	7.42713
ESF1	1.70128	7.98423	7.23505	1.82248e-07	7.56247e-05	7.34841
NOVA2	1.50483	6.52262	7.22831	1.85106e-07	7.56247e-05	7.33362
MTHFR	1.42977	6.88655	7.17645	2.08681e-07	8.36774e-05	7.21968
PHF6	1.64899	8.85223	7.16425	2.14663e-07	8.4511e-05	7.19281
KRR1	1.2363	7.21962	7.11715	2.39447e-07	9.25846e-05	7.0889
CMIP	1.39076	7.57476	7.10731	2.4498e-07	9.27895e-05	7.06717
CDC37	-3.42298	5.44457	-7.10016	2.49086e-07	9.27895e-05	7.05136
FIBP	-1.22653	8.46241	-7.0902	2.5492e-07	9.27895e-05	7.02933
DCTN2	-1.09093	7.54418	-7.08651	2.57118e-07	9.27895e-05	7.02116
PSD3	1.08964	11.9958	7.07808	2.62213e-07	9.30769e-05	7.00249
ATG12	1.03335	8.23166	7.03586	2.89324e-07	0.000101044	6.90885
CBX4	1.33792	8.66056	7.01413	3.04379e-07	0.000104614	6.86056
SEC62	1.09262	10.5775	6.98042	3.29339e-07	0.000109743	6.78552
SREK1IP1	1.25549	7.69065	6.97673	3.32195e-07	0.000109743	6.77729
ANKS1B	1.58252	10.299	6.97377	3.34506e-07	0.000109743	6.77069
KMT2E	1.4716	8.92392	6.95073	3.53049e-07	0.000114098	6.7193
HDGF	1.67533	8.6964	6.91189	3.8673e-07	0.000123145	6.63249
RP11-334C17.5	3.91267	4.60033	6.90073	3.97003e-07	0.000124584	6.60751
PSMB3	-1.64262	9.00905	-6.89232	4.04937e-07	0.000125259	6.58865
C1orf123	-1.51943	8.15283	-6.88045	4.16395e-07	0.000126989	6.56206
NFIC	1.68691	7.92797	6.86557	4.31232e-07	0.000129687	6.52869
CEP85L	1.31474	8.55639	6.85342	4.43751e-07	0.000131624	6.50141
TESK1	1.06781	8.91282	6.83348	4.6511e-07	0.000135313	6.45659
HRK	2.05922	7.81461	6.83023	4.68687e-07	0.000135313	6.44929
CDK5R1	1.07605	10.662	6.8215	4.78442e-07	0.000136312	6.42965
C1orf115	-1.51982	8.06495	-6.80269	5.00164e-07	0.000137972	6.38731
NOVA1	-1.48909	7.36323	-6.8017	5.01342e-07	0.000137972	6.38506
RGS7BP	2.06122	9.72201	6.79998	5.03384e-07	0.000137972	6.38119
POM121C	1.29872	7.62687	6.7928	5.11998e-07	0.000138202	6.365
CPEB4	1.29574	9.47913	6.78869	5.16988e-07	0.000138202	6.35575
TUBB	-1.65759	9.54391	-6.75563	5.59059e-07	0.000146949	6.28112
LOC101930415	1.64813	8.53481	6.75117	5.64989e-07	0.000146949	6.27106
IFI6	-2.1514	7.81002	-6.74694	5.70678e-07	0.000146949	6.2615
NAV2	1.05172	7.13969	6.7424	5.76855e-07	0.000146949	6.25123
PARK7	-1.03758	12.4398	-6.71018	6.22663e-07	0.000156773	6.17831
FAM162A	-1.56443	9.11273	-6.69298	6.48613e-07	0.00016143	6.13935
LINC00674	1.07363	7.8038	6.67183	6.82051e-07	0.000166693	6.09136
TNPO2	1.64197	9.23771	6.66815	6.88054e-07	0.000166693	6.083
RAB3GAP1	1.11461	9.63982	6.65991	7.01674e-07	0.00016696	6.06429
ZNF503	1.71346	7.01317	6.64807	7.21724e-07	0.000169864	6.03739
MRPL23	-1.11199	6.71163	-6.64265	7.31109e-07	0.000170223	6.02505
KDM5A	1.01772	6.76229	6.63414	7.46079e-07	0.00017186	6.0057
UQCR10	-1.10724	8.83896	-6.61028	7.89743e-07	0.000179632	5.95139
PLAGL1	1.50858	7.1073	6.60676	7.9641e-07	0.000179632	5.94336
RPN1	-1.49753	7.63541	-6.59994	8.09469e-07	0.000180695	5.92783
ASH1L	1.21411	10.3535	6.58662	8.35643e-07	0.000184221	5.89744
INTS3	-1.29005	7.00811	-6.5833	8.4228e-07	0.000184221	5.88988
PITRM1	-1.12778	8.05812	-6.56985	8.69802e-07	0.00018611	5.85917
PTPRJ	-1.20959	7.16922	-6.56905	8.71471e-07	0.00018611	5.85733
PBX1	1.16454	9.50235	6.56654	8.76704e-07	0.00018611	5.85162
RAB11FIP3	1.93465	9.09498	6.54633	9.20136e-07	0.000191936	5.80542
USP10	1.1156	7.78852	6.54554	9.21874e-07	0.000191936	5.80362
CCAR2	-1.26224	7.17199	-6.53925	9.35855e-07	0.000192991	5.78924
MAP3K9	-1.12985	8.47562	-6.52418	9.70249e-07	0.000198196	5.75475
WHAMMP2	1.28494	7.09716	6.51788	9.85018e-07	0.000199333	5.74032
EPC1	1.04952	8.48217	6.50889	1.00647e-06	0.00020028	5.71973
LDB1	1.74213	6.20002	6.50726	1.01041e-06	0.00020028	5.716
PPIG	1.11527	8.67671	6.50436	1.01745e-06	0.00020028	5.70937
RAI1	1.08143	8.69311	6.49763	1.03401e-06	0.000200956	5.69394
ARF5	-2.17182	7.32377	-6.49174	1.04872e-06	0.000200956	5.68043
ERCC3	-1.43698	8.06211	-6.48706	1.06057e-06	0.000201443	5.66969
TALDO1	-1.22658	10.0928	-6.46391	1.12122e-06	0.000210462	5.61654
RNF165	1.58395	7.87833	6.46158	1.12749e-06	0.000210462	5.61121
MSL2	-2.71874	5.53205	-6.42554	1.2296e-06	0.000222799	5.52833
TOP1	1.21561	9.38515	6.42381	1.23474e-06	0.000222799	5.52434
KIAA1841	1.35601	8.73779	6.41582	1.25871e-06	0.000225246	5.50596
RP11-373D23.2	1.79501	5.99869	6.40916	1.27906e-06	0.000227012	5.49062
SMURF2	1.245	8.12687	6.40235	1.30023e-06	0.000228893	5.47492
CSRNP3	1.10457	9.92941	6.3967	1.31805e-06	0.000230159	5.46191
SMC3	1.03951	7.33243	6.39333	1.3288e-06	0.000230179	5.45414
PSMD4	-1.26557	9.30063	-6.37075	1.4032e-06	0.000241138	5.40204
PFDN2	-1.04958	9.70546	-6.33122	1.54379e-06	0.00026321	5.3107
PPIB	-1.31994	8.69902	-6.31867	1.59138e-06	0.000269205	5.28165
RECQL	1.06514	7.08699	6.28925	1.70885e-06	0.000284629	5.21351
ZDBF2	-1.37402	7.29744	-6.26657	1.80543e-06	0.000294098	5.1609
TNPO1	1.45388	9.94107	6.26634	1.80645e-06	0.000294098	5.16037
PFKM	-1.18583	10.5658	-6.23445	1.95181e-06	0.000315392	5.0863
EHMT1	1.42978	6.60157	6.22045	2.01934e-06	0.000323887	5.05374
ATP1A1	-1.45285	11.3414	-6.21454	2.04853e-06	0.000326153	5.04
NSL1	1.10019	7.98469	6.19936	2.12557e-06	0.000330803	5.00466
MRPL27	-1.37171	7.9811	-6.19777	2.13383e-06	0.000330803	5.00095
APP	1.16435	11.6183	6.1968	2.13885e-06	0.000330803	4.9987
RNPC3	1.52217	8.51504	6.1794	2.23141e-06	0.000342672	4.95814
ANKMY2	-1.22421	9.29352	-6.16931	2.2869e-06	0.00034872	4.93462
KBTBD11	-1.34992	9.32146	-6.15723	2.35518e-06	0.000354663	4.90645
AX747507	2.48426	6.20321	6.15663	2.35863e-06	0.000354663	4.90505
TUBA1B	-1.47516	12.5287	-6.15146	2.38855e-06	0.000355599	4.89298
LOC728730	2.1627	7.88764	6.14431	2.43055e-06	0.000355599	4.87629
NDUFA1	-1.69984	10.0199	-6.13932	2.46031e-06	0.000356651	4.86464
MKKS	-1.19463	9.1096	-6.13435	2.49033e-06	0.000356651	4.85303
CRCP	1.20772	7.43508	6.13217	2.50362e-06	0.000356651	4.84793
STX8	-1.45287	7.73855	-6.11884	2.58639e-06	0.000366033	4.81678
USP39	-2.85966	5.59923	-6.11404	2.61688e-06	0.000366596	4.80556
DAAM1	1.22626	8.94425	6.11289	2.62423e-06	0.000366596	4.80287
ZBTB41	1.16806	9.73328	6.09707	2.72761e-06	0.000376184	4.76587
JOSD1	-1.09697	8.74539	-6.0877	2.79085e-06	0.000380098	4.74391
GOLGA2	1.26679	7.34122	6.0851	2.80865e-06	0.000380098	4.73783
DEGS1	1.50282	10.9356	6.0731	2.89225e-06	0.000386579	4.70973
UBFD1	-1.12697	8.44514	-6.06422	2.95576e-06	0.000390251	4.68892
RHOT1	1.04218	10.3527	6.05823	2.9994e-06	0.000393612	4.67489
MADD	-1.09169	9.49206	-6.04879	3.06952e-06	0.000400387	4.65275
IRF2BP2	1.00423	8.77224	6.03735	3.15675e-06	0.0004093	4.62591
NIT2	-1.62299	7.83203	-6.01882	3.30338e-06	0.000423243	4.58241
PRR3	-3.06075	5.61358	-6.01524	3.3325e-06	0.000424463	4.574
CDC42SE2	-1.07842	9.72143	-5.99948	3.46389e-06	0.000431916	4.53695
CASD1	-1.86738	7.8068	-5.99867	3.47074e-06	0.000431916	4.53506
CDC123	-1.17286	8.90002	-5.99799	3.47653e-06	0.000431916	4.53346
HMGN2	-1.04241	10.1888	-5.99537	3.499e-06	0.000431916	4.52729
RBX1	-1.22162	8.87415	-5.99401	3.5107e-06	0.000431916	4.52409
AL132709.8	1.49053	8.0265	5.9865	3.576e-06	0.000437464	4.50643
WDR70	-2.55507	6.59882	-5.95622	3.85213e-06	0.000465979	4.43515
AMZ2	-1.82709	9.01509	-5.94815	3.92931e-06	0.000467332	4.41614
ANKRD13D	1.55514	7.20854	5.948	3.9307e-06	0.000467332	4.4158
PLEKHA5	1.336	8.74525	5.94193	3.9899e-06	0.000467332	4.40148
SYN3	2.98908	6.43056	5.94011	4.00781e-06	0.000467332	4.39719
ALYREF	-2.53972	4.89439	-5.93914	4.01737e-06	0.000467332	4.3949
CHERP	1.13765	8.99094	5.93901	4.01857e-06	0.000467332	4.39462
GLIS1	1.52072	7.39584	5.92685	4.14069e-06	0.000476906	4.36593
PPP2R1A	-1.42935	8.3513	-5.92372	4.17271e-06	0.000477217	4.35854
GATAD2B	1.20667	8.48342	5.92203	4.19004e-06	0.000477217	4.35457
PHLPP2	-1.16323	8.27323	-5.92015	4.20951e-06	0.000477217	4.35013
SF3B4	1.14037	7.24509	5.91137	4.30149e-06	0.000481501	4.32941
AJAP1	1.60635	8.13821	5.91019	4.31401e-06	0.000481501	4.32663
TUBB4B	-1.41836	10.9483	-5.90472	4.37248e-06	0.000485525	4.31372
TUBA1C	-1.51372	12.0617	-5.89785	4.44715e-06	0.000490014	4.29749
PTGES3	-1.0326	10.7076	-5.89684	4.45817e-06	0.000490014	4.29512
ELMO1	-2.56474	6.80801	-5.89355	4.49445e-06	0.000491507	4.28735
C14orf166	-1.32653	9.43215	-5.88749	4.56215e-06	0.000496403	4.27302
IMMT	-1.56937	9.06852	-5.88076	4.63845e-06	0.000502182	4.25712
KTN1	1.20305	9.8144	5.87459	4.70955e-06	0.000507342	4.24254
ARL1	1.01184	9.13066	5.8599	4.88332e-06	0.000520879	4.20781
GLO1	-1.32519	10.6224	-5.85555	4.93596e-06	0.000521357	4.19753
NUDT19	1.02378	8.39097	5.82131	5.37144e-06	0.000564601	4.11647
KANSL3	-1.13113	7.34057	-5.8116	5.502e-06	0.000575531	4.09345
PHB2	-1.09761	9.69085	-5.78995	5.80453e-06	0.000604257	4.04213
LOC100288798	2.09282	4.21152	5.77311	6.05159e-06	0.000621019	4.00216
PSMD13	-1.36758	7.98882	-5.76101	6.23563e-06	0.000636887	3.97344
CREBBP	1.25244	8.16014	5.75308	6.35933e-06	0.000640611	3.9546
CRMP1	-1.37779	9.74409	-5.75257	6.36736e-06	0.000640611	3.95339
GAS2L1	1.29417	9.20866	5.73349	6.67558e-06	0.000666112	3.90806
PRDX1	-1.72804	10.0587	-5.71431	7.00075e-06	0.000692179	3.86245
RPA2	-1.41018	8.09683	-5.70332	7.19443e-06	0.000708096	3.83628
OSGEP	-1.99853	6.85179	-5.69389	7.36465e-06	0.000721569	3.81386
SF3B5	-1.03505	8.3927	-5.67618	7.69582e-06	0.000743918	3.77167
KAT6B	1.13777	7.42754	5.65934	8.02468e-06	0.000762099	3.73154
MDH2	-1.03856	9.96102	-5.65542	8.10335e-06	0.000763479	3.72218
UCHL1	-1.38235	10.9383	-5.65508	8.11017e-06	0.000763479	3.72138
DVL1	1.38626	8.57876	5.6521	8.17037e-06	0.000763479	3.71428
C1orf216	-1.19518	10.4057	-5.65106	8.19152e-06	0.000763479	3.7118
BRD9	-1.79787	7.70447	-5.63635	8.49684e-06	0.000782902	3.67671
RP11-1114A5.4	1.93372	6.07817	5.63262	8.57594e-06	0.000786843	3.66782
RNF175	-1.06993	9.33169	-5.6306	8.6193e-06	0.000787484	3.66298
SLC35F3	-1.04994	7.54571	-5.62543	8.73079e-06	0.000791217	3.65065
NVL	-2.81076	5.77805	-5.62532	8.73324e-06	0.000791217	3.65038
WDTC1	1.06178	7.30727	5.61916	8.86808e-06	0.000800085	3.63569
MANSC1	1.10661	8.63643	5.61278	9.01014e-06	0.000806184	3.62045
LOC202181	3.604	7.43457	5.60311	9.22975e-06	0.000822435	3.59735
CCDC152	2.13234	9.92041	5.59513	9.41506e-06	0.000835166	3.57828
IKZF3	1.80642	4.26288	5.59201	9.48833e-06	0.000835166	3.57084
MANBAL	-1.00867	8.89764	-5.58796	9.58464e-06	0.000840227	3.56116
RB1	1.14744	8.41947	5.58536	9.64703e-06	0.000842287	3.55493
GLOD4	-1.46626	8.59961	-5.57087	1.00017e-05	0.000862951	3.5203
TNRC6C	-1.27881	5.7199	-5.56921	1.00431e-05	0.000862951	3.51634
P4HTM	-1.25283	9.69076	-5.56243	1.02144e-05	0.000870756	3.50012
NRG2	1.12095	6.27743	5.552	1.04835e-05	0.00088672	3.47517
DHRS7B	-3.12213	5.39331	-5.54955	1.05479e-05	0.000888691	3.4693
ZNF777	1.53697	5.84873	5.54716	1.0611e-05	0.000890547	3.46357
ENO2	-1.0896	10.736	-5.53334	1.09834e-05	0.000912061	3.43049
GPR155	1.12856	9.13498	5.53164	1.10299e-05	0.000912061	3.42643
PPFIBP1	1.40639	8.59845	5.53143	1.10359e-05	0.000912061	3.42591
SP4	1.15943	8.06785	5.52277	1.12771e-05	0.00092845	3.40517
SCN2B	-1.52758	7.96851	-5.51247	1.15707e-05	0.000949016	3.38052
CCDC117	-1.11942	6.32562	-5.50306	1.1846e-05	0.000964294	3.35796
CYP1B1	1.16355	5.82117	5.49442	1.21045e-05	0.000977879	3.33725
ADARB1	-1.36197	7.46003	-5.49297	1.21484e-05	0.000977879	3.33378
SEMA6A	1.45733	6.56277	5.48982	1.22443e-05	0.00098195	3.32623
FOXO6	1.81003	8.61965	5.48123	1.25102e-05	0.000999567	3.30563
KDM1A	-1.90543	7.57232	-5.4753	1.26971e-05	0.00100707	3.2914
LAMTOR4	-1.03719	8.08252	-5.46307	1.30915e-05	0.00103372	3.26205
KLHL24	1.20427	7.91609	5.46194	1.31286e-05	0.00103372	3.25934
BLVRB	-2.08051	6.56112	-5.45718	1.32858e-05	0.00104231	3.24792
IQCA1	1.66131	7.11779	5.45017	1.35209e-05	0.00105693	3.23109
RP11-357G3.2	3.18402	4.64239	5.44155	1.38157e-05	0.00107609	3.2104
TMEM25	-1.47265	7.07945	-5.42609	1.43609e-05	0.00110268	3.17327
NYAP1	1.22422	7.08878	5.41786	1.46602e-05	0.00110966	3.15348
MNT	1.59186	9.72434	5.41658	1.47072e-05	0.00110966	3.15041
CCDC3	-1.30937	8.78637	-5.41656	1.47079e-05	0.00110966	3.15036
GPI	-1.24404	9.69641	-5.40792	1.50297e-05	0.00112609	3.1296
CALY	-1.57757	7.67013	-5.40329	1.5205e-05	0.00113139	3.11847
ATIC	-1.1445	8.19537	-5.40079	1.53005e-05	0.0011346	3.11247
LCOR	1.08686	8.26806	5.39399	1.55635e-05	0.00114828	3.09612
SUPV3L1	-1.41247	7.7727	-5.39329	1.55911e-05	0.00114828	3.09442
RP11-334J6.6	2.1649	5.42454	5.38578	1.58872e-05	0.00115924	3.07637
PHB	-1.30049	7.59849	-5.38379	1.59669e-05	0.00115924	3.07157
PSMD1	-1.12753	9.73386	-5.38339	1.59827e-05	0.00115924	3.07062
DCHS1	1.72354	6.45874	5.38277	1.60076e-05	0.00115924	3.06913
PHYKPL	1.12295	6.50161	5.37974	1.61299e-05	0.0011642	3.06183
NOMO3	2.46603	5.6562	5.37804	1.61985e-05	0.00116527	3.05776
LINC01105	1.62796	7.74146	5.37216	1.64391e-05	0.00117091	3.04361
U2AF1	-1.26367	7.56159	-5.3625	1.68423e-05	0.00119368	3.02036
CAPRIN2	-1.36746	8.71125	-5.35851	1.70118e-05	0.00119623	3.01076
SULT4A1	-1.43111	10.1912	-5.35842	1.70156e-05	0.00119623	3.01054
PRKCZ	-1.1595	10.9792	-5.34932	1.74088e-05	0.00120958	2.98863
ROMO1	-1.07437	7.94029	-5.34758	1.74848e-05	0.00120958	2.98445
MYL12B	-1.14566	11.7848	-5.34325	1.76759e-05	0.00121683	2.97402
ZNF573	1.40439	8.16392	5.34266	1.7702e-05	0.00121683	2.9726
PDCD6	1.21651	9.11329	5.33971	1.78338e-05	0.00122201	2.96549
MIF	-1.13451	10.1369	-5.33812	1.79052e-05	0.00122303	2.96165
SEPT7P2	1.67476	7.34493	5.33408	1.80875e-05	0.00122774	2.95193
ABCC10	1.52061	8.87366	5.33195	1.81848e-05	0.00123048	2.94679
LRRC16A	-1.2802	6.82194	-5.32781	1.83748e-05	0.00123186	2.93682
KIF1A	1.00933	9.45371	5.32778	1.83758e-05	0.00123186	2.93676
LOC285178	1.72856	7.52771	5.32074	1.8704e-05	0.0012398	2.91978
MGC12488	2.51692	7.12378	5.32033	1.87232e-05	0.0012398	2.9188
AMOTL2	1.6522	7.81414	5.31285	1.9078e-05	0.00124802	2.90079
CENPBD1P1	1.08287	8.12596	5.30956	1.92367e-05	0.00125461	2.89284
GHITM	-1.06177	10.7491	-5.30626	1.93964e-05	0.00125761	2.88491
TRIM14	1.17271	6.18498	5.30622	1.93987e-05	0.00125761	2.88479
NDRG4	-1.18282	10.0052	-5.29543	1.99319e-05	0.00128622	2.85878
FBXL17	1.74703	8.28408	5.28429	2.0498e-05	0.00131119	2.83192
ILKAP	-1.51554	7.91176	-5.28399	2.05133e-05	0.00131119	2.8312
AK025288	1.53791	8.45392	5.27942	2.07505e-05	0.00131119	2.82017
TTC19	-1.66763	10.0405	-5.27904	2.07703e-05	0.00131119	2.81926
CUL3	-1.04139	8.95165	-5.27572	2.0944e-05	0.00131692	2.81126
IP6K2	-1.25331	8.32143	-5.27499	2.09826e-05	0.00131692	2.8095
DND1	1.30283	7.32883	5.26552	2.14883e-05	0.00134406	2.78665
ADAM33	1.9152	7.27744	5.26458	2.15393e-05	0.00134406	2.78438
PYGB	-1.58933	7.93041	-5.25951	2.18159e-05	0.00135741	2.77214
NUDT2	-3.24612	5.53284	-5.24875	2.24146e-05	0.00138905	2.74617
SAFB2	1.13871	8.92695	5.24755	2.24822e-05	0.00138905	2.74328
ARPC1A	-3.94468	7.38343	-5.24484	2.26358e-05	0.00138971	2.73675
HCN1	1.2086	8.65267	5.24449	2.26559e-05	0.00138971	2.7359
DPP9	1.23892	6.33332	5.2405	2.28844e-05	0.00139976	2.72627
C11orf96	1.62723	9.77898	5.23433	2.32428e-05	0.00141768	2.71136
AGAP4	1.57236	6.60588	5.23187	2.33869e-05	0.00141848	2.70543
PFKFB3	1.26322	11.4954	5.22668	2.36948e-05	0.00143314	2.69289
SCRIB	1.17758	8.26136	5.22243	2.39495e-05	0.00144451	2.68263
SPRED2	-1.08792	6.93065	-5.22074	2.40518e-05	0.00144665	2.67854
KCTD16	1.21481	8.51645	5.21939	2.41337e-05	0.00144755	2.67528
ZNF770	1.21208	7.89699	5.21592	2.43455e-05	0.00145623	2.6669
SDR16C5	-2.41941	5.55287	-5.21435	2.44419e-05	0.00145796	2.66311
SNX30	-1.34879	8.26151	-5.21256	2.45524e-05	0.00146053	2.65878
OSBP2	1.53986	5.95954	5.20143	2.525e-05	0.00149792	2.6319
RNF25	-2.33178	4.91389	-5.19982	2.53532e-05	0.00149992	2.62799
ARHGEF25	-1.32326	7.85094	-5.19025	2.59718e-05	0.00152715	2.60487
ANKRD36	2.47924	8.78362	5.18944	2.60249e-05	0.00152715	2.60291
NHP2L1	-1.54076	8.3581	-5.18779	2.61329e-05	0.00152934	2.59894
CEP104	1.06894	6.39697	5.17188	2.72021e-05	0.00157911	2.56047
LUC7L3	1.2754	10.962	5.16877	2.74162e-05	0.00158528	2.55295
CBX5	1.17667	7.96521	5.16822	2.74548e-05	0.00158528	2.5516
DHCR24	-1.96331	10.0114	-5.16262	2.7845e-05	0.00159811	2.53807
NDUFV2	-1.43169	8.00228	-5.16186	2.78985e-05	0.00159811	2.53623
CHCHD1	-1.52469	7.53202	-5.15814	2.81612e-05	0.00160891	2.52723
ADAM9	-1.138	7.1246	-5.14582	2.90499e-05	0.00165531	2.49743
LSM3	-1.22674	6.86001	-5.14221	2.93153e-05	0.00166605	2.48871
LOC100129447	2.29543	7.11631	5.13863	2.95818e-05	0.00167134	2.48003
TKT	-1.15206	7.54154	-5.13853	2.95893e-05	0.00167134	2.47979
FAM73A	1.046	8.51957	5.13785	2.964e-05	0.00167134	2.47815
PSMA1	-1.35517	9.74691	-5.1355	2.98156e-05	0.00167481	2.47248
PARP1	-1.0891	8.35039	-5.13497	2.98562e-05	0.00167481	2.47117
ZC3H7B	1.43014	7.23606	5.12826	3.03654e-05	0.00169459	2.45495
YWHAH	-2.01937	7.85555	-5.12455	3.06516e-05	0.00170617	2.44596
PGF	2.15054	9.98154	5.11911	3.10751e-05	0.00172089	2.43279
HAGH	-1.54219	9.46297	-5.11709	3.12338e-05	0.00172527	2.42791
AK090844	1.85795	8.74951	5.11022	3.17798e-05	0.00175096	2.41129
SIRPA	-1.0628	9.2457	-5.1075	3.19991e-05	0.00175388	2.40469
AC010524.4	1.63864	5.46975	5.10655	3.20757e-05	0.00175388	2.4024
HAPLN3	-1.72971	4.90453	-5.10164	3.24762e-05	0.00176685	2.3905
MEF2D	1.04345	8.1995	5.09349	3.31511e-05	0.00179455	2.37077
ME3	-1.0148	7.79596	-5.09086	3.33722e-05	0.00180202	2.36439
ZNHIT6	1.21918	7.69482	5.08359	3.39902e-05	0.00183082	2.3468
MIER2	1.21113	6.19771	5.07758	3.45104e-05	0.00184507	2.33223
NRXN2	1.0117	8.55521	5.07485	3.47489e-05	0.00185325	2.32563
RP11-271C24.3	1.90964	7.22835	5.06886	3.5279e-05	0.00187689	2.31111
DVL2	1.06898	7.36652	5.06734	3.54146e-05	0.00187949	2.30743
RHOB	1.156	5.73381	5.06169	3.5924e-05	0.00190086	2.29373
RUVBL1	-2.04454	5.44088	-5.06093	3.59928e-05	0.00190086	2.2919
NAT10	-1.07715	8.5334	-5.04818	3.71709e-05	0.00193476	2.26101
JUND	1.5063	9.14847	5.04422	3.75453e-05	0.00194956	2.2514
ZNF596	-1.70817	5.26163	-5.03839	3.81026e-05	0.00196906	2.23727
WDR46	-2.8754	5.34577	-5.0294	3.8978e-05	0.00200473	2.21549
PITHD1	-1.35987	8.81272	-5.0269	3.92256e-05	0.00201268	2.20942
AK055458	2.12517	4.95124	5.01959	3.99567e-05	0.0020339	2.19171
TUBB3	-1.36142	10.6039	-5.01385	4.0541e-05	0.00205453	2.17779
SH3RF1	1.4213	9.16641	5.01131	4.08018e-05	0.00205461	2.17164
FAM63A	1.64599	8.17708	5.00478	4.14822e-05	0.00206626	2.15578
FIS1	-1.38025	8.70956	-5.00328	4.16392e-05	0.00206626	2.15216
WAS	1.48551	6.65464	5.00164	4.18125e-05	0.00206705	2.14818
KCNG1	1.5851	6.54543	4.99125	4.29262e-05	0.00211246	2.12297
USP4	1.14796	9.79714	4.98701	4.33888e-05	0.0021267	2.1127
ELFN2	1.07965	8.92155	4.9868	4.3412e-05	0.0021267	2.11218
CRY2	-1.65977	8.05479	-4.98399	4.37217e-05	0.00213703	2.10537
RP11-727A23.11	1.80619	6.35378	4.98274	4.38608e-05	0.00213791	2.10232
LPP	1.08167	7.42914	4.98205	4.39371e-05	0.00213791	2.10065
GNG3	-1.14239	9.86979	-4.98008	4.41561e-05	0.00214375	2.09589
ZNF213	1.21288	7.80442	4.9754	4.46819e-05	0.00215984	2.08454
KLF3-AS1	1.21287	7.14133	4.97499	4.47284e-05	0.00215984	2.08354
CUL1	-1.267	7.12881	-4.97416	4.48223e-05	0.00215984	2.08153
LETMD1	-1.07269	8.99529	-4.9735	4.48978e-05	0.00215984	2.07992
ATP6V1H	-1.18125	9.73426	-4.97272	4.49863e-05	0.00215984	2.07803
RFX1	1.22797	6.50194	4.9699	4.53088e-05	0.00216159	2.07118
SULF2	-1.65461	8.03236	-4.96956	4.53477e-05	0.00216159	2.07036
ZNF623	1.38516	8.086	4.96891	4.5422e-05	0.00216159	2.06879
ATP5B	-1.34237	10.6726	-4.9497	4.76856e-05	0.00226089	2.02216
COL27A1	1.29078	6.13047	4.94943	4.77175e-05	0.00226089	2.02152
CUX1	1.17433	7.25694	4.9449	4.82681e-05	0.00227684	2.01052
NEUROD1	1.48147	8.51723	4.93547	4.94348e-05	0.00232194	1.98763
EFHC2	1.85319	5.92718	4.93432	4.95787e-05	0.00232365	1.98484
RAB3D	-1.20988	7.22791	-4.92792	5.03883e-05	0.00234711	1.96931
SDF2L1	-2.58504	5.55992	-4.92722	5.04778e-05	0.00234711	1.96761
GAREM	1.19068	7.86727	4.92695	5.05127e-05	0.00234711	1.96695
PPP1CA	-1.79068	6.91391	-4.91031	5.26872e-05	0.00242731	1.92655
PPARD	1.28408	8.59488	4.89501	5.47695e-05	0.00251214	1.88939
C15orf61	1.10385	10.2443	4.89424	5.48765e-05	0.00251214	1.88752
CD9	-1.49508	6.41987	-4.88955	5.55319e-05	0.002531	1.87615
UBC	-1.1733	12.2455	-4.88663	5.59443e-05	0.00253423	1.86905
CWC27	1.05045	8.73464	4.88567	5.60804e-05	0.00253509	1.86672
DIRAS2	1.07518	11.0683	4.87294	5.79198e-05	0.00260248	1.83579
FAM161B	1.27902	9.19282	4.87106	5.81952e-05	0.0026089	1.83125
CHMP4B	-1.0476	8.42161	-4.86269	5.94441e-05	0.00265939	1.8109
KLF9	1.18399	7.29665	4.85975	5.98885e-05	0.00267256	1.80376
RP11-65J3.14	1.97399	5.13265	4.85911	5.99855e-05	0.00267256	1.80221
SNRPD1	-1.23189	7.2654	-4.85794	6.0164e-05	0.00267501	1.79936
XRCC6	-1.31185	9.05537	-4.85008	6.1374e-05	0.00271287	1.78028
PPIA	-1.26352	11.6293	-4.84997	6.13913e-05	0.00271287	1.78001
NDUFV1	-1.05631	8.17911	-4.84349	6.24075e-05	0.00274481	1.76427
CHMP2A	-1.86422	7.96944	-4.84059	6.28682e-05	0.0027496	1.75723
ZNF785	1.27062	5.84438	4.84027	6.29199e-05	0.0027496	1.75644
LMBRD1	-1.18375	8.36562	-4.83674	6.34857e-05	0.00276591	1.74786
C12orf66	1.42683	6.89037	4.82995	6.45885e-05	0.00280268	1.73136
PPM1G	-1.58391	7.00082	-4.82309	6.57219e-05	0.00282918	1.71469
TCF4	1.10756	11.5701	4.82107	6.60582e-05	0.00283801	1.7098
KLC1	-1.08211	8.78644	-4.81584	6.69403e-05	0.00286454	1.69709
ITFG2	2.10783	5.10546	4.81015	6.7913e-05	0.00289473	1.68327
GRIP1	1.31828	6.33989	4.80699	6.84602e-05	0.00291232	1.67558
POLK	1.10682	5.95666	4.8046	6.88771e-05	0.00291858	1.66976
AX747652	2.20554	6.02836	4.80265	6.92176e-05	0.00292362	1.66504
DBT	1.45943	8.97513	4.80238	6.9266e-05	0.00292362	1.66437
SAP18	-1.16181	9.10403	-4.80075	6.95528e-05	0.00293001	1.66041
SLC35E1	1.6169	9.08657	4.79429	7.07015e-05	0.00295541	1.64471
RPS16P5	2.23304	6.85886	4.79327	7.0885e-05	0.00295736	1.64223
DNAJC1	1.1407	8.32837	4.79053	7.13779e-05	0.0029665	1.63559
SETD1B	1.03289	8.84488	4.78949	7.15677e-05	0.00296869	1.63305
KPTN	1.1203	8.14858	4.78544	7.23062e-05	0.00299359	1.62321
TUB	-1.15994	7.89718	-4.77925	7.34499e-05	0.00303028	1.60818
SPOCK1	-1.46474	11.8621	-4.77695	7.388e-05	0.00303553	1.60258
ACO2	-1.20316	8.1897	-4.77045	7.51096e-05	0.00307052	1.58677
SLC35G2	-1.1317	6.87136	-4.76971	7.52492e-05	0.00307052	1.58499
DCK	1.03936	8.82348	4.76853	7.54749e-05	0.00307192	1.58212
XRCC2	1.44542	7.74108	4.76487	7.61791e-05	0.00308872	1.57323
DDX59	1.44269	8.38461	4.76417	7.63156e-05	0.00308872	1.57151
MALAT1	1.66174	12.4936	4.75813	7.74935e-05	0.00312471	1.55684
LOC100289333	1.57521	10.0414	4.74904	7.93028e-05	0.00318086	1.53473
DYRK4	-1.54593	7.27631	-4.74714	7.9685e-05	0.00318086	1.53013
RPL29	-1.02144	9.87599	-4.74648	7.98196e-05	0.00318086	1.52851
CELF3	1.17368	7.29337	4.74185	8.07617e-05	0.00320869	1.51727
ZNF721	1.63733	10.7024	4.73968	8.12091e-05	0.00321466	1.51198
MAPKBP1	1.40396	8.53866	4.73753	8.16522e-05	0.00322389	1.50677
SH3GL3	-1.05755	8.84113	-4.72688	8.38893e-05	0.00330265	1.48088
FOXP1	1.12939	8.88533	4.7254	8.42045e-05	0.0033058	1.47729
CRAMP1L	1.02778	6.78994	4.72508	8.42748e-05	0.0033058	1.47649
CXorf40A	-1.05644	8.551	-4.70798	8.80118e-05	0.00341371	1.43494
SOD1	-1.35399	11.78	-4.70289	8.91565e-05	0.003444	1.42257
FLRT1	2.03372	6.59304	4.70257	8.92293e-05	0.003444	1.42178
GLS2	-1.11833	6.33797	-4.69755	9.03738e-05	0.00347304	1.40958
CDC42BPA	1.05483	9.27061	4.69655	9.0603e-05	0.00347304	1.40716
ATP6V1E1	-1.26394	11.1917	-4.69448	9.10819e-05	0.0034783	1.40211
RP11-714L20.1	2.08738	4.6261	4.69375	9.12505e-05	0.0034786	1.40034
CCDC47	-1.01333	8.8999	-4.68747	9.27173e-05	0.00351453	1.38507
ORC3	-1.08807	8.57226	-4.68351	9.36536e-05	0.00351453	1.37545
GRIPAP1	-1.01105	7.42713	-4.67905	9.47189e-05	0.00354835	1.36462
ZNF510	-1.6247	6.06722	-4.67366	9.60236e-05	0.00357029	1.35152
RAD51C	-1.43065	6.60534	-4.67323	9.6129e-05	0.00357029	1.35047
EIF3H	-1.04099	8.68046	-4.67225	9.63689e-05	0.00357307	1.34808
TIMMDC1	-1.03127	9.23914	-4.66879	9.722e-05	0.00359233	1.33966
SRGAP1	1.27517	5.56694	4.66652	9.77806e-05	0.00360168	1.33416
ANXA6	-1.0805	7.20788	-4.66642	9.78057e-05	0.00360168	1.33391
CD99L2	-1.02008	6.94643	-4.66558	9.80156e-05	0.00360328	1.33186
EPT1	-1.30664	7.05589	-4.66348	9.8539e-05	0.00361638	1.32676
HSP90AB1	-1.60001	9.50007	-4.65825	9.98553e-05	0.00365231	1.31406
UBXN2A	1.32139	9.48708	4.65284	0.000101237	0.00367184	1.3009
RABGGTB	-1.89093	7.024	-4.65014	0.000101933	0.00369089	1.29435
CYP46A1	1.4383	11.7393	4.64668	0.000102834	0.00371112	1.28592
FLJ31945	2.08077	3.63397	4.64382	0.000103583	0.00372176	1.27897
AMER2	1.23478	11.079	4.64138	0.000104227	0.00372176	1.27304
GLUD1	-1.03068	8.86195	-4.64126	0.000104258	0.00372176	1.27276
LOC102724156	-2.55149	4.64295	-4.64089	0.000104357	0.00372176	1.27185
DOK6	1.00846	8.68645	4.64051	0.000104457	0.00372176	1.27093
MATR3	1.87176	4.94769	4.62461	0.000108761	0.00383552	1.23228
RP11-69I8.2	1.37818	5.56087	4.62375	0.000108998	0.00383762	1.2302
SEMA4C	1.20554	8.69468	4.61846	0.000110473	0.00388324	1.21733
IK	-1.5518	8.66255	-4.61781	0.000110655	0.00388334	1.21576
SNRNP48	1.20613	7.23441	4.61145	0.000112457	0.00392746	1.2003
UBXN7	1.02129	7.39992	4.60748	0.000113596	0.00395696	1.19065
SFT2D2	1.10171	8.32445	4.60381	0.000114663	0.00397883	1.18171
NUDT21	-1.04152	8.2347	-4.60129	0.000115398	0.00399154	1.17559
FABP3	-1.36501	8.02762	-4.59251	0.000118001	0.00406211	1.15425
VDAC1	-1.39634	7.6654	-4.59182	0.000118206	0.00406273	1.15258
LINC01241	2.10113	4.77245	4.58697	0.000119671	0.00410004	1.1408
ALDOC	-1.28485	10.5794	-4.57736	0.000122629	0.00417613	1.11744
RBM10	-2.00202	7.66982	-4.57725	0.000122663	0.00417613	1.11717
STX18	-1.28888	7.80128	-4.57324	0.000123919	0.00420567	1.10742
NDUFAB1	-1.10064	10.2135	-4.56876	0.000125338	0.00423392	1.09653
COG3	-1.73688	6.03884	-4.56668	0.000125999	0.00424301	1.0915
SHOC2	-1.08467	8.69172	-4.55917	0.000128426	0.00431802	1.07325
COPS5	-1.50985	8.7957	-4.54255	0.000133964	0.0044903	1.03286
KLF15	1.35007	7.22993	4.53969	0.000134943	0.00450712	1.0259
LOC100131756	1.83849	3.60314	4.53925	0.000135091	0.00450712	1.02485
SH3PXD2B	-1.10366	6.28107	-4.53704	0.000135851	0.00451855	1.01948
CARM1	1.04813	7.87163	4.52817	0.000138947	0.00460798	0.997925
RDH5	1.70338	6.03729	4.52749	0.000139186	0.00460798	0.996278
LOC100996255	1.59574	6.36588	4.52678	0.000139439	0.00460798	0.994544
GRIN3B	-2.02371	4.03097	-4.52444	0.00014027	0.00462292	0.988863
KIAA1731	1.11868	7.12891	4.52234	0.000141021	0.00462657	0.983751
PRR11	1.79816	10.4724	4.52085	0.000141557	0.00463068	0.980126
LGI1	-1.09331	11.119	-4.5208	0.000141574	0.00463068	0.980008
ASCC2	-1.43191	6.37325	-4.50387	0.000147795	0.00478357	0.938884
MTX2	-1.20682	8.67027	-4.50168	0.000148617	0.00480298	0.933583
CTB-12A17.3	1.75745	9.92801	4.49857	0.000149797	0.0048339	0.926021
FLJ11292	1.05216	5.18584	4.49265	0.000152068	0.0048999	0.91163
NACA	-1.47744	10.5194	-4.48801	0.000153869	0.00494132	0.900373
ARMCX2	-1.26864	8.68519	-4.48758	0.000154038	0.00494132	0.899323
NOL8	-1.00179	7.87411	-4.48496	0.000155066	0.00496692	0.892966
C1orf204	-1.30568	6.13483	-4.48061	0.000156787	0.00501463	0.882413
PRR34-AS1	1.56804	8.1225	4.47705	0.000158211	0.00504061	0.873769
SYAP1	-1.88921	6.63798	-4.47684	0.000158297	0.00504061	0.873246
ZNF628	1.59887	5.40906	4.47598	0.000158644	0.00504376	0.871157
CASKIN1	1.10026	8.56454	4.47544	0.000158862	0.00504376	0.86984
TRIM23	1.17236	6.45636	4.47473	0.000159148	0.00504542	0.868125
MMADHC	-1.89116	9.0664	-4.47101	0.000160659	0.00507107	0.859088
UBN1	1.10535	8.25288	4.46797	0.000161904	0.00510292	0.851709
ZNF593	-1.47077	6.30363	-4.46652	0.000162502	0.00511432	0.848185
ACPT	1.3379	5.85355	4.46115	0.000164732	0.00516947	0.835156
LMLN	1.01362	7.44734	4.45634	0.000166756	0.00520232	0.823484
SNRPN	1.34404	7.59086	4.45559	0.000167075	0.00520232	0.821653
OR51I2	1.76275	5.00902	4.45525	0.00016722	0.00520232	0.820826
TDRD9	1.68967	9.38145	4.45294	0.000168203	0.00522541	0.81522
CCT7	-1.77118	8.87665	-4.45162	0.000168767	0.00523542	0.812021
IMPDH2	-1.7646	8.1784	-4.45029	0.000169339	0.00524562	0.808792
MYLIP	1.32066	7.54455	4.44954	0.00016966	0.00524808	0.806977
NSF	1.21418	6.43228	4.44328	0.000172382	0.00531707	0.791767
MKNK1-AS1	2.07239	4.73602	4.44197	0.000172953	0.00531953	0.788606
DUSP12	-2.0812	6.50123	-4.43965	0.000173976	0.00532829	0.782969
ABT1	-2.60689	5.24202	-4.43853	0.000174474	0.00532955	0.780238
NELFCD	-1.02949	8.17408	-4.43077	0.000177945	0.00540869	0.761412
MAFK	1.30418	6.70297	4.42793	0.000179232	0.00543098	0.754521
MTSS1L	1.26834	5.23091	4.4277	0.000179335	0.00543098	0.753972
DLGAP4	1.16111	7.45648	4.42257	0.000181689	0.00548689	0.741515
GOT1	-2.02541	8.14088	-4.41916	0.000183267	0.00551467	0.733247
NTSR2	-2.41121	5.43497	-4.41839	0.000183627	0.00551467	0.731373
CEBPD	1.2792	8.49746	4.41259	0.000186351	0.00558871	0.717305
ATRAID	-1.00659	8.24989	-4.41072	0.000187237	0.00559661	0.712771
CHIC2	-1.44592	5.68635	-4.4104	0.00018739	0.00559661	0.711993
NIF3L1	-1.0228	7.78445	-4.40249	0.000191195	0.00567892	0.692786
ZNF566	2.35717	5.41682	4.40157	0.000191639	0.00568433	0.690567
EMC3	-1.10332	7.51453	-4.39539	0.00019467	0.00575849	0.675574
KLK3	1.04511	6.01552	4.39462	0.00019505	0.00575849	0.673712
ICA1	-1.01889	5.82452	-4.39461	0.000195055	0.00575849	0.673689
ZNF883	1.60151	7.26877	4.39418	0.00019527	0.00575849	0.672634
HRSP12	-2.17483	5.81703	-4.39298	0.000195863	0.00575849	0.669738
FAM43A	1.50097	7.10232	4.39272	0.000195996	0.00575849	0.669089
BMS1P6	1.33471	7.80848	4.39271	0.000196001	0.00575849	0.669067
TMEM135	-1.14447	6.80213	-4.3909	0.000196903	0.00577715	0.664681
FAM198B	1.05287	8.48963	4.38763	0.000198543	0.00579386	0.656758
SYT6	1.1744	7.96509	4.38624	0.000199244	0.00579813	0.653388
LOC100130078	1.95589	5.28591	4.38595	0.000199391	0.00579813	0.652685
PSMB7	-1.18188	8.58542	-4.38426	0.000200247	0.0058029	0.648592
KIAA1377	1.23516	9.70344	4.38385	0.00020046	0.0058029	0.647574
TM2D2	-1.09068	8.68601	-4.38169	0.000201558	0.00580904	0.642357
PLK2	-1.30475	10.7976	-4.38161	0.000201603	0.00580904	0.642144
MICAL2	1.12301	10.984	4.38133	0.000201746	0.00580904	0.64147
C10orf85	1.76161	8.0569	4.37763	0.000203648	0.00584114	0.632503
WDR7	-1.03405	10.3521	-4.37759	0.00020367	0.00584114	0.632403
NLN	1.48815	8.81626	4.36963	0.000207826	0.00592893	0.613106
CXorf40B	-1.16555	8.381	-4.36841	0.00020847	0.00593949	0.61015
CRYBA2	-2.23628	3.69554	-4.36633	0.000209577	0.00596316	0.605095
HDDC2	-1.12785	8.91899	-4.36077	0.000212551	0.00601967	0.591637
NFKBIA	1.1352	7.67285	4.35533	0.000215506	0.00606799	0.578449
RP11-157P1.4	1.6589	5.78784	4.34762	0.00021977	0.00617208	0.559741
PDCL	1.30575	7.53543	4.34643	0.000220432	0.00617812	0.556867
CSMD2	1.17836	7.6835	4.34621	0.000220555	0.00617812	0.556334
UPRT	-1.00683	7.34153	-4.34085	0.000223576	0.00623851	0.543347
DDX27	1.16317	9.19695	4.33917	0.000224533	0.00624108	0.539269
LOC100507540	1.82734	4.82948	4.3314	0.000229004	0.00631671	0.520442
TVP23C	1.7927	5.54714	4.32477	0.000232889	0.00637711	0.50438
HCG11	-1.8161	3.72495	-4.32465	0.000232961	0.00637711	0.504087
PTPN3	-1.05178	6.46584	-4.32192	0.00023458	0.00641334	0.497472
SYN2	-1.20991	10.219	-4.31835	0.000236711	0.00646344	0.488839
ZNF160	1.69062	8.92519	4.31206	0.00024052	0.0065263	0.4736
ZNF584	-1.09665	6.58024	-4.31088	0.000241245	0.00653634	0.470729
TRAPPC6B	-1.0511	8.48371	-4.31047	0.000241494	0.00653634	0.469745
ACOT13	-1.779	7.21354	-4.30634	0.00024404	0.00659646	0.459733
ASNS	-1.12583	9.87503	-4.30529	0.000244686	0.00659646	0.457209
CNOT10	-1.96802	5.49514	-4.30489	0.000244934	0.00659646	0.456243
ERF	1.10784	5.96213	4.30393	0.000245536	0.00660446	0.453901
NASP	-1.57996	7.29104	-4.30209	0.000246681	0.00662703	0.44946
FBXW12	1.63775	9.37488	4.29967	0.000248201	0.00665961	0.443595
CCT4	-1.28128	8.89136	-4.29546	0.000250865	0.00671444	0.433407
EXOC2	-1.08598	7.25569	-4.29436	0.000251565	0.00671613	0.430749
AP2M1	-1.15211	9.77113	-4.2942	0.000251672	0.00671613	0.430342
OGDHL	-1.10818	8.56774	-4.2925	0.000252759	0.00673185	0.426228
UBAC1	-1.54911	6.71519	-4.28826	0.000255489	0.00679619	0.415977
ZBED1	-1.22909	6.93268	-4.28639	0.000256706	0.00680992	0.411442
ATP5C1	-1.31304	9.97688	-4.28614	0.000256868	0.00680992	0.410841
KDM4B	1.11911	7.84955	4.2853	0.000257418	0.00681402	0.408799
LDB3	1.1825	6.23723	4.28152	0.000259894	0.00685881	0.399663
CCDC53	-1.64869	7.27703	-4.28131	0.000260032	0.00685881	0.399156
LOC439911	1.10218	7.41826	4.27973	0.000261081	0.00687735	0.395316
CCDC132	-1.01539	7.32103	-4.27338	0.000265315	0.00694791	0.379965
EXOC6B	-1.01295	6.62099	-4.27075	0.00026709	0.00697623	0.373604
OR7E104P	1.1178	7.98708	4.26755	0.000269268	0.00702465	0.365854
CHORDC1	1.20866	8.82108	4.26612	0.000270251	0.0070418	0.362378
GNB2	-1.01133	8.50147	-4.26434	0.000271469	0.00706505	0.358086
ALMS1P	1.84644	6.49051	4.26333	0.000272169	0.00707477	0.355629
PKD1P1	2.0538	5.50188	4.26259	0.000272679	0.00707952	0.353844
CMBL	1.52448	10.1027	4.26053	0.000274107	0.00710808	0.34886
TOB1	1.03174	9.59623	4.25879	0.000275316	0.00713087	0.344663
SH3BGR	-1.30626	6.88029	-4.25708	0.000276516	0.00714487	0.340513
RRS1	-1.97991	6.33765	-4.25473	0.000278166	0.00715845	0.334837
IRF2BP1	2.03869	5.31306	4.25225	0.000279922	0.00718998	0.328834
MRPS23	-1.20255	7.72545	-4.2465	0.000284035	0.00725261	0.314919
ARCN1	-1.03766	8.7412	-4.24429	0.000285625	0.00727018	0.309594
BC022892	3.11179	3.9246	4.24415	0.00028573	0.00727018	0.309244
QSOX2	-1.28682	6.76489	-4.24246	0.000286957	0.00728426	0.305159
CCDC85C	1.08457	6.71304	4.23837	0.000289947	0.00731039	0.295271
SLC26A6	1.50209	7.24262	4.23818	0.000290084	0.00731039	0.294819
NRBP1	-1.75271	5.82384	-4.23782	0.000290349	0.00731039	0.293948
MRPL33	1.2016	8.53372	4.23068	0.000295657	0.00741815	0.27667
UFC1	-1.05866	9.52662	-4.22842	0.000297355	0.00744769	0.271209
PMPCA	-1.2869	7.55113	-4.22531	0.000299708	0.0074643	0.263694
FAM101B	1.02759	8.35625	4.22225	0.000302037	0.00749441	0.25631
LOC100129034	-1.87057	5.78585	-4.22092	0.000303056	0.00750053	0.2531
IDH3A	-1.26938	8.42099	-4.21947	0.000304172	0.00751853	0.249595
NR2F1	1.12324	9.59849	4.21678	0.000306256	0.00755654	0.243082
SERPINB6	1.90163	7.22558	4.21618	0.000306721	0.00755654	0.241635
LINGO1	1.03768	10.0942	4.21124	0.000310585	0.00761077	0.2297
PSENEN	-1.27127	6.90177	-4.21102	0.000310755	0.00761077	0.229177
AMPH	-1.49759	10.4751	-4.2107	0.000311009	0.00761077	0.228397
KLHL34	1.72841	5.07772	4.20911	0.000312268	0.00761077	0.224547
MED13L	1.03924	7.78695	4.20556	0.000315087	0.00764862	0.215979
MN1	1.90633	5.6667	4.20263	0.000317432	0.00767874	0.208907
RP11-194N12.2	2.02274	5.55185	4.20199	0.00031795	0.00767874	0.207353
EIF3C	2.26487	4.88821	4.2018	0.000318101	0.00767874	0.206903
KDM6B	1.01507	6.04231	4.19457	0.000323986	0.00778609	0.189425
DUSP6	1.3502	8.30751	4.19201	0.000326095	0.00781077	0.18324
TNFRSF14	1.0092	7.24341	4.19141	0.00032659	0.00781398	0.181795
ATP6AP1	-1.12551	9.13807	-4.1904	0.000327429	0.00782175	0.17935
RP11-803D5.4	1.77174	6.18072	4.18784	0.000329559	0.00785897	0.173167
INTS12	-1.21655	7.03451	-4.18451	0.000332347	0.00789069	0.165138
FBP2	-1.4276	2.58071	-4.17912	0.000336914	0.00799036	0.152129
ANKRD10-IT1	1.19367	7.87355	4.17101	0.000343903	0.00814718	0.132562
EIF3D	-1.46614	8.32554	-4.16829	0.000346286	0.00818868	0.125981
KIAA0485	1.39307	7.82006	4.16815	0.00034641	0.00818868	0.125638
BRINP1	1.04317	9.95766	4.15798	0.000355438	0.0083474	0.101123
TMEM203	-1.13756	8.02399	-4.15399	0.00035905	0.00841686	0.0914892
PMM2	-2.17767	4.98513	-4.153	0.000359951	0.00841686	0.0891013
SLMO1	1.54898	6.6822	4.15054	0.000362203	0.00846039	0.0831584
ZNF76	-1.78157	4.225	-4.14798	0.000364551	0.00850431	0.0770023
LOC101927543	1.16382	5.53051	4.14442	0.000367858	0.00855937	0.0683985
ASIC2	-2.16204	6.42823	-4.14424	0.000368022	0.00855937	0.067975
RPL3	-1.32604	10.7501	-4.14117	0.000370894	0.00861693	0.0605675
C14orf119	-2.5548	6.26892	-4.14069	0.000371344	0.00861812	0.0594137
UBE2M	-2.757	5.10046	-4.13249	0.000379128	0.00877697	0.0396527
LRRC49	-1.03594	9.28033	-4.13221	0.000379404	0.00877697	0.0389575
SLIRP	-1.26129	8.88387	-4.12626	0.000385152	0.00886259	0.0246367
HSD17B7	1.06121	8.75267	4.11816	0.00039313	0.00900788	0.00510926
RUSC1-AS1	1.43717	6.21087	4.11686	0.000394426	0.00900855	0.00197587
BCL11A	1.21129	9.43646	4.10866	0.000402692	0.00907196	-0.0177746
ZBED6	1.37433	5.80932	4.108	0.000403369	0.00907196	-0.0193755
ZNF204P	-1.09314	8.65019	-4.10749	0.000403887	0.00907196	-0.0205975
TRMT5	-1.05804	7.71174	-4.10456	0.000406892	0.0091111	-0.0276559
VIMP	-1.38897	7.85191	-4.10046	0.000411129	0.0091748	-0.0375195
ENO1	-1.03514	8.83377	-4.09317	0.000418778	0.0092873	-0.0550685
CLTC-IT1	2.2735	4.82455	4.09099	0.000421093	0.00930812	-0.0603184
LOC253805	2.1343	3.59791	4.09082	0.000421279	0.00930812	-0.0607384
LOC102724689	1.87994	6.38066	4.09041	0.000421713	0.00930821	-0.061719
ITM2C	-1.00269	10.5876	-4.08889	0.000423338	0.00931427	-0.0653789
CCDC112	1.04659	7.51958	4.08437	0.000428202	0.00939062	-0.0762558
SMS	-1.17468	8.50429	-4.0833	0.000429363	0.00939062	-0.0788333
ANKDD1A	1.02056	8.51371	4.08251	0.000430221	0.00939062	-0.0807332
GOLGA7B	-1.45122	8.01671	-4.08212	0.000430651	0.00939062	-0.0816835
UNC5A	1.11991	10.3089	4.0773	0.000435921	0.00945313	-0.0932616
MAP2K4	-1.15385	9.58534	-4.07277	0.00044095	0.00951933	-0.104178
GRPR	2.0235	3.94251	4.06836	0.000445893	0.00959734	-0.114789
PRKAG1	-2.3574	5.53333	-4.06684	0.0004476	0.00962141	-0.118424
C9orf64	1.56052	9.60594	4.06639	0.000448114	0.00962141	-0.119517
SPATA2L	1.23248	8.05423	4.06619	0.000448345	0.00962141	-0.120006
LOC286437	1.57615	8.28337	4.06384	0.000451014	0.00966911	-0.125656
NECAP1	-1.13195	9.7883	-4.06016	0.000455227	0.00973724	-0.134503
TENM3	1.06964	7.11286	4.05989	0.000455538	0.00973724	-0.135154
TXLNA	-1.28592	5.95173	-4.05788	0.000457856	0.00977708	-0.139984
TSPAN3	-1.15029	8.76125	-4.05681	0.000459093	0.0097842	-0.142551
DYNC1H1	-1.07688	8.52311	-4.05421	0.000462115	0.00982904	-0.148793
DAPK1	-1.11392	9.23874	-4.05389	0.000462487	0.00982904	-0.149559
ATP8B1	1.69856	8.33471	4.05018	0.000466849	0.00988142	-0.158492
DQ599616	1.86334	5.29925	4.04828	0.000469096	0.00990959	-0.163059
NDUFS3	-1.34095	8.98816	-4.04452	0.000473573	0.00999443	-0.172098
LZTS3	1.1213	10.9424	4.04141	0.000477304	0.0100284	-0.179562
NRBF2	-1.03293	7.16667	-4.03431	0.000485946	0.0101664	-0.196633
SOWAHA	1.10763	10.8573	4.0162	0.000508673	0.0104735	-0.240106
PRO1804	2.19715	5.80204	4.0116	0.000514615	0.010552	-0.25115
HLX	-1.61986	5.32552	-4.00784	0.000519524	0.0106326	-0.260177
VDAC2	-1.04985	9.86624	-4.00291	0.00052602	0.0107493	-0.271993
MICU1	-1.06563	9.11299	-4.00217	0.000527001	0.0107501	-0.273764
CCND2	-1.03514	7.65686	-4.00199	0.000527251	0.0107501	-0.274214
GCNT7	1.18611	6.36351	3.99716	0.000533714	0.010841	-0.285797
AP3M2	-1.05489	9.35589	-3.99583	0.000535498	0.010867	-0.288971
BARX1-AS1	1.27133	3.257	3.99521	0.000536343	0.010874	-0.29047
C20orf166-AS1	1.00275	6.43301	3.99409	0.000537867	0.0108823	-0.293167
KLHL21	1.21937	8.78581	3.99195	0.000540771	0.0109127	-0.298286
RP4-593C16.3	1.92594	6.10724	3.98828	0.0005458	0.0109835	-0.307085
DEAF1	-1.23935	6.35502	-3.98439	0.000551183	0.0110815	-0.316414
PYCR1	1.17639	7.06009	3.97926	0.000558359	0.0111668	-0.328708
ITPR1	1.19134	8.46018	3.97915	0.00055852	0.0111668	-0.328982
LOH12CR1	1.55036	6.20058	3.97327	0.000566859	0.0112918	-0.343068
CDK13	1.30423	8.82971	3.97015	0.000571331	0.0113539	-0.350535
RP11-111M22.3	-1.94758	5.79849	-3.96516	0.000578567	0.0114304	-0.362496
TNKS1BP1	1.57582	5.03393	3.9622	0.000582897	0.0114845	-0.36958
DAD1	-1.10181	8.66651	-3.96108	0.000584544	0.0114996	-0.372261
CCDC141	-1.21998	4.27083	-3.95204	0.000598011	0.0116971	-0.393901
LOC286009	1.04089	6.54271	3.94939	0.000602024	0.0117332	-0.400255
DDX25	-1.20965	8.62965	-3.94393	0.000610362	0.0118318	-0.413322
PSMC3	-1.9549	6.39009	-3.94264	0.000612342	0.0118512	-0.416398
LOC286367	-1.59681	6.49351	-3.94166	0.000613864	0.0118666	-0.418757
LOC100133130	1.4358	6.68629	3.94134	0.000614346	0.0118666	-0.419502
SERPINH1	-1.5693	3.41681	-3.94087	0.000615083	0.0118702	-0.420641
EIF2B1	-1.38825	8.03102	-3.9389	0.000618138	0.0119186	-0.425347
CACNG2	-1.11819	6.80336	-3.93714	0.000620889	0.0119609	-0.429564
CPLX2	1.06843	9.61932	3.93675	0.000621489	0.0119619	-0.430483
HIC2	1.06169	7.52207	3.93523	0.000623885	0.0119946	-0.434136
PEX5L	1.79045	9.08169	3.93494	0.000624337	0.0119946	-0.434825
SLC25A15	-1.61989	5.09652	-3.9338	0.000626139	0.0119946	-0.437562
DCUN1D2	-1.05977	6.66238	-3.9337	0.000626286	0.0119946	-0.437785
KIFAP3	-1.91093	8.50987	-3.9331	0.000627236	0.0119969	-0.439224
CD300C	1.47293	3.86437	3.93224	0.0006286	0.0120027	-0.441287
LMAN2	-1.15555	6.16132	-3.92763	0.000635943	0.0120684	-0.452317
CCT2	-1.18461	9.67481	-3.92674	0.000637361	0.0120847	-0.454432
SCARNA17	1.2218	5.90762	3.92558	0.000639233	0.0121096	-0.457217
SMIM10	1.63763	4.32153	3.92438	0.000641154	0.0121354	-0.460066
P2RX4	-1.44499	4.76729	-3.92025	0.000647861	0.0122303	-0.469947
DNM3	-1.06462	9.13277	-3.91906	0.000649804	0.0122458	-0.472792
ANKRD36B	2.11237	11.1268	3.91897	0.000649954	0.0122458	-0.47301
ZNF415	-1.05964	7.46854	-3.91549	0.000655663	0.0123239	-0.481314
FABP5	-1.33194	8.99217	-3.91266	0.000660357	0.0123691	-0.488087
ABCB6	-1.2044	7.00666	-3.9118	0.000661783	0.0123744	-0.490135
LOC340085	1.33273	7.50566	3.91121	0.000662763	0.0123821	-0.49154
BCOR	1.21703	5.81382	3.90916	0.000666191	0.0124197	-0.496438
AQP8	1.43557	4.30239	3.90566	0.000672086	0.0125131	-0.504801
CREB3L1	1.52912	5.17292	3.90283	0.000676889	0.0125742	-0.511561
LOC101927166	2.31065	7.69729	3.9027	0.000677113	0.0125742	-0.511874
PIDD1	1.5333	6.13959	3.89966	0.00068231	0.0126274	-0.519133
AGAP9	2.28386	5.13862	3.89615	0.000688366	0.0127177	-0.52752
METTL18	-1.50345	5.78866	-3.89249	0.000694726	0.0127997	-0.536249
LAP3	-1.71989	7.16947	-3.89223	0.000695185	0.0127997	-0.536875
GABRB2	1.34052	11.0606	3.8905	0.000698217	0.0128232	-0.541006
MRTO4	-1.2852	6.59858	-3.88635	0.000705538	0.0128931	-0.550905
LOC100130987	1.70498	7.38085	3.88632	0.000705598	0.0128931	-0.550986
LARGE	-1.08842	7.92739	-3.88205	0.000713216	0.0129775	-0.561176
CDK7	-2.2115	6.66243	-3.88018	0.000716569	0.01301	-0.565626
PSMB5	-1.0297	9.31709	-3.87811	0.00072031	0.0130518	-0.570567
SLC22A3	1.38023	7.77691	3.87705	0.000722227	0.0130753	-0.573089
SERPINE2	1.22004	9.20277	3.87627	0.000723654	0.0130795	-0.574962
ASPG	-1.10924	3.55701	-3.8757	0.000724686	0.0130873	-0.576315
ADAMTS4	1.30713	5.22761	3.87484	0.000726263	0.0131048	-0.578377
NR3C1	1.0418	8.98881	3.87425	0.000727333	0.0131132	-0.579773
TRO	-1.13562	7.69188	-3.87363	0.000728473	0.0131228	-0.58126
LOC100996385	1.07515	6.13956	3.87069	0.00073387	0.0131857	-0.588263
TTC28	1.02251	7.48738	3.87041	0.000734389	0.0131857	-0.588933
UQCRC1	-1.83733	8.70484	-3.87031	0.000734571	0.0131857	-0.589169
SNX14	-1.29146	6.81696	-3.87007	0.000735009	0.0131857	-0.589734
SSBP3-AS1	1.28328	7.30854	3.86872	0.000737508	0.0131905	-0.592954
CDH15	1.3089	4.38231	3.86584	0.000742862	0.0132497	-0.599816
COPS3	-1.57049	8.08284	-3.86211	0.000749859	0.0133306	-0.60871
LOC100505915	-1.70704	5.18622	-3.85864	0.000756437	0.0134145	-0.616993
HSF1	-1.74806	5.02011	-3.85167	0.000769795	0.0136179	-0.633596
KLC4	1.10484	6.56977	3.84687	0.000779125	0.0137096	-0.645021
TPRXL	1.65934	3.98487	3.84684	0.000779176	0.0137096	-0.645083
ECI2	-1.73918	6.9832	-3.84192	0.000788879	0.0138312	-0.656819
SYMPK	1.07693	6.91872	3.84149	0.000789731	0.013835	-0.657844
RLIM	-1.00018	8.91089	-3.83976	0.000793151	0.0138837	-0.66194
ZFP92	1.75028	7.29977	3.83935	0.000793982	0.013887	-0.662933
MCM3	-1.75732	5.81564	-3.83644	0.000799805	0.013955	-0.669862
HPS5	1.48403	6.50917	3.83466	0.000803371	0.014006	-0.67408
PAK1IP1	1.10505	7.83295	3.83368	0.00080536	0.0140293	-0.676424
PCBP1	-1.14812	8.34034	-3.83316	0.000806417	0.0140364	-0.677667
RP11-63D14.1	2.08526	4.50277	3.83208	0.000808601	0.0140519	-0.680232
VPS28	-1.02331	8.5137	-3.83028	0.00081225	0.014104	-0.684501
NAPA	-1.07187	7.23532	-3.82882	0.000815237	0.0141445	-0.68798
LOC100130429	2.30004	6.01484	3.82362	0.000825959	0.0142733	-0.700366
RP11-421E14.2	1.87003	4.38837	3.82308	0.000827058	0.0142809	-0.701628
RNF157	-1.15647	8.43552	-3.82217	0.000828961	0.0143024	-0.703806
KERA	-2.01329	3.10305	-3.81931	0.000834931	0.0143525	-0.710608
HMGB3	-1.21391	7.4003	-3.81795	0.000837777	0.0143743	-0.713833
LOC100507395	1.14475	7.19963	3.81694	0.000839913	0.0143876	-0.716247
RP11-403P17.4	1.67572	10.5601	3.81601	0.000841868	0.0143989	-0.71845
SLC3A2	-1.58699	6.08184	-3.81518	0.000843626	0.0144175	-0.720427
PPFIA4	-1.24118	8.91101	-3.81337	0.00084746	0.0144602	-0.724724
ZNF266	-1.01797	8.11974	-3.81213	0.000850101	0.0144939	-0.727673
PCYOX1L	-1.07103	7.8486	-3.80714	0.000860799	0.0146302	-0.739525
H2AFY2	1.01916	6.89773	3.80551	0.000864328	0.0146615	-0.743402
MTURN	-1.14298	9.28439	-3.804	0.000867606	0.0146883	-0.746989
PFN1	-1.62712	5.76558	-3.80261	0.000870634	0.014718	-0.750289
KANSL1	1.00499	8.95222	3.80257	0.000870723	0.014718	-0.750386
RP11-690I21.2	1.25532	8.42072	3.79114	0.00089603	0.0150401	-0.777531
WDR65	2.24163	4.60743	3.78808	0.000902936	0.0151092	-0.784804
THYN1	-1.2796	8.63545	-3.78776	0.000903649	0.0151094	-0.785551
MPHOSPH8	1.05766	10.631	3.78579	0.000908122	0.0151725	-0.790229
SEC13	-1.91227	7.45356	-3.78518	0.000909506	0.0151839	-0.791671
PSMB6	-1.11436	8.7852	-3.78215	0.000916452	0.0152294	-0.798878
PHF1	1.09819	9.08954	3.77958	0.000922357	0.0153129	-0.804961
NFU1	-1.06003	8.0117	-3.77935	0.000922891	0.0153129	-0.80551
ZNF649	-1.80962	3.98503	-3.77666	0.000929132	0.0153929	-0.811892
CRLF3	1.00339	7.6303	3.77515	0.000932657	0.0154277	-0.815479
ZDHHC4	-1.26081	5.50622	-3.76584	0.000954647	0.0157194	-0.837547
DPH7	-1.65924	6.8265	-3.76486	0.000956988	0.0157459	-0.839866
TFEB	1.58903	6.10729	3.76362	0.000959957	0.0157708	-0.842799
KL	1.33473	7.70647	3.76302	0.000961423	0.0157829	-0.844243
LOC440117	-1.95777	4.70195	-3.7617	0.000964584	0.0157895	-0.847351
PTPN13	1.00193	7.68974	3.76169	0.000964611	0.0157895	-0.847378
CRIM1	1.15831	8.84624	3.75995	0.000968831	0.0158445	-0.851511
TSTD2	-1.83702	3.19726	-3.75911	0.000970859	0.0158612	-0.85349
SHFM1	-1.07726	7.48596	-3.75892	0.000971318	0.0158612	-0.853938
PSMD3	-1.27614	6.39924	-3.75783	0.000973972	0.0158776	-0.856521
ATP5A1	-1.12166	11.1382	-3.75761	0.000974521	0.0158776	-0.857055
CA4	-1.21057	6.14541	-3.75693	0.000976181	0.0158927	-0.858666
PNPLA3	1.70519	5.84457	3.75443	0.00098231	0.015959	-0.864591
RP11-454F8.2	1.69286	6.17501	3.75436	0.000982469	0.015959	-0.864744
ZNF516	1.02816	6.23835	3.75332	0.000985032	0.0159767	-0.86721
TEX35	1.75577	4.28499	3.74791	0.00099846	0.0161341	-0.880027
SETBP1	1.01753	8.0385	3.74578	0.00100379	0.016196	-0.885065
TLE4	1.00609	8.17146	3.74423	0.00100769	0.0162293	-0.88874
EIF3G	-1.96593	8.11833	-3.74372	0.00100898	0.0162293	-0.889948
TMEM92	1.38161	4.39879	3.74185	0.00101371	0.0162592	-0.894376
TM7SF2	-1.54895	5.96462	-3.73669	0.00102688	0.016446	-0.906587
NDUFB2-AS1	1.54098	6.15448	3.7347	0.00103199	0.0164681	-0.911288
FAM86B3P	-1.19978	4.65505	-3.73438	0.00103283	0.0164681	-0.912059
CHCHD6	-1.07748	8.58561	-3.73421	0.00103327	0.0164681	-0.912458
POLD2	-1.261	7.21677	-3.73158	0.00104009	0.0165352	-0.918682
TM9SF1	-1.04441	5.72564	-3.73091	0.00104181	0.0165384	-0.920251
AX748292	1.80761	3.81017	3.72983	0.00104463	0.0165588	-0.922807
RABAC1	-1.04124	8.72084	-3.72796	0.00104954	0.0165941	-0.927242
RP11-680F8.4	1.64054	6.15529	3.72197	0.00106535	0.0167403	-0.941392
SCO1	-2.14629	4.37881	-3.71982	0.00107109	0.016811	-0.946472
SLC27A4	-1.5636	6.50167	-3.7197	0.00107141	0.016811	-0.946751
NHLH2	1.3016	8.8008	3.71565	0.00108233	0.0169578	-0.956344
CHGB	-1.59985	11.5452	-3.71392	0.001087	0.0170181	-0.960418
RBPMS2	1.78585	3.80218	3.71113	0.00109461	0.0171007	-0.96702
SLC13A4	1.74853	5.74066	3.7068	0.0011065	0.0172616	-0.977236
ZNF749	-2.05313	3.4441	-3.70586	0.00110911	0.0172774	-0.979467
SLC29A3	1.04931	6.32222	3.70473	0.00111225	0.0172956	-0.982136
C11orf87	1.06058	8.6054	3.70448	0.00111294	0.0172956	-0.982723
C10orf71-AS1	-1.96484	3.79892	-3.70309	0.00111679	0.0173347	-0.98599
PSMC5	-2.5171	9.11565	-3.69875	0.00112896	0.0174394	-0.996235
MCTP1	1.0226	9.38852	3.69768	0.001132	0.0174706	-0.998781
FAM110A	1.75165	4.7176	3.69376	0.00114313	0.0175854	-1.00803
PXDC1	1.01656	7.27245	3.69112	0.00115066	0.0176454	-1.01424
FUT8	-1.22103	5.98665	-3.68885	0.00115721	0.0176865	-1.01961
LSM7	-1.1329	7.2002	-3.68877	0.00115743	0.0176865	-1.01978
ATP6V0D1	-1.08338	8.82114	-3.68717	0.00116208	0.017745	-1.02357
C4BPA	-1.32353	3.09262	-3.68271	0.00117507	0.0178245	-1.03408
LOC340090	-1.80258	3.32938	-3.68188	0.0011775	0.0178245	-1.03603
ZKSCAN2	-1.44832	6.15874	-3.68095	0.00118023	0.017846	-1.03822
MZT2B	1.58384	8.72427	3.68007	0.00118283	0.0178604	-1.0403
HOXB2	1.57424	3.82048	3.67871	0.00118685	0.0179086	-1.04351
ID2	1.02723	8.01703	3.67646	0.00119354	0.017997	-1.04883
EPHB6	-1.01795	7.20255	-3.67445	0.00119954	0.0180498	-1.05356
RPLP2	-1.27824	5.68637	-3.67402	0.00120082	0.0180565	-1.05457
DDX11	1.00439	5.94349	3.67104	0.00120977	0.0181532	-1.06159
HOOK2	1.55819	6.28509	3.66988	0.00121327	0.0181647	-1.06432
PCSK5	1.0879	8.16742	3.66866	0.00121696	0.0181881	-1.06719
TMEM232	-1.07114	5.27901	-3.66861	0.00121713	0.0181881	-1.06732
ANKRD33B	1.30488	9.20899	3.66666	0.00122305	0.0182607	-1.07191
LINC01272	1.63879	3.23655	3.66452	0.00122959	0.0182925	-1.07695
ADAMTSL5	-1.16354	3.31047	-3.66444	0.00122983	0.0182925	-1.07713
RBP1	-1.38681	5.42456	-3.66371	0.00123208	0.0182925	-1.07886
DKK4	-1.71152	2.77695	-3.66327	0.00123342	0.0182925	-1.07988
PODNL1	1.84091	6.71942	3.66298	0.00123433	0.0182925	-1.08058
UNC13C	-1.40587	8.10309	-3.66276	0.00123501	0.0182925	-1.0811
RP11-330M19.1	1.53148	3.34776	3.66247	0.00123588	0.0182925	-1.08176
ATP6V1B2	-1.37788	9.77577	-3.66245	0.00123595	0.0182925	-1.08182
EXD1	1.84776	4.21628	3.66162	0.00123852	0.018318	-1.08378
FLJ32790	-1.70206	3.31767	-3.65848	0.00124825	0.0184242	-1.09118
CEP85	-1.01735	5.61119	-3.65783	0.00125026	0.0184349	-1.09269
FERMT3	1.66594	4.21114	3.65565	0.00125707	0.0185166	-1.09783
FAM50A	-1.19094	8.08356	-3.65525	0.00125831	0.0185222	-1.09876
DCTPP1	1.04561	7.86583	3.65366	0.00126331	0.0185705	-1.1025
OXA1L	-1.61331	7.02404	-3.65146	0.00127025	0.0186473	-1.10768
AQP3	1.42297	7.2344	3.64899	0.00127809	0.0187243	-1.11349
AF070581	1.02734	7.29161	3.64511	0.00129051	0.0188551	-1.12262
NPDC1	-1.19879	8.73963	-3.64088	0.00130417	0.0190063	-1.13257
NTM	1.7855	3.85879	3.64077	0.00130451	0.0190063	-1.13282
ANP32B	1.06333	10.0224	3.63958	0.00130838	0.0190264	-1.13561
LOC100507494	1.37705	4.93386	3.63667	0.00131791	0.0191393	-1.14247
ZNF225	-1.14943	5.37395	-3.63594	0.00132031	0.0191542	-1.14419
GPS1	-1.60768	6.19785	-3.63415	0.0013262	0.0191953	-1.14839
NME1	-1.41138	9.37886	-3.633	0.00132999	0.0192373	-1.15108
ATP9B	1.12176	7.09923	3.63167	0.0013344	0.0192754	-1.15421
DNMT3L	-1.36085	2.43785	-3.6309	0.00133695	0.0192865	-1.15601
LOC101929497	-1.51155	3.97631	-3.62927	0.00134238	0.0193134	-1.15984
LOC101927703	1.88205	4.84622	3.62777	0.00134741	0.0193283	-1.16337
UBALD1	1.37882	4.1947	3.6277	0.00134765	0.0193283	-1.16354
CASC17	1.19116	5.52304	3.62758	0.00134805	0.0193283	-1.16382
LOC647070	1.18891	8.06857	3.62595	0.00135354	0.0193838	-1.16766
SLC39A10	-1.35915	9.74048	-3.6245	0.00135844	0.0194282	-1.17106
NCK1-AS1	1.41164	5.10036	3.62206	0.00136668	0.0195074	-1.17677
MPV17	-1.50353	6.73226	-3.61747	0.00138237	0.0196408	-1.18755
MAFF	1.72289	7.74779	3.61747	0.00138237	0.0196408	-1.18755
DUSP5	-1.55096	6.25259	-3.61642	0.00138598	0.0196747	-1.19001
DNTTIP1	-1.57865	5.08173	-3.61262	0.00139916	0.019724	-1.19894
BEX4	-1.15204	10.4179	-3.61186	0.00140179	0.0197354	-1.20072
TARBP1	-1.11128	8.60905	-3.60821	0.00141458	0.0198767	-1.20929
AL590762.11	1.08209	6.18967	3.60518	0.00142527	0.0199681	-1.21639
AAGAB	-1.08138	6.41213	-3.60509	0.00142557	0.0199681	-1.21659
ZBP1	-1.46417	3.38598	-3.60505	0.00142574	0.0199681	-1.2167
LOC728061	1.37242	7.48269	3.60454	0.00142755	0.0199681	-1.2179
EEF1A1	-1.05861	12.4813	-3.60426	0.00142854	0.0199691	-1.21855
ZDHHC23	-1.1543	8.34389	-3.60059	0.00144161	0.020074	-1.22715
DAPL1	-2.0635	5.42757	-3.59976	0.00144459	0.0200952	-1.2291
NAA20	-1.04502	9.10167	-3.59914	0.00144682	0.0200952	-1.23055
TRIM78P	2.02855	4.70229	3.59913	0.00144684	0.0200952	-1.23057
LYSMD3	1.04347	8.35158	3.59285	0.00146958	0.0203328	-1.24528
RASEF	1.87222	9.95246	3.58789	0.0014878	0.0204995	-1.2569
ZNF319	1.14231	6.71516	3.58779	0.00148816	0.0204995	-1.25713
IQCG	-1.36776	6.05152	-3.58778	0.00148821	0.0204995	-1.25716
ZNF611	1.18489	8.2625	3.58777	0.00148825	0.0204995	-1.25719
TRAPPC12	-1.95895	8.56825	-3.58448	0.00150045	0.020602	-1.26489
LINC00957	1.10791	8.33404	3.58313	0.00150547	0.0206578	-1.26804
IL11	1.3165	4.88987	3.58261	0.00150743	0.0206716	-1.26926
GH1	1.20108	3.33259	3.57513	0.00153567	0.0210056	-1.28677
ADAM7	-1.41942	3.27369	-3.57092	0.0015518	0.0211316	-1.29662
LINC00965	-1.47331	7.06754	-3.57089	0.0015519	0.0211316	-1.29668
PYCRL	-1.82866	5.4434	-3.56772	0.00156417	0.0212344	-1.3041
SAMD11	1.77887	4.98304	3.5649	0.00157513	0.0213297	-1.31068
PRB1	1.07827	5.51881	3.55614	0.00160971	0.0216771	-1.33115
SNX17	-1.66988	8.04715	-3.55612	0.00160979	0.0216771	-1.3312
CD300LB	1.15357	4.8111	3.55548	0.00161237	0.021697	-1.33271
JPX	1.65214	6.12926	3.55391	0.00161863	0.0217523	-1.33636
HHLA2	-1.26731	3.82099	-3.55372	0.00161939	0.0217523	-1.33681
NRGN	-1.20667	9.51846	-3.54911	0.00163801	0.0219479	-1.34758
TTLL1	-1.31384	7.37233	-3.54789	0.00164295	0.0220005	-1.35042
TCEB3-AS1	-2.04666	5.67043	-3.54665	0.00164801	0.022041	-1.35331
RP5-1039K5.17	1.1563	6.47437	3.54628	0.00164953	0.0220477	-1.35418
DOK1	1.10035	5.51536	3.54045	0.00167352	0.022264	-1.36779
RPL8	-1.21128	9.70845	-3.54041	0.00167369	0.022264	-1.36788
SLITRK2	1.64638	4.56677	3.54032	0.00167404	0.022264	-1.36808
KCNK1	1.23025	8.57847	3.5401	0.00167497	0.022264	-1.3686
LINC00221	-1.75075	4.30421	-3.53938	0.00167794	0.0222762	-1.37028
TFAP2A-AS1	1.28706	4.50177	3.53773	0.00168481	0.0223537	-1.37412
PLA2G7	1.43833	5.23593	3.53719	0.00168707	0.02237	-1.37539
ZNF713	2.31115	4.25014	3.53484	0.00169691	0.0224846	-1.38087
DIS3L	-1.15009	7.15198	-3.53367	0.00170184	0.0224846	-1.3836
ACTL8	-1.36576	3.54536	-3.53341	0.00170296	0.0224846	-1.38422
MILR1	-1.99695	3.16585	-3.5334	0.00170299	0.0224846	-1.38423
ODF2	-1.35208	5.49717	-3.53148	0.00171109	0.0225504	-1.3887
DUSP2	1.8429	5.98279	3.5311	0.00171272	0.0225581	-1.3896
HAUS2	1.06206	8.4107	3.52712	0.00172966	0.0227066	-1.39887
LINC00926	1.15929	5.97196	3.52543	0.00173689	0.0227519	-1.4028
EPB42	1.40013	2.99706	3.52458	0.00174055	0.022757	-1.40478
RHO	1.05862	5.14694	3.52454	0.00174072	0.022757	-1.40487
NUDT18	-1.85977	6.46702	-3.52365	0.00174457	0.0227693	-1.40695
GPSM1	1.19304	7.9137	3.52262	0.00174903	0.0227731	-1.40936
THOP1	-1.10036	6.38994	-3.52193	0.00175202	0.0227984	-1.41097
LOC101927256	-1.60076	3.01197	-3.52135	0.00175455	0.0228175	-1.41232
RP11-472K22.1	-1.91184	3.7815	-3.52107	0.00175574	0.0228194	-1.41296
PEG3-AS1	1.29307	9.5148	3.51768	0.00177055	0.0229526	-1.42087
AOC4P	-1.18775	4.44527	-3.5144	0.00178493	0.0230739	-1.42849
LENG8	1.26219	6.92741	3.5143	0.00178537	0.0230739	-1.42872
ALX1	1.17588	3.1601	3.51425	0.00178561	0.0230739	-1.42885
ASPDH	1.65069	5.0621	3.51413	0.00178615	0.0230739	-1.42913
ETV2	-1.64345	3.94087	-3.51023	0.00180342	0.0232161	-1.43819
CLPP	-1.93915	6.61084	-3.50669	0.00181929	0.0233585	-1.44644
HCRTR2	1.88997	3.61218	3.50232	0.00183903	0.0235068	-1.4566
CNTRL	1.43922	6.51571	3.50042	0.0018477	0.0235619	-1.46102
FKRP	-1.41162	6.15234	-3.49945	0.00185213	0.0236046	-1.46328
DMAP1	-2.21586	6.53154	-3.49911	0.00185369	0.0236106	-1.46407
AMFR	-1.04273	6.58816	-3.49712	0.00186281	0.0236843	-1.46869
MTFR1L	-1.51583	8.16691	-3.4969	0.00186385	0.0236843	-1.46922
RNPEP	-1.01847	7.17515	-3.49602	0.0018679	0.0237012	-1.47126
NLRC5	1.38568	6.40452	3.48877	0.00190165	0.0239956	-1.48811
KIAA0754	1.08388	5.8707	3.4875	0.00190762	0.0240313	-1.49106
LOC101929019	1.52868	3.47438	3.48722	0.00190892	0.0240313	-1.4917
PPARG	-2.02351	4.01988	-3.48598	0.00191478	0.0240911	-1.49458
IDO1	-1.31715	3.93214	-3.47806	0.00195257	0.0244388	-1.51297
EDEM2	-1.82084	5.28786	-3.47295	0.00197733	0.0247215	-1.52482
LOC653160	-1.39679	3.17369	-3.47128	0.00198551	0.0248013	-1.5287
ATG16L1	-1.15966	5.85075	-3.47092	0.00198727	0.0248013	-1.52953
VASN	1.73265	5.64918	3.46974	0.00199305	0.0248592	-1.53227
DDX11L2	1.80672	6.14333	3.46936	0.00199493	0.0248683	-1.53315
RP1-272E8.1	2.15394	4.03896	3.46767	0.00200325	0.02495	-1.53707
LY6K	-1.32343	3.97714	-3.46756	0.00200379	0.02495	-1.53732
DEPDC5	-1.43726	5.88674	-3.46662	0.00200846	0.0249938	-1.53951
ASB16	1.66233	4.91855	3.46514	0.00201577	0.0250559	-1.54293
MVD	-1.56383	3.12367	-3.45251	0.00207953	0.0256115	-1.5722
PLEKHA1	1.19099	9.24888	3.446	0.0021131	0.0259529	-1.58725
SEC61A1	-1.87948	6.62414	-3.44222	0.00213289	0.0261459	-1.59601
VWA9	-1.02162	5.84131	-3.44166	0.00213583	0.0261578	-1.59731
S100B	-1.53281	7.45036	-3.43228	0.00218569	0.0265953	-1.61899
C11orf94	1.54302	4.17707	3.43194	0.00218752	0.0265953	-1.61978
BCL6	1.146	8.69222	3.42669	0.00221594	0.0268681	-1.63191
C1orf220	1.92518	5.35963	3.42665	0.00221615	0.0268681	-1.63199
SLC25A5	-1.07102	9.82564	-3.4249	0.00222571	0.0269454	-1.63604
DPP3	-1.25154	6.00052	-3.42386	0.00223143	0.0269777	-1.63845
LOC100133089	2.05875	6.26364	3.41954	0.00225524	0.0272048	-1.64841
MRPL37	-1.66886	6.01983	-3.41852	0.00226094	0.0272584	-1.65079
PLEKHO1	-1.70252	5.83539	-3.41825	0.00226239	0.0272608	-1.65139
YKT6	-1.30528	6.66078	-3.41709	0.00226885	0.0272778	-1.65407
GLIS3	1.01678	6.09044	3.41298	0.0022919	0.0274652	-1.66356
PLEKHA7	1.8872	4.79679	3.41296	0.00229204	0.0274652	-1.66362
NUMBL	1.07284	9.9939	3.41121	0.0023019	0.0275528	-1.66765
ZFP36L1	1.15898	6.52428	3.40789	0.00232074	0.0277018	-1.6753
GUCA2A	1.84057	4.78219	3.40747	0.00232313	0.027715	-1.67627
SPRR4	1.08997	6.21292	3.40515	0.00233642	0.0278276	-1.68162
LOC100506371	1.93364	4.1218	3.40413	0.0023423	0.0278822	-1.68398
OR5I1	2.01345	3.87596	3.40365	0.00234504	0.0278996	-1.68508
RP11-710C12.1	-1.14519	7.33506	-3.40181	0.00235566	0.027981	-1.68932
RP11-687F6.1	-1.64822	4.99548	-3.40138	0.00235815	0.0279939	-1.69031
FKSG49	1.09949	9.73673	3.39797	0.00237795	0.0281752	-1.69816
MEF2C	-1.19389	8.61589	-3.39774	0.0023793	0.0281752	-1.69869
GPR37	1.17038	7.35762	3.39764	0.00237992	0.0281752	-1.69893
P2RX3	-1.6125	3.21375	-3.39553	0.00239224	0.0282901	-1.70378
FLJ35934	1.34607	5.23282	3.39335	0.00240509	0.0284111	-1.70881
TNNT1	-1.94951	4.83314	-3.3929	0.00240773	0.0284267	-1.70984
MRPL15	-1.18301	7.68638	-3.39265	0.00240923	0.0284289	-1.71042
NUS1P3	-1.79552	2.9747	-3.39022	0.00242359	0.0285623	-1.716
BRAT1	-1.64886	5.63459	-3.38864	0.00243304	0.0286066	-1.71965
CHP1	-1.16225	7.79265	-3.38856	0.00243354	0.0286066	-1.71984
NIPAL4	-1.58302	3.91645	-3.38784	0.00243783	0.028626	-1.7215
PCDHB16	1.19946	6.79316	3.38724	0.00244138	0.0286522	-1.72286
RHD	-1.09648	3.72785	-3.38635	0.00244671	0.0286992	-1.72491
KDR	1.75213	4.8019	3.38555	0.00245152	0.02874	-1.72675
ZNF449	-1.24858	7.11035	-3.38107	0.00247861	0.0289479	-1.73706
LOC100505985	-1.73475	2.93981	-3.37957	0.00248776	0.0290234	-1.74052
SYNGR3	1.14623	10.3805	3.37705	0.00250318	0.029153	-1.74632
DIO2-AS1	1.76188	4.6275	3.37514	0.00251492	0.0292457	-1.7507
GLRX	-1.47577	9.7755	-3.36736	0.00256334	0.0296611	-1.76859
HS3ST1	1.27177	5.29658	3.36721	0.00256426	0.0296611	-1.76892
ARHGAP18	1.00003	6.921	3.3672	0.00256434	0.0296611	-1.76895
ZNF140	-1.25108	6.15568	-3.366	0.00257185	0.029713	-1.77169
ATP8B4	-1.87766	5.13301	-3.36533	0.00257611	0.029713	-1.77325
ZCCHC9	-1.5334	6.29277	-3.365	0.00257818	0.029713	-1.774
MYLK-AS1	-1.79315	4.36893	-3.36458	0.0025808	0.0297245	-1.77495
ELP4	-1.34132	6.72797	-3.36216	0.00259619	0.0298066	-1.78053
SNAPC1	2.08248	5.85066	3.36028	0.00260817	0.029874	-1.78484
LOC101929787	1.42731	7.6366	3.35972	0.00261172	0.029874	-1.78612
CMTM8	2.08514	4.29432	3.35796	0.002623	0.0299714	-1.79016
PCNXL3	-1.7448	2.97086	-3.35763	0.0026251	0.0299796	-1.79091
UBXN7-AS1	1.3473	4.92279	3.35689	0.00262988	0.0300025	-1.79261
LOC100289283	1.40931	6.61759	3.35431	0.00264657	0.0301136	-1.79854
IL1RAPL1	1.13641	6.8748	3.35335	0.00265276	0.0301682	-1.80073
RARS	-1.03965	7.46152	-3.35138	0.00266561	0.0302508	-1.80526
OIP5	-1.96621	3.82616	-3.35045	0.00267162	0.0302873	-1.80738
RP11-324J3.1	-1.3019	4.35382	-3.34729	0.00269236	0.0304426	-1.81462
LINC00703	-1.80816	3.80179	-3.34646	0.00269783	0.0304567	-1.81652
FMO3	-1.10708	4.02262	-3.34554	0.00270391	0.0305095	-1.81863
FRMD1	-1.32248	3.31743	-3.34307	0.00272031	0.0306397	-1.8243
DOCK10	-1.30354	8.44113	-3.34255	0.0027238	0.0306397	-1.8255
KCNK6	1.72074	4.67307	3.33945	0.00274452	0.0308232	-1.8326
KIAA1614-AS1	1.63739	5.30819	3.33906	0.00274714	0.0308367	-1.8335
PGBD4	1.15088	6.10699	3.33839	0.0027516	0.0308707	-1.83502
LINC00163	-1.01789	5.53139	-3.33697	0.00276116	0.0309459	-1.83827
LINC00523	1.46506	5.69978	3.33548	0.00277128	0.0309643	-1.84169
GAS5	1.51227	4.74968	3.33509	0.00277393	0.0309768	-1.84259
VPS39	-1.33189	7.25254	-3.3318	0.00279627	0.0311636	-1.8501
LOC100131180	-1.33819	4.58912	-3.33123	0.00280021	0.0311766	-1.85142
FGF10	-1.76957	3.09605	-3.33119	0.00280047	0.0311766	-1.85151
TRPA1	1.35688	3.92306	3.32979	0.00281006	0.0312192	-1.85471
COL4A2	1.20212	7.94842	3.32891	0.00281608	0.031254	-1.85672
TBL1X	1.00873	6.51332	3.32782	0.00282363	0.0313217	-1.85922
PSORS1C2	1.08175	3.47117	3.32673	0.00283115	0.0313731	-1.86172
SLC25A4	-1.04007	8.1538	-3.32473	0.00284501	0.0314508	-1.86629
TMEM238	-1.54162	2.84633	-3.32367	0.00285237	0.03149	-1.86871
BCL9L	1.24019	5.96769	3.32364	0.00285257	0.03149	-1.86877
PSMG1	-1.01501	7.56585	-3.32164	0.00286651	0.031609	-1.87334
CLDN15	1.1929	5.44248	3.31737	0.00289658	0.0318212	-1.88311
LRRFIP1	1.0057	9.41301	3.31632	0.00290401	0.031873	-1.88551
NCALD	-1.34502	8.6846	-3.31546	0.00291011	0.0319213	-1.88747
MEIS2	1.42708	8.74995	3.31311	0.00292686	0.0319936	-1.89285
LOC101927278	-1.43315	4.80854	-3.31092	0.00294251	0.0320817	-1.89784
RTN4IP1	-1.55857	5.8705	-3.3093	0.00295421	0.0321468	-1.90155
OSTF1	-2.10662	5.55555	-3.3065	0.00297439	0.0322653	-1.90793
LOC100128343	1.90687	5.29485	3.30638	0.00297529	0.0322653	-1.90821
LOC101926918	1.20368	5.9957	3.30261	0.00300275	0.0324547	-1.91681
LOC253044	-1.59018	4.11783	-3.30218	0.00300595	0.0324547	-1.9178
C5orf66	1.0822	7.06611	3.30083	0.00301584	0.0324918	-1.92088
DRICH1	-1.20534	3.5673	-3.29972	0.00302402	0.0325281	-1.92341
LINC00537	1.20495	8.8385	3.29482	0.00306031	0.032837	-1.93458
HS6ST2	1.17772	9.0152	3.29221	0.00307983	0.0329763	-1.94052
RP1-101G11.2	-1.55148	4.81971	-3.28922	0.00310235	0.0330913	-1.94734
ILF2	-1.85977	6.76087	-3.2889	0.00310481	0.0331012	-1.94808
S100A11	1.46567	3.64561	3.28488	0.00313532	0.0333418	-1.95723
PAF1	-1.00269	8.12948	-3.28417	0.00314073	0.0333464	-1.95884
MEG3	1.4304	11.8119	3.28405	0.00314167	0.0333464	-1.95912
ZIK1	-1.04013	5.20162	-3.28137	0.00316222	0.0334988	-1.96522
CHKA	-1.02628	7.216	-3.28112	0.00316415	0.0335028	-1.96579
ITLN1	-1.95738	4.0041	-3.2806	0.00316816	0.0335289	-1.96697
LOC389831	1.54255	4.5679	3.27905	0.00318015	0.0336034	-1.9705
TNFAIP6	1.17994	5.05682	3.27868	0.00318296	0.0336034	-1.97133
ARHGEF1	1.14943	7.41231	3.27681	0.00319749	0.0337111	-1.97559
BRCA1	1.1155	4.96218	3.27677	0.00319783	0.0337111	-1.97569
TOMM34	-1.00665	9.44511	-3.27652	0.00319974	0.0337148	-1.97625
RPLP0	-1.02299	10.7622	-3.27511	0.00321077	0.0338052	-1.97947
GMPR2	-1.37071	7.2773	-3.27429	0.00321716	0.033849	-1.98133
EIF2B3	-1.49119	6.99832	-3.27165	0.00323792	0.0340013	-1.98734
INA	-1.07063	10.1642	-3.27075	0.00324504	0.0340538	-1.98939
GATA1	1.12469	4.96109	3.26988	0.00325189	0.0340819	-1.99136
XRN2	-1.18229	5.20103	-3.26835	0.00326401	0.0341594	-1.99484
BOLA1	-1.10967	6.34487	-3.26807	0.00326618	0.0341655	-1.99546
ROBO3	1.27347	6.22054	3.26649	0.00327881	0.0342461	-1.99907
TMEM52	1.71986	3.30371	3.26577	0.00328455	0.0342594	-2.00071
LOC101927699	1.02843	5.53443	3.26168	0.00331738	0.0345011	-2.01
LOC101928475	-2.09056	3.17641	-3.26128	0.00332057	0.0345176	-2.0109
ZNF195	1.05013	7.75967	3.26004	0.00333061	0.0345557	-2.01372
RP11-539I5.1	1.26503	6.20889	3.25725	0.00335322	0.0347165	-2.02005
TLR9	1.54173	4.88578	3.25714	0.00335413	0.0347165	-2.0203
VSTM1	1.72128	3.19475	3.25512	0.00337069	0.0348047	-2.0249
EGFLAM-AS4	1.54597	4.04452	3.25171	0.00339869	0.0349771	-2.03263
ZNF800	1.22408	5.75076	3.25141	0.00340114	0.0349857	-2.0333
CCDC155	1.28244	4.97905	3.24818	0.00342793	0.0352146	-2.04064
ACKR1	-1.59406	6.16464	-3.24814	0.00342827	0.0352146	-2.04073
PGBD1	1.02567	7.56545	3.24758	0.00343293	0.0352457	-2.042
EYA2	-1.46749	4.21191	-3.24501	0.00345439	0.0354157	-2.04782
PIM2	-1.32576	6.44517	-3.24391	0.00346367	0.0354772	-2.05032
RNF125	-1.04373	5.26216	-3.24323	0.00346938	0.0355021	-2.05186
MRPL24	-1.1354	8.11931	-3.24159	0.00348321	0.0355933	-2.05558
ANO8	1.54749	6.12944	3.24088	0.00348917	0.0355933	-2.05718
STT3A	-1.27964	5.99293	-3.24042	0.00349308	0.03561	-2.05822
SRGAP2	1.52051	5.92319	3.23876	0.00350722	0.0356995	-2.062
SNX31	2.19132	4.73823	3.23867	0.00350796	0.0356995	-2.06219
RMND1	-1.52835	4.96288	-3.23823	0.00351175	0.0356995	-2.0632
ZNF7	-1.07289	5.55016	-3.2367	0.00352474	0.0358112	-2.06665
SLC22A25	1.06659	5.7387	3.23245	0.00356127	0.0360843	-2.07628
FW340027	1.50811	4.39125	3.23205	0.00356477	0.0361029	-2.0772
RP11-559M23.1	1.22269	6.36335	3.23085	0.00357512	0.0361738	-2.0799
RPL6	-1.07486	11.2853	-3.22706	0.00360813	0.0364058	-2.08848
CCNDBP1	-1.15267	7.56265	-3.22534	0.00362323	0.0364714	-2.09238
SEPSECS-AS1	1.807	5.37502	3.21859	0.00368297	0.036903	-2.10765
CTD-2076M15.1	-1.20316	3.90879	-3.21759	0.00369182	0.0369726	-2.10988
KRTAP4-4	-1.90367	3.16338	-3.21742	0.00369334	0.0369726	-2.11027
HIST1H3G	1.0005	2.90218	3.21648	0.00370179	0.0370231	-2.1124
GTSE1-AS1	1.53983	4.19111	3.21607	0.00370547	0.0370256	-2.11333
MAP2K1	-1.16258	10.4057	-3.2155	0.0037106	0.0370427	-2.11462
ZNF330	-1.18672	6.88469	-3.21068	0.00375412	0.0373737	-2.1255
BBOX1	-1.07358	6.98626	-3.21007	0.00375969	0.0373776	-2.12688
AP000253.1	1.989	4.34416	3.20833	0.00377552	0.0374952	-2.1308
C9orf116	-1.20891	5.2494	-3.20419	0.00381358	0.0378093	-2.14016
LOC150051	1.27306	3.08644	3.20393	0.00381599	0.0378158	-2.14075
LOC101927950	1.5278	4.4351	3.20354	0.00381952	0.0378335	-2.14161
RP5-1170D6.1	-1.32867	2.77804	-3.20185	0.00383516	0.0379191	-2.14543
MET	1.38479	6.48819	3.20043	0.00384844	0.037981	-2.14865
LOC101928806	-1.14946	5.93811	-3.19496	0.00389965	0.0383989	-2.16098
NANOG	1.5249	5.58176	3.19339	0.00391449	0.0384918	-2.16452
CTB-50L17.7	-1.45023	2.89992	-3.19321	0.0039162	0.0384918	-2.16493
CEACAM5	1.0547	5.33753	3.18978	0.00394878	0.0387221	-2.17265
RP11-506O24.2	1.30221	6.30019	3.18683	0.00397697	0.0388774	-2.17928
MUM1L1	-1.06941	8.52001	-3.18459	0.00399854	0.0390049	-2.18433
RP11-635N19.1	1.54879	4.732	3.18278	0.0040161	0.0391362	-2.18841
LOC153684	1.40576	4.95933	3.17906	0.00405233	0.0393706	-2.19678
CSNK2B	-1.84777	8.56929	-3.179	0.00405289	0.0393706	-2.19691
BTN3A3	-1.2805	5.66131	-3.17045	0.00413744	0.0399736	-2.21615
CXCL1	1.65663	5.03676	3.16801	0.00416185	0.0401275	-2.22163
SPTY2D1-AS1	-1.20427	3.89399	-3.16616	0.00418043	0.0402127	-2.22578
LINC00964	-1.33124	3.75655	-3.16366	0.00420571	0.0404021	-2.2314
PCAT6	1.69511	4.99285	3.16269	0.00421554	0.0404606	-2.23357
CALM1	-1.57974	7.33473	-3.15962	0.00424685	0.0406529	-2.24046
NUP155	-1.69676	5.16699	-3.15695	0.00427423	0.0408429	-2.24645
LOC101927884	1.71372	3.66085	3.14933	0.0043534	0.0414178	-2.26354
ZNF780A	-1.52513	4.00402	-3.14845	0.00436261	0.04146	-2.26551
MACROD2-AS1	-1.87265	3.66105	-3.14397	0.00440996	0.0417711	-2.27556
RGN	-1.08777	6.96734	-3.13787	0.00447514	0.0422597	-2.28921
CCR6	-1.74124	4.11311	-3.13246	0.00453375	0.042657	-2.30132
RP11-28F1.2	1.68628	4.14416	3.1306	0.00455409	0.0427623	-2.30549
TRIM55	1.13185	3.96381	3.12835	0.00457879	0.0429569	-2.31052
ADAMTS20	-1.09167	4.1554	-3.12688	0.00459499	0.0430335	-2.3138
LOC728024	-1.17705	5.56757	-3.12661	0.00459794	0.0430335	-2.3144
RRN3P1	-1.15663	5.3862	-3.12618	0.00460266	0.0430335	-2.31535
ECRP	-1.27156	4.01958	-3.12581	0.00460683	0.0430335	-2.3162
BACE2	1.15986	5.6581	3.12014	0.00466997	0.0434733	-2.32886
SDHB	-1.25829	6.30117	-3.11547	0.0047226	0.0438501	-2.33928
AL833181	1.03081	8.74995	3.11479	0.00473029	0.0438839	-2.34079
TMEM200C	1.23883	6.76168	3.1127	0.00475406	0.0440667	-2.34545
LOC285627	1.76047	3.16302	3.10669	0.00482311	0.0445836	-2.35886
PPP1R14A	-2.22058	5.20415	-3.10041	0.0048963	0.0451339	-2.37286
CBLN3	1.21014	5.26608	3.09925	0.00490997	0.0452214	-2.37545
POU5F1B	1.456	5.19245	3.09882	0.00491501	0.0452294	-2.3764
PGM5	-1.06649	4.26751	-3.09439	0.00496742	0.0455761	-2.38626
ZP4	1.04855	5.55505	3.09381	0.00497435	0.045601	-2.38755
NFYC-AS1	1.33426	5.47699	3.09209	0.00499493	0.045751	-2.39139
ZCWPW1	-1.11336	6.06669	-3.09188	0.00499744	0.0457546	-2.39185
KCNA10	-1.06736	3.04999	-3.09119	0.00500563	0.0458102	-2.39338
SYCE1	-1.04434	5.66187	-3.08521	0.00507781	0.0462557	-2.40667
GABRD	-2.04206	5.10225	-3.08252	0.00511065	0.0464571	-2.41266
CTD-2541M15.1	1.40247	6.04635	3.08142	0.00512408	0.0464945	-2.4151
NCKAP5L	1.20089	4.95505	3.08134	0.00512507	0.0464945	-2.41528
C17orf67	1.0403	6.34874	3.08042	0.00513646	0.046555	-2.41734
CD8A	-1.44585	5.73829	-3.08013	0.00513995	0.046567	-2.41797
RANBP1	-1.14873	6.19654	-3.07993	0.0051424	0.0465698	-2.41841
RP11-843B15.2	1.64164	5.20665	3.07912	0.00515246	0.0466073	-2.42023
DAND5	1.54488	5.05261	3.07805	0.00516561	0.0466824	-2.42259
L3MBTL3	-1.01283	6.90126	-3.07778	0.00516893	0.0466929	-2.42319
C10orf82	1.53758	5.15451	3.07612	0.00518946	0.0468198	-2.42687
PMP2	1.04424	9.86651	3.07575	0.00519411	0.0468422	-2.4277
DDIAS	-1.4955	4.32241	-3.07547	0.00519761	0.0468487	-2.42833
PSMD6	-1.15492	7.85522	-3.0742	0.0052134	0.0469185	-2.43114
ZNF674-AS1	1.99646	4.76335	3.07377	0.00521879	0.0469473	-2.4321
BC041025	1.83005	5.81104	3.07278	0.00523117	0.0470002	-2.4343
PPP1R14C	-1.24741	7.04513	-3.07101	0.00525326	0.0471791	-2.43821
SHKBP1	1.54217	3.90449	3.07064	0.00525795	0.0472016	-2.43904
RP5-1007H16.1	1.75632	4.54466	3.06737	0.00529915	0.0474731	-2.44629
KRTAP8-1	1.5172	5.47538	3.0661	0.00531529	0.0475608	-2.44911
SLC2A1-AS1	1.62092	4.26547	3.06526	0.00532592	0.0476341	-2.45096
NODAL	1.11851	4.14495	3.06424	0.00533903	0.0477119	-2.45325
MAP4K2	-1.31021	3.14641	-3.06174	0.005371	0.0479241	-2.45878
ZNF354B	1.17586	6.96159	3.06173	0.00537108	0.0479241	-2.4588
FAM106A	1.47863	6.06083	3.06151	0.00537384	0.0479241	-2.45928
DKFZP434F142	1.77829	4.29995	3.06122	0.00537766	0.047937	-2.45994
MCF2L-AS1	1.68387	4.27163	3.06095	0.00538111	0.047937	-2.46053
DANCR	-1.39998	6.80273	-3.06057	0.00538602	0.047952	-2.46138
PRO2852	1.16553	6.41619	3.06041	0.00538803	0.047952	-2.46172
DDO	-1.30759	5.10004	-3.06007	0.00539235	0.0479564	-2.46247
RFWD3	-1.54292	4.04447	-3.05919	0.00540374	0.0480128	-2.46442
OK/SW-CL.58	1.83675	4.56972	3.05554	0.00545109	0.0483146	-2.47252
SLC16A6	-1.01607	7.37057	-3.05506	0.00545734	0.0483423	-2.47358
SEMA5B	-1.64679	7.93359	-3.05495	0.00545869	0.0483423	-2.47381
CNN3	-1.61967	6.26508	-3.05436	0.00546637	0.0483541	-2.47511
KLHL31	-1.26622	3.4516	-3.0517	0.0055012	0.0485797	-2.48101
BC045789	1.91136	4.4022	3.04797	0.00555033	0.0489	-2.48925
RFXANK	-1.6109	5.08968	-3.04475	0.0055932	0.0491893	-2.49639
ZNF836	1.02595	6.06536	3.0446	0.00559522	0.0491893	-2.49672
LOC100133669	1.60236	5.4084	3.04434	0.00559861	0.0491992	-2.49728
LAMA1	-1.02626	4.90966	-3.04415	0.00560115	0.0492015	-2.4977
LOC100506895	1.77369	4.35077	3.04375	0.00560649	0.0492285	-2.49859
FRMD6-AS1	1.19378	6.07017	3.04258	0.00562217	0.0493258	-2.50118
LINC01425	1.33034	2.76899	3.0419	0.00563136	0.0493667	-2.50269
LINC00266-1	1.10882	5.09668	3.04144	0.00563745	0.0494001	-2.50369
RHPN2	1.44493	6.2966	3.04067	0.00564785	0.0494712	-2.5054
EGFL6	-1.17539	5.00182	-3.03629	0.00570711	0.0497889	-2.51508
SRP54	-1.09732	8.22347	-3.03539	0.00571938	0.0498758	-2.51707
NPHP3-AS1	-1.09956	4.68548	-3.0344	0.00573285	0.0499208	-2.51925
GPR32	1.03811	4.85986	3.03433	0.00573376	0.0499208	-2.5194
