# Supplementary material for: Bioinformatics analysis of differentially expressed genes and identification of an miRNA–mRNA network associated with entorhinal cortex and hippocampus in Alzheimer’s disease
Source: Hereditas. 2021 Jul 9;158:25. doi: 10.1186/s41065-021-00190-0 (PMC8272337; doi:10.1186/s41065-021-00190-0)
Supplement: Supplementary file 4 — Additional file 4: Supplementary Data 3. List of 168 CDEGs in EC and HIP, including 79 upregulated CDEGs, and 89 downregulated CDEGs. [file 41065_2021_190_MOESM4_ESM.xlsx]

## Sheet: CDEGs
CDEGs
BBX
CEP85L
AGAP4
PRPF38B
PPFIBP1
NANOG
FERMT3
LOC101930415
NSUN6
PMP2
PDCD6
KMT2E
PFKFB3
GLIS3
FOXO6
NFYC-AS1
LOC389831
BC045789
KIAA0485
LOC285812
CHORDC1
EPC1
ALMS1P
OR51I2
BMS1P6
MED13L
PCSK5
ANKDD1A
MN1
HSD17B7
FAM198B
PRO2852
LOC286009
CCDC152
AMOTL2
CTD-3092A11.2
MGC12488
NAV2
LOC100506371
ASB16
LOC728061
RB1
CYP1B1
PXDC1
CEP97
PRR11
POM121C
PRR34-AS1
LINC00674
JUND
IRF2BP2
AL132709.8
LOC101929787
PHF6
ANKRD36
MALAT1
CEP104
ATP8B1
BCL6
OR7E104P
MAFF
DNAJC1
AC010524.4
CMBL
NHLH2
FAM43A
ANP32B
CEACAM5
AMER2
RAB3GAP1
CDK5R1
CWC27
NFKBIA
KDM5A
PEG3-AS1
KLF15
LUC7L3
JPX
CMTM8
ATP5C1
ENO1
MPV17
CHGB
DNTTIP1
CLPP
LOC102724156
GPI
PYGB
MRPL37
CDC123
GPS1
PSMB7
PSMB3
P4HTM
LOC101927278
FABP3
RFWD3
PCYOX1L
PMPCA
AP2M1
MRTO4
AAGAB
LINC00163
EIF2B3
GOT1
ASNS
RFXANK
CDK7
LSM7
NRGN
ME3
GLS2
AP3M2
ASCC2
CACNG2
C1orf123
FKRP
IMPDH2
EIF3G
PFKM
EPHB6
NUDT2
ATP6V1E1
KIFAP3
MIF
CDC37
ATP6V0D1
C1orf216
ATP5B
FAM86B3P
NTSR2
CALY
CALM1
PSENEN
MAP4K2
MRPS23
BTN3A3
RAD51C
ALDOC
NAPA
IFI6
CRYBA2
CCT7
GABRD
NPDC1
PPP1CA
KDM1A
KLHL31
CHCHD6
C9orf116
AMPH
PPIB
DPP3
DEAF1
DHRS7B
LARGE
ATP6V1H
DMAP1
NDUFV1
CNOT10
GNB2
PYCRL
PRR3
BLVRB
INA
GNG3
C14orf119
LGI1

## Sheet: Upregulated CDEGs
Upregulated CDEGs
BBX
CEP85L
AGAP4
PRPF38B
PPFIBP1
NANOG
FERMT3
LOC101930415
NSUN6
PMP2
PDCD6
KMT2E
PFKFB3
GLIS3
FOXO6
NFYC-AS1
LOC389831
BC045789
KIAA0485
LOC285812
CHORDC1
EPC1
ALMS1P
OR51I2
BMS1P6
MED13L
PCSK5
ANKDD1A
MN1
HSD17B7
FAM198B
PRO2852
LOC286009
CCDC152
AMOTL2
CTD-3092A11.2
MGC12488
NAV2
LOC100506371
ASB16
LOC728061
RB1
CYP1B1
PXDC1
CEP97
PRR11
POM121C
PRR34-AS1
LINC00674
JUND
IRF2BP2
AL132709.8
LOC101929787
PHF6
ANKRD36
MALAT1
CEP104
ATP8B1
BCL6
OR7E104P
MAFF
DNAJC1
AC010524.4
CMBL
NHLH2
FAM43A
ANP32B
CEACAM5
AMER2
RAB3GAP1
CDK5R1
CWC27
NFKBIA
KDM5A
PEG3-AS1
KLF15
LUC7L3
JPX
CMTM8

## Sheet: Downregulated CDEGs
Downregulated CDEGs
ATP5C1
ENO1
MPV17
CHGB
DNTTIP1
CLPP
LOC102724156
GPI
PYGB
MRPL37
CDC123
GPS1
PSMB7
PSMB3
P4HTM
LOC101927278
FABP3
RFWD3
PCYOX1L
PMPCA
AP2M1
MRTO4
AAGAB
LINC00163
EIF2B3
GOT1
ASNS
RFXANK
CDK7
LSM7
NRGN
ME3
GLS2
AP3M2
ASCC2
CACNG2
C1orf123
FKRP
IMPDH2
EIF3G
PFKM
EPHB6
NUDT2
ATP6V1E1
KIFAP3
MIF
CDC37
ATP6V0D1
C1orf216
ATP5B
FAM86B3P
NTSR2
CALY
CALM1
PSENEN
MAP4K2
MRPS23
BTN3A3
RAD51C
ALDOC
NAPA
IFI6
CRYBA2
CCT7
GABRD
NPDC1
PPP1CA
KDM1A
KLHL31
CHCHD6
C9orf116
AMPH
PPIB
DPP3
DEAF1
DHRS7B
LARGE
ATP6V1H
DMAP1
NDUFV1
CNOT10
GNB2
PYCRL
PRR3
BLVRB
INA
GNG3
C14orf119
LGI1
