# Supplementary material for: Bioinformatics analysis of differentially expressed genes and identification of an miRNA–mRNA network associated with entorhinal cortex and hippocampus in Alzheimer’s disease
Source: Hereditas. 2021 Jul 9;158:25. doi: 10.1186/s41065-021-00190-0 (PMC8272337; doi:10.1186/s41065-021-00190-0)
Supplement: Supplementary file 5 — Additional file 5: Supplementary Data 4. 1047 predicted downregulated DEmiRNAs of 79 upregulated CDEGs. [file 41065_2021_190_MOESM5_ESM.xlsx]

## Sheet: Downregulated miRNAs
ID	Accession	Target	TargetID	Experiment	Literature	Tissue
hsa-let-7a-5p	MIMAT0000062	MED13L	23389	CLASH	23622248	Unspecified
hsa-let-7a-5p	MIMAT0000062	PHF6	84295	CLASH	23622248	Unspecified
hsa-let-7a-5p	MIMAT0000062	FAM43A	131583	PAR-CLIP	23592263|20371350	Unspecified
hsa-let-7b-5p	MIMAT0000063	NFKBIA	4792	CLASH	23622248	Unspecified
hsa-let-7b-5p	MIMAT0000063	DNAJC1	64215	Proteomics	18668040	Unspecified
hsa-let-7b-5p	MIMAT0000063	FAM43A	131583	PAR-CLIP	23592263|20371350	Unspecified
hsa-let-7b-5p	MIMAT0000063	IRF2BP2	359948	CLASH	23622248	Unspecified
hsa-let-7b-5p	MIMAT0000063	POM121C	100101267	Proteomics	18668040	Unspecified
hsa-let-7c-5p	MIMAT0000064	FAM43A	131583	PAR-CLIP	23592263|20371350	Unspecified
hsa-let-7c-5p	MIMAT0000064	IRF2BP2	359948	CLASH	23622248	Unspecified
hsa-let-7d-5p	MIMAT0000065	FAM43A	131583	PAR-CLIP	23592263|20371350	Unspecified
hsa-let-7e-5p	MIMAT0000066	MED13L	23389	CLASH	23622248	Unspecified
hsa-let-7e-5p	MIMAT0000066	FAM43A	131583	PAR-CLIP	23592263|20371350	Unspecified
hsa-let-7f-5p	MIMAT0000067	FAM43A	131583	PAR-CLIP	23592263|20371350	Unspecified
hsa-miR-15a-5p	MIMAT0000068	MN1	4330	Luciferase reporter assay//Microarray//Northern blot//qRT-PCR//Western blot	21880628	Unspecified
hsa-miR-15a-5p	MIMAT0000068	LUC7L3	51747	PAR-CLIP	22100165	Unspecified
hsa-miR-15a-5p	MIMAT0000068	ANKRD36	375248	HITS-CLIP	23824327	Unspecified
hsa-miR-15a-5p	MIMAT0000068	POM121C	100101267	PAR-CLIP	23446348	Unspecified
hsa-miR-16-5p	MIMAT0000069	CHORDC1	26973	Proteomics//pSILAC	18668040	Unspecified
hsa-miR-16-5p	MIMAT0000069	LUC7L3	51747	PAR-CLIP	22100165	Unspecified
hsa-miR-16-5p	MIMAT0000069	DNAJC1	64215	Proteomics	18668040	Unspecified
hsa-miR-16-5p	MIMAT0000069	EPC1	80314	Sequencing	20371350	Unspecified
hsa-miR-16-5p	MIMAT0000069	NAV2	89797	CLASH	23622248	Unspecified
hsa-miR-16-5p	MIMAT0000069	ANKRD36	375248	HITS-CLIP	23824327	Unspecified
hsa-miR-16-5p	MIMAT0000069	POM121C	100101267	PAR-CLIP	23446348	Unspecified
hsa-miR-17-5p	MIMAT0000070	RB1	5925	Luciferase reporter assay//PAR-CLIP	21283765|21572407	Unspecified
hsa-miR-17-5p	MIMAT0000070	CEP104	9731	HITS-CLIP	23313552	Unspecified
hsa-miR-17-5p	MIMAT0000070	BBX	56987	PAR-CLIP	23592263|23446348|21572407|20371350	Unspecified
hsa-miR-17-5p	MIMAT0000070	CEP97	79598	HITS-CLIP//PAR-CLIP	22473208|23446348	Unspecified
hsa-miR-17-5p	MIMAT0000070	PHF6	84295	HITS-CLIP	22473208	Unspecified
hsa-miR-17-5p	MIMAT0000070	ASB16	92591	HITS-CLIP	23313552	Unspecified
hsa-miR-19b-3p	MIMAT0000074	EPC1	80314	Sequencing	20371350	Unspecified
hsa-miR-20a-5p	MIMAT0000075	RB1	5925	Luciferase reporter assay//PAR-CLIP	21283765|21572407	Unspecified
hsa-miR-20a-5p	MIMAT0000075	CEP104	9731	HITS-CLIP	23313552	Unspecified
hsa-miR-20a-5p	MIMAT0000075	BBX	56987	PAR-CLIP	23592263|23446348|21572407|20371350	Unspecified
hsa-miR-20a-5p	MIMAT0000075	CEP97	79598	HITS-CLIP//PAR-CLIP	22473208|23446348	Unspecified
hsa-miR-20a-5p	MIMAT0000075	PHF6	84295	HITS-CLIP	22473208	Unspecified
hsa-miR-20a-5p	MIMAT0000075	ASB16	92591	HITS-CLIP	23313552	Unspecified
hsa-miR-21-5p	MIMAT0000076	BCL6	604	Luciferase reporter assay	23416424	Unspecified
hsa-miR-21-5p	MIMAT0000076	RB1	5925	Microarray	18591254	Unspecified
hsa-miR-21-5p	MIMAT0000076	CEP97	79598	Microarray	18591254	Unspecified
hsa-miR-22-3p	MIMAT0000077	MALAT1	378938	Flow//Gluc reporter assay//GUS reporter assay//HITS-CLIP//Immunoblot//Immunocytochemistry//Immunofluorescence//Immunohistochemistry//Immunoprecipitaion//Luciferase reporter assay//qRT-PCR//RNA immunoprecipitation assay (RIP)//Western blot	26364720	Unspecified
hsa-miR-23a-3p	MIMAT0000078	POM121C	100101267	PAR-CLIP	24398324|21572407|20371350	Unspecified
hsa-miR-24-3p	MIMAT0000080	NFKBIA	4792	Microarray	19748357	Unspecified
hsa-miR-24-3p	MIMAT0000080	CWC27	10283	Microarray	19748357	Unspecified
hsa-miR-24-3p	MIMAT0000080	AMOTL2	51421	PAR-CLIP	23592263	Unspecified
hsa-miR-24-3p	MIMAT0000080	PRR11	55771	HITS-CLIP	23824327	Unspecified
hsa-miR-25-3p	MIMAT0000081	CDK5R1	8851	PAR-CLIP	21572407|20371350	Unspecified
hsa-miR-26a-5p	MIMAT0000082	RB1	5925	GFP reporter assay//Luciferase reporter assay//Microarray//qRT-PCR//Western blot	20080666|23108995	Unspecified
hsa-miR-26a-5p	MIMAT0000082	CHORDC1	26973	HITS-CLIP	22473208	Unspecified
hsa-miR-26a-5p	MIMAT0000082	BBX	56987	CLASH	23622248	Unspecified
hsa-miR-26b-5p	MIMAT0000083	PFKFB3	5209	Microarray	19088304	Unspecified
hsa-miR-26b-5p	MIMAT0000083	RB1	5925	Luciferase reporter assay//qRT-PCR//Western blot	24027266	Unspecified
hsa-miR-26b-5p	MIMAT0000083	CDK5R1	8851	Microarray	19088304	Unspecified
hsa-miR-26b-5p	MIMAT0000083	RAB3GAP1	22930	Microarray	19088304	Unspecified
hsa-miR-26b-5p	MIMAT0000083	CHORDC1	26973	HITS-CLIP//Immunoblot//Luciferase reporter assay//Microarray//qRT-PCR	19088304|25342750|22473208	Unspecified
hsa-miR-26b-5p	MIMAT0000083	FAM198B	51313	Microarray	19088304	Unspecified
hsa-miR-27a-3p	MIMAT0000084	CYP1B1	1545	PAR-CLIP	23592263	Unspecified
hsa-miR-27a-3p	MIMAT0000084	AMOTL2	51421	Sequencing	20371350	Unspecified
hsa-miR-32-5p	MIMAT0000090	CDK5R1	8851	PAR-CLIP	21572407|20371350	Unspecified
hsa-miR-92a-3p	MIMAT0000092	CDK5R1	8851	PAR-CLIP	21572407|20371350	Unspecified
hsa-miR-92a-3p	MIMAT0000092	BBX	56987	CLASH	23622248	Unspecified
hsa-miR-92a-3p	MIMAT0000092	CEP97	79598	CLASH	23622248	Unspecified
hsa-miR-93-5p	MIMAT0000093	NFKBIA	4792	Microarray//qRT-PCR	28057018	Unspecified
hsa-miR-93-5p	MIMAT0000093	RB1	5925	PAR-CLIP//Sequencing	20371350|21572407	Unspecified
hsa-miR-93-5p	MIMAT0000093	CEP104	9731	HITS-CLIP	23313552	Unspecified
hsa-miR-93-5p	MIMAT0000093	MED13L	23389	Sequencing	20371350	Unspecified
hsa-miR-93-5p	MIMAT0000093	BBX	56987	PAR-CLIP	23592263|23446348|21572407|20371350	Unspecified
hsa-miR-93-5p	MIMAT0000093	CEP97	79598	HITS-CLIP//PAR-CLIP	22473208|23446348	Unspecified
hsa-miR-93-5p	MIMAT0000093	PHF6	84295	HITS-CLIP	22473208	Unspecified
hsa-miR-93-5p	MIMAT0000093	ASB16	92591	HITS-CLIP	23313552	Unspecified
hsa-miR-96-5p	MIMAT0000095	PFKFB3	5209	HITS-CLIP	28735896	Unspecified
hsa-miR-96-5p	MIMAT0000095	KDM5A	5927	HITS-CLIP	23824327	Unspecified
hsa-miR-96-5p	MIMAT0000095	ANKRD36	375248	HITS-CLIP	23824327	Unspecified
hsa-miR-98-5p	MIMAT0000096	MED13L	23389	Microarray	19088304	Unspecified
hsa-miR-98-5p	MIMAT0000096	NAV2	89797	Microarray	19088304	Unspecified
hsa-miR-98-5p	MIMAT0000096	FAM43A	131583	PAR-CLIP	23592263|20371350	Unspecified
hsa-miR-98-5p	MIMAT0000096	POM121C	100101267	Microarray	19088304	Unspecified
hsa-miR-99a-5p	MIMAT0000097	RB1	5925	CLASH	23622248	Unspecified
hsa-miR-100-5p	MIMAT0000098	RB1	5925	CLASH	23622248	Unspecified
hsa-miR-101-3p	MIMAT0000099	PRPF38B	55119	Sequencing	20371350	Unspecified
hsa-miR-101-3p	MIMAT0000099	ANKDD1A	348094	PAR-CLIP	27292025	Unspecified
hsa-miR-103a-3p	MIMAT0000101	EPC1	80314	Sequencing	20371350	Unspecified
hsa-miR-103a-3p	MIMAT0000101	IRF2BP2	359948	Sequencing	20371350	Unspecified
hsa-miR-105-5p	MIMAT0000102	PRPF38B	55119	PAR-CLIP	27292025	Unspecified
hsa-miR-106a-5p	MIMAT0000103	RB1	5925	immunohistochemistry//Immunohistochemistry//Luciferase reporter assay//Microarray//PAR-CLIP//qRT-PCR//Reporter assay//Western blot	19175831|20643754|16461460|20889678|23807165|18996365|21572407	Unspecified
hsa-miR-106a-5p	MIMAT0000103	CEP104	9731	HITS-CLIP	23313552	Unspecified
hsa-miR-106a-5p	MIMAT0000103	BBX	56987	PAR-CLIP	23592263|23446348|21572407|20371350	Unspecified
hsa-miR-106a-5p	MIMAT0000103	CEP97	79598	PAR-CLIP	23446348	Unspecified
hsa-miR-106a-5p	MIMAT0000103	ASB16	92591	HITS-CLIP	23313552	Unspecified
hsa-miR-107	MIMAT0000104	PCSK5	5125	CLASH	23622248	Unspecified
hsa-miR-192-5p	MIMAT0000222	RB1	5925	Immunoblot//Luciferase reporter assay//Microarray//qRT-PCR//Western blot	21511813|19074876|24012720	Unspecified
hsa-miR-192-5p	MIMAT0000222	PHF6	84295	Microarray	19074876	Unspecified
hsa-miR-192-5p	MIMAT0000222	PXDC1	221749	Microarray	19074876	Unspecified
hsa-miR-192-5p	MIMAT0000222	CEP85L	387119	PAR-CLIP	22100165	Unspecified
hsa-miR-196a-5p	MIMAT0000226	NFKBIA	4792	Luciferase reporter assay//qRT-PCR//Western blot	24504166	Unspecified
hsa-miR-197-3p	MIMAT0000227	ATP8B1	5205	PAR-CLIP	23446348	Unspecified
hsa-miR-197-3p	MIMAT0000227	CMBL	134147	PAR-CLIP	22012620	Unspecified
hsa-miR-129-5p	MIMAT0000242	ANP32B	10541	PAR-CLIP	23446348|20371350	Unspecified
hsa-miR-129-5p	MIMAT0000242	EPC1	80314	HITS-CLIP//PAR-CLIP	26701625|27418678	Unspecified
hsa-miR-7-5p	MIMAT0000252	PMP2	5375	Microarray	17612493	Unspecified
hsa-miR-7-5p	MIMAT0000252	CHORDC1	26973	PAR-CLIP	20371350	Unspecified
hsa-miR-7-5p	MIMAT0000252	ANKRD36	375248	PAR-CLIP	20371350	Unspecified
hsa-miR-10a-5p	MIMAT0000253	BCL6	604	Luciferase reporter assay//Western blot	26590574	Unspecified
hsa-miR-10a-5p	MIMAT0000253	PPFIBP1	8496	HITS-CLIP	21572407	Unspecified
hsa-miR-10b-5p	MIMAT0000254	PPFIBP1	8496	HITS-CLIP	21572407	Unspecified
hsa-miR-34a-5p	MIMAT0000255	NANOG	79923	Luciferase reporter assay//Western blot	22020437	Unspecified
hsa-miR-181a-5p	MIMAT0000256	ATP8B1	5205	PAR-CLIP	22012620	Unspecified
hsa-miR-181a-5p	MIMAT0000256	KDM5A	5927	HITS-CLIP	22473208	Unspecified
hsa-miR-181a-5p	MIMAT0000256	KMT2E	55904	HITS-CLIP	22473208	Unspecified
hsa-miR-181b-5p	MIMAT0000257	ATP8B1	5205	PAR-CLIP	22012620	Unspecified
hsa-miR-181b-5p	MIMAT0000257	KDM5A	5927	HITS-CLIP	22473208	Unspecified
hsa-miR-181b-5p	MIMAT0000257	KMT2E	55904	HITS-CLIP	22473208	Unspecified
hsa-miR-181c-5p	MIMAT0000258	ATP8B1	5205	PAR-CLIP	22012620	Unspecified
hsa-miR-181c-5p	MIMAT0000258	KDM5A	5927	HITS-CLIP	22473208	Unspecified
hsa-miR-181c-5p	MIMAT0000258	KMT2E	55904	HITS-CLIP	22473208	Unspecified
hsa-miR-182-5p	MIMAT0000259	PFKFB3	5209	HITS-CLIP	28735896	Unspecified
hsa-miR-182-5p	MIMAT0000259	KDM5A	5927	HITS-CLIP	23824327	Unspecified
hsa-miR-182-5p	MIMAT0000259	ANKRD36	375248	HITS-CLIP	23824327	Unspecified
hsa-miR-183-5p	MIMAT0000261	PFKFB3	5209	HITS-CLIP	28735896	Unspecified
hsa-miR-183-5p	MIMAT0000261	PDCD6	10016	qRT-PCR	20602797	Unspecified
hsa-miR-183-5p	MIMAT0000261	ASB16	92591	PAR-CLIP	26701625	Unspecified
hsa-miR-183-5p	MIMAT0000261	ANKRD36	375248	HITS-CLIP	23824327	Unspecified
hsa-miR-187-3p	MIMAT0000262	BCL6	604	Luciferase reporter assay	26845350|27073562	Unspecified
hsa-miR-203a-3p	MIMAT0000264	GLIS3	169792	PAR-CLIP	22100165	Unspecified
hsa-miR-204-5p	MIMAT0000265	CHORDC1	26973	HITS-CLIP	23824327	Unspecified
hsa-miR-204-5p	MIMAT0000265	AMOTL2	51421	HITS-CLIP	23824327	Unspecified
hsa-miR-204-5p	MIMAT0000265	CEP97	79598	HITS-CLIP	23824327|23313552	Unspecified
hsa-miR-204-5p	MIMAT0000265	IRF2BP2	359948	PAR-CLIP	20371350	Unspecified
hsa-miR-204-5p	MIMAT0000265	MALAT1	378938	Luciferase reporter assay//qRT-PCR	27294002	Unspecified
hsa-miR-205-5p	MIMAT0000266	BCL6	604	Luciferase reporter assay//Western blot	22870299	Unspecified
hsa-miR-211-5p	MIMAT0000268	CHORDC1	26973	HITS-CLIP	23824327	Unspecified
hsa-miR-211-5p	MIMAT0000268	AMOTL2	51421	HITS-CLIP	23824327	Unspecified
hsa-miR-211-5p	MIMAT0000268	CEP97	79598	HITS-CLIP	23824327|23313552	Unspecified
hsa-miR-211-5p	MIMAT0000268	IRF2BP2	359948	PAR-CLIP	20371350	Unspecified
hsa-miR-212-3p	MIMAT0000269	RB1	5925	Luciferase reporter assay//qRT-PCR//Reporter assay//Western blot	21329664	Unspecified
hsa-miR-181a-3p	MIMAT0000270	PRR11	55771	HITS-CLIP	23824327	Unspecified
hsa-miR-181a-3p	MIMAT0000270	NANOG	79923	Luciferase reporter assay	23344176	Unspecified
hsa-miR-215-5p	MIMAT0000272	RB1	5925	Immunofluorescence//Luciferase reporter assay//Microarray//qRT-PCR//Western blot	19074876|23981575	Unspecified
hsa-miR-215-5p	MIMAT0000272	PHF6	84295	Microarray	19074876	Unspecified
hsa-miR-215-5p	MIMAT0000272	CEP85L	387119	PAR-CLIP	22100165	Unspecified
hsa-miR-218-5p	MIMAT0000275	PDCD6	10016	HITS-CLIP	23212916	Unspecified
hsa-miR-218-5p	MIMAT0000275	FAM198B	51313	PAR-CLIP	22100165	Unspecified
hsa-miR-218-5p	MIMAT0000275	EPC1	80314	HITS-CLIP	23212916	Unspecified
hsa-miR-218-5p	MIMAT0000275	GLIS3	169792	HITS-CLIP	23212916	Unspecified
hsa-miR-218-5p	MIMAT0000275	PXDC1	221749	HITS-CLIP	23212916	Unspecified
hsa-miR-221-3p	MIMAT0000278	CYP1B1	1545	Sequencing	20371350	Unspecified
hsa-miR-221-3p	MIMAT0000278	RB1	5925	Luciferase reporter assay//QRTPCR//Western blot	23630541	Unspecified
hsa-miR-221-3p	MIMAT0000278	CHORDC1	26973	HITS-CLIP//PAR-CLIP	21572407	Unspecified
hsa-miR-222-3p	MIMAT0000279	CHORDC1	26973	HITS-CLIP//PAR-CLIP	21572407	Unspecified
hsa-miR-222-3p	MIMAT0000279	IRF2BP2	359948	CLASH	23622248	Unspecified
hsa-miR-200b-3p	MIMAT0000318	BBX	56987	PAR-CLIP	20371350	Unspecified
hsa-miR-200b-3p	MIMAT0000318	MALAT1	378938	Luciferase reporter assay//qRT-PCR	26461224	Unspecified
hsa-let-7g-5p	MIMAT0000414	FAM43A	131583	PAR-CLIP	23592263|20371350	Unspecified
hsa-let-7i-5p	MIMAT0000415	FAM43A	131583	PAR-CLIP	23592263|20371350	Unspecified
hsa-miR-1-3p	MIMAT0000416	ANP32B	10541	HITS-CLIP//Proteomics//pSILAC	18668040|23313552	Unspecified
hsa-miR-1-3p	MIMAT0000416	POM121C	100101267	Microarray//Proteomics	15685193|18668040	Unspecified
hsa-miR-15b-5p	MIMAT0000417	LUC7L3	51747	PAR-CLIP	22100165	Unspecified
hsa-miR-15b-5p	MIMAT0000417	ANKRD36	375248	HITS-CLIP	23824327	Unspecified
hsa-miR-15b-5p	MIMAT0000417	POM121C	100101267	PAR-CLIP	23446348	Unspecified
hsa-miR-23b-3p	MIMAT0000418	RB1	5925	flow//Microarray	20133741	Unspecified
hsa-miR-23b-3p	MIMAT0000418	CEP104	9731	CLASH	23622248	Unspecified
hsa-miR-23b-3p	MIMAT0000418	MED13L	23389	CLASH	23622248	Unspecified
hsa-miR-23b-3p	MIMAT0000418	POM121C	100101267	PAR-CLIP	24398324|21572407|20371350	Unspecified
hsa-miR-27b-3p	MIMAT0000419	CYP1B1	1545	Immunohistochemistry//Luciferase reporter assay//PAR-CLIP//qRT-PCR//Reporter assay//Western blot	16982751|24614526|23592263	Unspecified
hsa-miR-30b-5p	MIMAT0000420	BCL6	604	Luciferase reporter assay//qRT-PCR//Western blot	22387553	Unspecified
hsa-miR-122-5p	MIMAT0000421	MAFF	23764	HITS-CLIP	21572407	Unspecified
hsa-miR-122-5p	MIMAT0000421	PRR11	55771	Microarray	17612493	Unspecified
hsa-miR-122-5p	MIMAT0000421	ANKRD36	375248	HITS-CLIP	21572407	Unspecified
hsa-miR-124-3p	MIMAT0000422	BCL6	604	Microarray	18668037	Unspecified
hsa-miR-124-3p	MIMAT0000422	CYP1B1	1545	Microarray	15685193|18668037	Unspecified
hsa-miR-124-3p	MIMAT0000422	RAB3GAP1	22930	PAR-CLIP	22100165	Unspecified
hsa-miR-124-3p	MIMAT0000422	DNAJC1	64215	Microarray	15685193|18668037	Unspecified
hsa-miR-124-3p	MIMAT0000422	PHF6	84295	Proteomics	18668037	Unspecified
hsa-miR-125b-5p	MIMAT0000423	LUC7L3	51747	CLASH	23622248	Unspecified
hsa-miR-125b-5p	MIMAT0000423	ASB16	92591	HITS-CLIP	23313552|27418678	Unspecified
hsa-miR-128-3p	MIMAT0000424	PRR11	55771	Microarray	17612493	Unspecified
hsa-miR-128-3p	MIMAT0000424	NANOG	79923	Flow//Luciferase reporter assay//qRT-PCR//Western blot	23019226|24903149	Unspecified
hsa-miR-130a-3p	MIMAT0000425	ASB16	92591	PAR-CLIP	21572407	Unspecified
hsa-miR-132-3p	MIMAT0000426	RB1	5925	Luciferase reporter assay//qRT-PCR//Reporter assay//Western blot	21329664	Unspecified
hsa-miR-133a-3p	MIMAT0000427	CDK5R1	8851	PAR-CLIP	21572407	Unspecified
hsa-miR-135a-5p	MIMAT0000428	AMOTL2	51421	HITS-CLIP	19536157	Unspecified
hsa-miR-141-3p	MIMAT0000432	CYP1B1	1545	PAR-CLIP	23592263	Unspecified
hsa-miR-141-3p	MIMAT0000432	RB1	5925	HITS-CLIP// three within the 3鈥?untranslated region (UTR) as identified through Targetscan (http://To test if miR-141 directly targets the PR transcript, we analyzed four predicted miR-141-binding sites (Figure 4c)//www.targetscan.org/) and one in the la	25241899	Unspecified
hsa-miR-141-3p	MIMAT0000432	MALAT1	378938	Luciferase reporter assay//qRT-PCR	26461224	Unspecified
hsa-miR-142-5p	MIMAT0000433	CEP97	79598	PAR-CLIP	23446348	Unspecified
hsa-miR-142-3p	MIMAT0000434	PRPF38B	55119	PAR-CLIP	22012620|20371350|27292025	Unspecified
hsa-miR-144-3p	MIMAT0000436	CHORDC1	26973	PAR-CLIP	20371350	Unspecified
hsa-miR-145-5p	MIMAT0000437	NANOG	79923	Luciferase reporter assay	23541921	Unspecified
hsa-miR-9-5p	MIMAT0000441	BCL6	604	Luciferase reporter assay	19956200	Unspecified
hsa-miR-9-5p	MIMAT0000441	MN1	4330	Microarray	17612493	Unspecified
hsa-miR-9-5p	MIMAT0000441	ANP32B	10541	HITS-CLIP	23313552	Unspecified
hsa-miR-9-5p	MIMAT0000441	MALAT1	378938	Immunoprecipitaion//In situ hybridization//Luciferase reporter assay//Next Generation Sequencing (NGS)//qRT-PCR//Western blot	23985560	Unspecified
hsa-miR-9-3p	MIMAT0000442	LUC7L3	51747	PAR-CLIP	27292025	Unspecified
hsa-miR-9-3p	MIMAT0000442	BBX	56987	PAR-CLIP	21572407|20371350	Unspecified
hsa-miR-125a-5p	MIMAT0000443	ASB16	92591	HITS-CLIP	23313552|27418678	Unspecified
hsa-miR-126-3p	MIMAT0000445	NFKBIA	4792	Immunofluorescence//Luciferase reporter assay//qRT-PCR//Western blot	23285182	Unspecified
hsa-miR-127-3p	MIMAT0000446	BCL6	604	Immunoblot//Luciferase reporter assay//Microarray//Northern blot//qRT-PCR//Western blot	17581274|16766263|24282530	Unspecified
hsa-miR-134-5p	MIMAT0000447	NANOG	79923	Immunohistochemistry//qRT-PCR//Western blot	23467648	Unspecified
hsa-miR-136-5p	MIMAT0000448	KDM5A	5927	HITS-CLIP	24374217	Unspecified
hsa-miR-149-5p	MIMAT0000450	RB1	5925	CLASH	23622248	Unspecified
hsa-miR-150-5p	MIMAT0000451	CEP104	9731	HITS-CLIP	23313552	Unspecified
hsa-miR-150-5p	MIMAT0000451	AMOTL2	51421	HITS-CLIP	19536157	Unspecified
hsa-miR-150-5p	MIMAT0000451	NANOG	79923	Immunohistochemistry//Luciferase reporter assay//qRT-PCR//Western blot	27917123	Unspecified
hsa-miR-150-5p	MIMAT0000451	ASB16	92591	PAR-CLIP	21572407	Unspecified
hsa-miR-184	MIMAT0000454	POM121C	100101267	PAR-CLIP	23592263	Unspecified
hsa-miR-185-5p	MIMAT0000455	PFKFB3	5209	PAR-CLIP	26701625	Unspecified
hsa-miR-185-5p	MIMAT0000455	AMOTL2	51421	PAR-CLIP	23592263	Unspecified
hsa-miR-186-5p	MIMAT0000456	JUND	3727	CLASH	23622248	Unspecified
hsa-miR-186-5p	MIMAT0000456	CDK5R1	8851	PAR-CLIP	21572407|20371350	Unspecified
hsa-miR-186-5p	MIMAT0000456	RAB3GAP1	22930	PAR-CLIP	22100165	Unspecified
hsa-miR-186-5p	MIMAT0000456	IRF2BP2	359948	CLASH	23622248	Unspecified
hsa-miR-188-5p	MIMAT0000457	CEP97	79598	HITS-CLIP	23824327|23313552	Unspecified
hsa-miR-195-5p	MIMAT0000461	LUC7L3	51747	PAR-CLIP	22100165	Unspecified
hsa-miR-195-5p	MIMAT0000461	ANKRD36	375248	HITS-CLIP	23824327	Unspecified
hsa-miR-195-5p	MIMAT0000461	POM121C	100101267	PAR-CLIP	23446348	Unspecified
hsa-miR-206	MIMAT0000462	ANP32B	10541	HITS-CLIP	23313552	Unspecified
hsa-miR-320a	MIMAT0000510	ANP32B	10541	CLASH	23622248	Unspecified
hsa-miR-320a	MIMAT0000510	NANOG	79923	CLASH	23622248	Unspecified
hsa-miR-320a	MIMAT0000510	IRF2BP2	359948	CLASH	23622248	Unspecified
hsa-miR-200c-3p	MIMAT0000617	BBX	56987	PAR-CLIP	20371350	Unspecified
hsa-miR-200c-3p	MIMAT0000617	MALAT1	378938	Luciferase reporter assay//qRT-PCR	27693631|26461224	Unspecified
hsa-miR-155-5p	MIMAT0000646	BCL6	604	Luciferase reporter assay//qRT-PCR//Western blot	23041630|26986233	Unspecified
hsa-miR-155-5p	MIMAT0000646	PPFIBP1	8496	Proteomics	18668040	Unspecified
hsa-miR-155-5p	MIMAT0000646	HSD17B7	51478	Proteomics	18668040	Unspecified
hsa-miR-155-5p	MIMAT0000646	LUC7L3	51747	Proteomics	18668040	Unspecified
hsa-miR-155-5p	MIMAT0000646	PHF6	84295	Proteomics	18668040	Unspecified
hsa-miR-155-5p	MIMAT0000646	IRF2BP2	359948	HITS-CLIP	22473208	Unspecified
hsa-miR-106b-5p	MIMAT0000680	RB1	5925	immunohistochemistry//Luciferase reporter assay//Microarray//PAR-CLIP//qRT-PCR//Western blot	19175831|21283765|21819631|17242205|21572407|24292682	Unspecified
hsa-miR-106b-5p	MIMAT0000680	CEP104	9731	HITS-CLIP	23313552	Unspecified
hsa-miR-106b-5p	MIMAT0000680	BBX	56987	PAR-CLIP	23592263|23446348|21572407|20371350	Unspecified
hsa-miR-106b-5p	MIMAT0000680	CEP97	79598	HITS-CLIP//PAR-CLIP	22473208|23446348	Unspecified
hsa-miR-106b-5p	MIMAT0000680	PHF6	84295	HITS-CLIP	22473208	Unspecified
hsa-miR-106b-5p	MIMAT0000680	ASB16	92591	HITS-CLIP	23313552	Unspecified
hsa-miR-29c-3p	MIMAT0000681	IRF2BP2	359948	Sequencing	20371350	Unspecified
hsa-miR-200a-3p	MIMAT0000682	CYP1B1	1545	PAR-CLIP	23592263	Unspecified
hsa-miR-200a-3p	MIMAT0000682	MALAT1	378938	Luciferase reporter assay//qRT-PCR	26461224	Unspecified
hsa-miR-302a-5p	MIMAT0000683	CEP104	9731	PAR-CLIP	23446348	Unspecified
hsa-miR-302a-3p	MIMAT0000684	CEP104	9731	HITS-CLIP	23313552	Unspecified
hsa-miR-302a-3p	MIMAT0000684	NANOG	79923	Luciferase reporter assay//qRT-PCR//Western blot	23255147	Unspecified
hsa-miR-302a-3p	MIMAT0000684	ASB16	92591	HITS-CLIP	23313552	Unspecified
hsa-miR-34c-5p	MIMAT0000686	NANOG	79923	Luciferase reporter assay//Western blot	22020437	Unspecified
hsa-miR-299-3p	MIMAT0000687	NAV2	89797	HITS-CLIP	23824327	Unspecified
hsa-miR-301a-3p	MIMAT0000688	ASB16	92591	PAR-CLIP	21572407	Unspecified
hsa-miR-130b-3p	MIMAT0000691	RB1	5925	Sequencing	20371350	Unspecified
hsa-miR-130b-3p	MIMAT0000691	EPC1	80314	Sequencing	20371350	Unspecified
hsa-miR-130b-3p	MIMAT0000691	ASB16	92591	PAR-CLIP	21572407	Unspecified
hsa-miR-30e-3p	MIMAT0000693	NFKBIA	4792	Immunohistochemistry//Luciferase reporter assay//qRT-PCR//Western blot	22156201	Unspecified
hsa-miR-361-5p	MIMAT0000703	CHORDC1	26973	HITS-CLIP	23824327	Unspecified
hsa-miR-363-3p	MIMAT0000707	CDK5R1	8851	PAR-CLIP	21572407|20371350	Unspecified
hsa-miR-302b-5p	MIMAT0000714	AMOTL2	51421	HITS-CLIP	19536157	Unspecified
hsa-miR-302b-3p	MIMAT0000715	CEP104	9731	HITS-CLIP	23313552	Unspecified
hsa-miR-302b-3p	MIMAT0000715	ASB16	92591	HITS-CLIP	23313552	Unspecified
hsa-miR-302c-5p	MIMAT0000716	CEP97	79598	HITS-CLIP	23824327	Unspecified
hsa-miR-302c-3p	MIMAT0000717	CEP104	9731	HITS-CLIP	23313552	Unspecified
hsa-miR-302c-3p	MIMAT0000717	ASB16	92591	HITS-CLIP	23313552	Unspecified
hsa-miR-302d-3p	MIMAT0000718	CEP104	9731	HITS-CLIP	23313552	Unspecified
hsa-miR-302d-3p	MIMAT0000718	ASB16	92591	HITS-CLIP	23313552	Unspecified
hsa-miR-367-3p	MIMAT0000719	CDK5R1	8851	PAR-CLIP	21572407|20371350	Unspecified
hsa-miR-376c-3p	MIMAT0000720	ANKRD36	375248	PAR-CLIP	20371350	Unspecified
hsa-miR-372-3p	MIMAT0000724	CEP104	9731	HITS-CLIP	23313552	Unspecified
hsa-miR-372-3p	MIMAT0000724	ASB16	92591	HITS-CLIP	23313552	Unspecified
hsa-miR-373-5p	MIMAT0000725	PPFIBP1	8496	PAR-CLIP	27292025	Unspecified
hsa-miR-373-5p	MIMAT0000725	PRR11	55771	HITS-CLIP	23824327	Unspecified
hsa-miR-373-5p	MIMAT0000725	CMBL	134147	HITS-CLIP	23824327	Unspecified
hsa-miR-373-3p	MIMAT0000726	CEP104	9731	HITS-CLIP	23313552	Unspecified
hsa-miR-373-3p	MIMAT0000726	ASB16	92591	HITS-CLIP	23313552	Unspecified
hsa-miR-375	MIMAT0000728	MALAT1	378938	Luciferase reporter assay//qRT-PCR	27658300	Unspecified
hsa-miR-376a-3p	MIMAT0000729	KLF15	28999	Luciferase reporter assay//qRT-PCR//Western blot	27979415	Unspecified
hsa-miR-376a-3p	MIMAT0000729	AMOTL2	51421	PAR-CLIP	23592263	Unspecified
hsa-miR-377-3p	MIMAT0000730	RAB3GAP1	22930	HITS-CLIP	23824327	Unspecified
hsa-miR-378a-5p	MIMAT0000731	PRR11	55771	HITS-CLIP	23824327	Unspecified
hsa-miR-378a-5p	MIMAT0000731	CMBL	134147	HITS-CLIP	23824327	Unspecified
hsa-miR-378a-5p	MIMAT0000731	ANKRD36	375248	HITS-CLIP	23824327	Unspecified
hsa-miR-381-3p	MIMAT0000736	NFKBIA	4792	Luciferase reporter assay//qRT-PCR//Western blot	27312547	Unspecified
hsa-miR-381-3p	MIMAT0000736	IRF2BP2	359948	PAR-CLIP	23592263|20371350	Unspecified
hsa-miR-340-3p	MIMAT0000750	PPFIBP1	8496	PAR-CLIP	27292025	Unspecified
hsa-miR-340-3p	MIMAT0000750	CEP104	9731	PAR-CLIP	21572407	Unspecified
hsa-miR-330-3p	MIMAT0000751	PFKFB3	5209	CLASH	23622248	Unspecified
hsa-miR-330-3p	MIMAT0000751	BBX	56987	PAR-CLIP	22291592	Unspecified
hsa-miR-328-3p	MIMAT0000752	MED13L	23389	CLASH	23622248	Unspecified
hsa-miR-135b-5p	MIMAT0000758	AMOTL2	51421	HITS-CLIP	19536157	Unspecified
hsa-miR-339-5p	MIMAT0000764	BCL6	604	Immunohistochemistry//Luciferase reporter assay//qRT-PCR//Western blot	20932331|24917186	Unspecified
hsa-miR-339-5p	MIMAT0000764	PPFIBP1	8496	HITS-CLIP	21572407	Unspecified
hsa-miR-335-5p	MIMAT0000765	BCL6	604	Microarray	18185580	Unspecified
hsa-miR-335-5p	MIMAT0000765	CEACAM5	1048	Microarray	18185580	Unspecified
hsa-miR-335-5p	MIMAT0000765	JUND	3727	Microarray	18185580	Unspecified
hsa-miR-335-5p	MIMAT0000765	MN1	4330	Microarray	18185580	Unspecified
hsa-miR-335-5p	MIMAT0000765	NFKBIA	4792	Microarray	18185580	Unspecified
hsa-miR-335-5p	MIMAT0000765	RB1	5925	Luciferase reporter assay//qRT-PCR//Western blot	20713524|22886530	Unspecified
hsa-miR-335-5p	MIMAT0000765	KDM5A	5927	Microarray	18185580	Unspecified
hsa-miR-335-5p	MIMAT0000765	PPFIBP1	8496	Microarray	18185580	Unspecified
hsa-miR-335-5p	MIMAT0000765	MAFF	23764	Microarray	18185580	Unspecified
hsa-miR-335-5p	MIMAT0000765	FAM198B	51313	Microarray	18185580	Unspecified
hsa-miR-335-5p	MIMAT0000765	HSD17B7	51478	Microarray	18185580	Unspecified
hsa-miR-335-5p	MIMAT0000765	KMT2E	55904	Microarray	18185580	Unspecified
hsa-miR-335-5p	MIMAT0000765	BBX	56987	Microarray	18185580	Unspecified
hsa-miR-335-5p	MIMAT0000765	NANOG	79923	Microarray	18185580	Unspecified
hsa-miR-335-5p	MIMAT0000765	PXDC1	221749	Microarray	18185580	Unspecified
hsa-miR-335-5p	MIMAT0000765	CEP85L	387119	Microarray	18185580	Unspecified
hsa-miR-133b	MIMAT0000770	CDK5R1	8851	PAR-CLIP	21572407	Unspecified
hsa-miR-345-5p	MIMAT0000772	FOXO6	100132074	PAR-CLIP	26701625	Unspecified
hsa-miR-346	MIMAT0000773	BCL6	604	Flow//Luciferase reporter assay//qRT-PCR//Western blot	25666935	Unspecified
hsa-miR-196b-5p	MIMAT0001080	CDK5R1	8851	CLASH	23622248	Unspecified
hsa-miR-424-5p	MIMAT0001341	LUC7L3	51747	PAR-CLIP	22100165	Unspecified
hsa-miR-424-5p	MIMAT0001341	ANKRD36	375248	HITS-CLIP	23824327	Unspecified
hsa-miR-424-5p	MIMAT0001341	POM121C	100101267	PAR-CLIP	23446348	Unspecified
hsa-miR-20b-5p	MIMAT0001413	RB1	5925	PAR-CLIP	21572407	Unspecified
hsa-miR-20b-5p	MIMAT0001413	CEP104	9731	HITS-CLIP	23313552	Unspecified
hsa-miR-20b-5p	MIMAT0001413	BBX	56987	PAR-CLIP	23592263|23446348|21572407|20371350	Unspecified
hsa-miR-20b-5p	MIMAT0001413	CEP97	79598	HITS-CLIP//PAR-CLIP	22473208|23446348	Unspecified
hsa-miR-20b-5p	MIMAT0001413	PHF6	84295	HITS-CLIP	22473208	Unspecified
hsa-miR-20b-5p	MIMAT0001413	ASB16	92591	HITS-CLIP	23313552	Unspecified
hsa-miR-448	MIMAT0001532	CEP97	79598	PAR-CLIP	23446348	Unspecified
hsa-miR-429	MIMAT0001536	BBX	56987	PAR-CLIP	20371350	Unspecified
hsa-miR-429	MIMAT0001536	MALAT1	378938	Luciferase reporter assay//qRT-PCR	26461224	Unspecified
hsa-miR-450a-5p	MIMAT0001545	CEP97	79598	PAR-CLIP	27292025	Unspecified
hsa-miR-431-5p	MIMAT0001625	NHLH2	4808	PAR-CLIP	22100165	Unspecified
hsa-miR-431-5p	MIMAT0001625	LUC7L3	51747	PAR-CLIP	22100165	Unspecified
hsa-miR-431-5p	MIMAT0001625	GLIS3	169792	HITS-CLIP	23824327	Unspecified
hsa-miR-431-5p	MIMAT0001625	IRF2BP2	359948	PAR-CLIP	20371350	Unspecified
hsa-miR-410-3p	MIMAT0002171	PHF6	84295	PAR-CLIP	22100165	Unspecified
hsa-miR-376b-3p	MIMAT0002172	AMOTL2	51421	PAR-CLIP	23592263	Unspecified
hsa-miR-484	MIMAT0002174	LUC7L3	51747	CLASH	23622248	Unspecified
hsa-miR-484	MIMAT0002174	BBX	56987	CLASH	23622248	Unspecified
hsa-miR-484	MIMAT0002174	ANKRD36	375248	HITS-CLIP	21572407	Unspecified
hsa-miR-485-5p	MIMAT0002175	PPFIBP1	8496	PAR-CLIP	27292025	Unspecified
hsa-miR-485-5p	MIMAT0002175	CHORDC1	26973	HITS-CLIP	23824327	Unspecified
hsa-miR-511-5p	MIMAT0002808	CYP1B1	1545	HITS-CLIP	19536157	Unspecified
hsa-miR-146b-5p	MIMAT0002809	MALAT1	378938	Luciferase reporter assay//qRT-PCR//Western blot	28404923	Unspecified
hsa-miR-202-3p	MIMAT0002811	MALAT1	378938	Luciferase reporter assay//qRT-PCR//Western blot	27887846	Unspecified
hsa-miR-493-5p	MIMAT0002813	ANP32B	10541	PAR-CLIP	23446348|20371350	Unspecified
hsa-miR-432-5p	MIMAT0002814	IRF2BP2	359948	PAR-CLIP	20371350	Unspecified
hsa-miR-494-3p	MIMAT0002816	RB1	5925	PAR-CLIP	21572407	Unspecified
hsa-miR-494-3p	MIMAT0002816	CEP97	79598	PAR-CLIP	22012620	Unspecified
hsa-miR-496	MIMAT0002818	PRR11	55771	PAR-CLIP	22012620	Unspecified
hsa-miR-193b-3p	MIMAT0002819	ANP32B	10541	CLASH	23622248	Unspecified
hsa-miR-497-5p	MIMAT0002820	LUC7L3	51747	PAR-CLIP	22100165	Unspecified
hsa-miR-497-5p	MIMAT0002820	ANKRD36	375248	HITS-CLIP	23824327	Unspecified
hsa-miR-497-5p	MIMAT0002820	POM121C	100101267	PAR-CLIP	23446348	Unspecified
hsa-miR-181d-5p	MIMAT0002821	ATP8B1	5205	PAR-CLIP	22012620	Unspecified
hsa-miR-181d-5p	MIMAT0002821	KDM5A	5927	HITS-CLIP	22473208	Unspecified
hsa-miR-181d-5p	MIMAT0002821	KMT2E	55904	HITS-CLIP	22473208	Unspecified
hsa-miR-512-3p	MIMAT0002823	CEP104	9731	HITS-CLIP	23313552	Unspecified
hsa-miR-512-3p	MIMAT0002823	ASB16	92591	HITS-CLIP	23313552	Unspecified
hsa-miR-498	MIMAT0002824	ASB16	92591	HITS-CLIP	23824327	Unspecified
hsa-miR-498	MIMAT0002824	IRF2BP2	359948	PAR-CLIP	23592263|20371350	Unspecified
hsa-miR-520e	MIMAT0002825	CEP104	9731	HITS-CLIP	23313552	Unspecified
hsa-miR-520e	MIMAT0002825	ASB16	92591	HITS-CLIP	23313552	Unspecified
hsa-miR-515-5p	MIMAT0002826	CMBL	134147	HITS-CLIP	23824327	Unspecified
hsa-miR-519e-5p	MIMAT0002828	CMBL	134147	HITS-CLIP	23824327	Unspecified
hsa-miR-519c-5p	MIMAT0002831	KDM5A	5927	PAR-CLIP	22100165	Unspecified
hsa-miR-519c-3p	MIMAT0002832	RB1	5925	PAR-CLIP	21572407	Unspecified
hsa-miR-519c-3p	MIMAT0002832	BBX	56987	PAR-CLIP	23592263|23446348|21572407|20371350	Unspecified
hsa-miR-519c-3p	MIMAT0002832	CEP97	79598	PAR-CLIP	23446348	Unspecified
hsa-miR-520a-3p	MIMAT0002834	CEP104	9731	HITS-CLIP	23313552	Unspecified
hsa-miR-520a-3p	MIMAT0002834	ASB16	92591	HITS-CLIP	23313552	Unspecified
hsa-miR-526b-5p	MIMAT0002835	RAB3GAP1	22930	PAR-CLIP	22100165	Unspecified
hsa-miR-526b-5p	MIMAT0002835	LUC7L3	51747	PAR-CLIP	22100165	Unspecified
hsa-miR-526b-5p	MIMAT0002835	AMER2	219287	PAR-CLIP	22100165	Unspecified
hsa-miR-526b-3p	MIMAT0002836	RB1	5925	PAR-CLIP	21572407	Unspecified
hsa-miR-526b-3p	MIMAT0002836	CEP104	9731	HITS-CLIP	23313552	Unspecified
hsa-miR-526b-3p	MIMAT0002836	BBX	56987	PAR-CLIP	23592263|23446348|21572407|20371350	Unspecified
hsa-miR-526b-3p	MIMAT0002836	CEP97	79598	PAR-CLIP	23446348	Unspecified
hsa-miR-526b-3p	MIMAT0002836	ASB16	92591	HITS-CLIP	23313552	Unspecified
hsa-miR-519b-3p	MIMAT0002837	RB1	5925	PAR-CLIP	21572407	Unspecified
hsa-miR-519b-3p	MIMAT0002837	BBX	56987	PAR-CLIP	23592263|23446348|21572407|20371350	Unspecified
hsa-miR-519b-3p	MIMAT0002837	CEP97	79598	PAR-CLIP	23446348	Unspecified
hsa-miR-518f-5p	MIMAT0002841	KDM5A	5927	PAR-CLIP	22100165	Unspecified
hsa-miR-520b	MIMAT0002843	CEP104	9731	HITS-CLIP	23313552	Unspecified
hsa-miR-520b	MIMAT0002843	ASB16	92591	HITS-CLIP	23313552	Unspecified
hsa-miR-526a	MIMAT0002845	KDM5A	5927	PAR-CLIP	22100165	Unspecified
hsa-miR-520c-3p	MIMAT0002846	CEP104	9731	HITS-CLIP	23313552	Unspecified
hsa-miR-520c-3p	MIMAT0002846	ASB16	92591	HITS-CLIP	23313552	Unspecified
hsa-miR-517-5p	MIMAT0002851	KDM5A	5927	PAR-CLIP	22100165	Unspecified
hsa-miR-519d-3p	MIMAT0002853	RB1	5925	PAR-CLIP	21572407	Unspecified
hsa-miR-519d-3p	MIMAT0002853	CEP104	9731	HITS-CLIP	23313552	Unspecified
hsa-miR-519d-3p	MIMAT0002853	BBX	56987	PAR-CLIP	23592263|23446348|21572407|20371350	Unspecified
hsa-miR-519d-3p	MIMAT0002853	CEP97	79598	HITS-CLIP//PAR-CLIP	22473208|23446348	Unspecified
hsa-miR-519d-3p	MIMAT0002853	PHF6	84295	HITS-CLIP	22473208	Unspecified
hsa-miR-519d-3p	MIMAT0002853	ASB16	92591	HITS-CLIP	23313552	Unspecified
hsa-miR-520d-3p	MIMAT0002856	CEP104	9731	HITS-CLIP	23313552	Unspecified
hsa-miR-520d-3p	MIMAT0002856	ASB16	92591	HITS-CLIP	23313552	Unspecified
hsa-miR-520g-3p	MIMAT0002858	CEP104	9731	HITS-CLIP	23313552	Unspecified
hsa-miR-520g-3p	MIMAT0002858	PRR11	55771	PAR-CLIP	22012620	Unspecified
hsa-miR-520g-3p	MIMAT0002858	ASB16	92591	HITS-CLIP	23313552	Unspecified
hsa-miR-520h	MIMAT0002867	CEP104	9731	HITS-CLIP	23313552	Unspecified
hsa-miR-520h	MIMAT0002867	PRR11	55771	PAR-CLIP	22012620	Unspecified
hsa-miR-520h	MIMAT0002867	ASB16	92591	HITS-CLIP	23313552	Unspecified
hsa-miR-519a-3p	MIMAT0002869	RB1	5925	Luciferase reporter assay//PAR-CLIP//qRT-PCR//Western blot	21572407|24752803	Unspecified
hsa-miR-519a-3p	MIMAT0002869	BBX	56987	PAR-CLIP	23592263|23446348|21572407|20371350	Unspecified
hsa-miR-519a-3p	MIMAT0002869	CEP97	79598	PAR-CLIP	23446348	Unspecified
hsa-miR-501-5p	MIMAT0002872	IRF2BP2	359948	HITS-CLIP	23824327	Unspecified
hsa-miR-513a-5p	MIMAT0002877	CYP1B1	1545	PAR-CLIP	23592263	Unspecified
hsa-miR-513a-5p	MIMAT0002877	ANP32B	10541	HITS-CLIP	23313552	Unspecified
hsa-miR-532-5p	MIMAT0002888	EPC1	80314	PAR-CLIP	26701625	Unspecified
hsa-miR-18a-3p	MIMAT0002891	PDCD6	10016	CLASH	23622248	Unspecified
hsa-miR-18a-3p	MIMAT0002891	MED13L	23389	CLASH	23622248	Unspecified
hsa-miR-539-5p	MIMAT0003163	KDM5A	5927	PAR-CLIP	22100165	Unspecified
hsa-miR-539-5p	MIMAT0003163	GLIS3	169792	PAR-CLIP	22100165	Unspecified
hsa-miR-544a	MIMAT0003164	BCL6	604	Luciferase reporter assay//qRT-PCR//Western blot	27186677	Unspecified
hsa-miR-552-3p	MIMAT0003215	CEACAM5	1048	HITS-CLIP	23824327	Unspecified
hsa-miR-552-3p	MIMAT0003215	ASB16	92591	HITS-CLIP	23313552	Unspecified
hsa-miR-92b-3p	MIMAT0003218	CDK5R1	8851	PAR-CLIP	21572407|20371350	Unspecified
hsa-miR-92b-3p	MIMAT0003218	LUC7L3	51747	CLASH	23622248	Unspecified
hsa-miR-92b-3p	MIMAT0003218	BBX	56987	CLASH	23622248	Unspecified
hsa-miR-555	MIMAT0003219	ASB16	92591	PAR-CLIP	26701625	Unspecified
hsa-miR-558	MIMAT0003222	CEP97	79598	PAR-CLIP	23446348	Unspecified
hsa-miR-559	MIMAT0003223	KDM5A	5927	HITS-CLIP	23824327	Unspecified
hsa-miR-559	MIMAT0003223	ANP32B	10541	PAR-CLIP	23446348|20371350	Unspecified
hsa-miR-562	MIMAT0003226	ASB16	92591	HITS-CLIP	23824327	Unspecified
hsa-miR-562	MIMAT0003226	CCDC152	100129792	HITS-CLIP	19536157	Unspecified
hsa-miR-564	MIMAT0003228	ASB16	92591	PAR-CLIP	26701625	Unspecified
hsa-miR-564	MIMAT0003228	ANKRD36	375248	HITS-CLIP	21572407	Unspecified
hsa-miR-567	MIMAT0003231	CHORDC1	26973	HITS-CLIP//PAR-CLIP	21572407|20371350	Unspecified
hsa-miR-568	MIMAT0003232	CHORDC1	26973	HITS-CLIP	21572407	Unspecified
hsa-miR-570-3p	MIMAT0003235	PHF6	84295	PAR-CLIP	22012620	Unspecified
hsa-miR-575	MIMAT0003240	BBX	56987	HITS-CLIP	19536157	Unspecified
hsa-miR-576-5p	MIMAT0003241	IRF2BP2	359948	PAR-CLIP	23446348	Unspecified
hsa-miR-579-3p	MIMAT0003244	NAV2	89797	HITS-CLIP	23824327	Unspecified
hsa-miR-580-3p	MIMAT0003245	AMOTL2	51421	HITS-CLIP	19536157	Unspecified
hsa-miR-582-5p	MIMAT0003247	ANKDD1A	348094	PAR-CLIP	27292025	Unspecified
hsa-miR-583	MIMAT0003248	JUND	3727	PAR-CLIP	26701625	Unspecified
hsa-miR-589-3p	MIMAT0003256	ASB16	92591	PAR-CLIP	21572407	Unspecified
hsa-miR-590-5p	MIMAT0003258	RB1	5925	Luciferase reporter assay	27036041	Unspecified
hsa-miR-593-5p	MIMAT0003261	ANKRD36	375248	HITS-CLIP	23824327	Unspecified
hsa-miR-599	MIMAT0003267	PRR11	55771	PAR-CLIP	22012620|21572407|20371350	Unspecified
hsa-miR-605-5p	MIMAT0003273	CHORDC1	26973	HITS-CLIP	23824327	Unspecified
hsa-miR-613	MIMAT0003281	ANP32B	10541	HITS-CLIP	23313552	Unspecified
hsa-miR-615-3p	MIMAT0003283	MED13L	23389	CLASH	23622248	Unspecified
hsa-miR-615-3p	MIMAT0003283	IRF2BP2	359948	CLASH	23622248	Unspecified
hsa-miR-616-5p	MIMAT0003284	PPFIBP1	8496	PAR-CLIP	27292025	Unspecified
hsa-miR-616-5p	MIMAT0003284	PRR11	55771	HITS-CLIP	23824327	Unspecified
hsa-miR-616-5p	MIMAT0003284	CMBL	134147	HITS-CLIP	23824327	Unspecified
hsa-miR-548c-3p	MIMAT0003285	PPFIBP1	8496	HITS-CLIP	21572407	Unspecified
hsa-miR-548c-3p	MIMAT0003285	CWC27	10283	PAR-CLIP	22100165	Unspecified
hsa-miR-548c-3p	MIMAT0003285	ANP32B	10541	PAR-CLIP	22100165|23446348|20371350	Unspecified
hsa-miR-548c-3p	MIMAT0003285	IRF2BP2	359948	PAR-CLIP	23446348|21572407	Unspecified
hsa-miR-548c-3p	MIMAT0003285	CEP85L	387119	HITS-CLIP	23824327	Unspecified
hsa-miR-618	MIMAT0003287	KDM5A	5927	PAR-CLIP	22100165	Unspecified
hsa-miR-620	MIMAT0003289	IRF2BP2	359948	PAR-CLIP	20371350	Unspecified
hsa-miR-622	MIMAT0003291	ASB16	92591	HITS-CLIP	23313552	Unspecified
hsa-miR-623	MIMAT0003292	CHORDC1	26973	HITS-CLIP	23824327	Unspecified
hsa-miR-623	MIMAT0003292	AMOTL2	51421	HITS-CLIP	23824327	Unspecified
hsa-miR-623	MIMAT0003292	IRF2BP2	359948	PAR-CLIP	20371350	Unspecified
hsa-miR-625-5p	MIMAT0003294	JUND	3727	PAR-CLIP	20371350|26701625	Unspecified
hsa-miR-635	MIMAT0003305	PRR11	55771	HITS-CLIP	23824327	Unspecified
hsa-miR-636	MIMAT0003306	FAM198B	51313	PAR-CLIP	22100165	Unspecified
hsa-miR-640	MIMAT0003310	CMBL	134147	HITS-CLIP	23824327	Unspecified
hsa-miR-640	MIMAT0003310	ANKRD36	375248	HITS-CLIP	23824327	Unspecified
hsa-miR-641	MIMAT0003311	ANKRD36	375248	PAR-CLIP	20371350	Unspecified
hsa-miR-642a-5p	MIMAT0003312	CMBL	134147	HITS-CLIP	23824327	Unspecified
hsa-miR-642a-5p	MIMAT0003312	PXDC1	221749	HITS-CLIP	19536157	Unspecified
hsa-miR-548d-3p	MIMAT0003323	KDM5A	5927	HITS-CLIP	23824327	Unspecified
hsa-miR-548d-3p	MIMAT0003323	CDK5R1	8851	PAR-CLIP	21572407|20371350	Unspecified
hsa-miR-548d-3p	MIMAT0003323	NAV2	89797	HITS-CLIP	23824327	Unspecified
hsa-miR-661	MIMAT0003324	CEP97	79598	PAR-CLIP	23446348	Unspecified
hsa-miR-663a	MIMAT0003326	JUND	3727	Luciferase reporter assay//Microarray//PAR-CLIP//qRT-PCR//Western blot	20622002|23592263|20371350|27184257|26701625	Unspecified
hsa-miR-663a	MIMAT0003326	NAV2	89797	Microarray//qRT-PCR	21378144	Unspecified
hsa-miR-653-5p	MIMAT0003328	BBX	56987	HITS-CLIP	19536157	Unspecified
hsa-miR-411-5p	MIMAT0003329	CMBL	134147	PAR-CLIP	22012620	Unspecified
hsa-miR-654-5p	MIMAT0003330	CEP104	9731	HITS-CLIP	23313552	Unspecified
hsa-miR-654-5p	MIMAT0003330	ASB16	92591	PAR-CLIP	23592263	Unspecified
hsa-miR-656-3p	MIMAT0003332	RAB3GAP1	22930	HITS-CLIP	23824327	Unspecified
hsa-miR-658	MIMAT0003336	ANKDD1A	348094	PAR-CLIP	27292025	Unspecified
hsa-miR-659-3p	MIMAT0003337	BBX	56987	PAR-CLIP	22291592	Unspecified
hsa-miR-421	MIMAT0003339	ASB16	92591	PAR-CLIP	21572407	Unspecified
hsa-miR-363-5p	MIMAT0003385	ANP32B	10541	HITS-CLIP	23313552	Unspecified
hsa-miR-363-5p	MIMAT0003385	CEP97	79598	HITS-CLIP//PAR-CLIP	23824327|23313552|27292025	Unspecified
hsa-miR-454-3p	MIMAT0003885	ASB16	92591	PAR-CLIP	21572407	Unspecified
hsa-miR-769-5p	MIMAT0003886	RAB3GAP1	22930	PAR-CLIP	22100165	Unspecified
hsa-miR-769-5p	MIMAT0003886	CEP97	79598	PAR-CLIP	23446348	Unspecified
hsa-miR-769-3p	MIMAT0003887	RB1	5925	PAR-CLIP	21572407	Unspecified
hsa-miR-766-3p	MIMAT0003888	CEP104	9731	PAR-CLIP	21572407|27292025	Unspecified
hsa-miR-765	MIMAT0003945	PFKFB3	5209	PAR-CLIP	23592263|26701625	Unspecified
hsa-miR-765	MIMAT0003945	NAV2	89797	PAR-CLIP	23592263|24398324|20371350	Unspecified
hsa-miR-675-5p	MIMAT0004284	RB1	5925	Luciferase reporter assay//qRT-PCR	19926638	Unspecified
hsa-miR-675-5p	MIMAT0004284	MAFF	23764	HITS-CLIP	21572407	Unspecified
hsa-miR-297	MIMAT0004450	CHORDC1	26973	HITS-CLIP//PAR-CLIP	21572407	Unspecified
hsa-let-7a-3p	MIMAT0004481	IRF2BP2	359948	PAR-CLIP	23592263|21572407|20371350	Unspecified
hsa-let-7b-3p	MIMAT0004482	IRF2BP2	359948	PAR-CLIP	23592263|21572407|20371350	Unspecified
hsa-let-7f-1-3p	MIMAT0004486	IRF2BP2	359948	PAR-CLIP	23592263|21572407|20371350	Unspecified
hsa-let-7f-2-3p	MIMAT0004487	IRF2BP2	359948	PAR-CLIP	21572407|20371350	Unspecified
hsa-miR-19a-5p	MIMAT0004490	CMBL	134147	HITS-CLIP	19536157	Unspecified
hsa-miR-19b-1-5p	MIMAT0004491	CMBL	134147	HITS-CLIP	19536157	Unspecified
hsa-miR-19b-2-5p	MIMAT0004492	CMBL	134147	HITS-CLIP	19536157	Unspecified
hsa-miR-22-5p	MIMAT0004495	RAB3GAP1	22930	PAR-CLIP	22100165	Unspecified
hsa-miR-23a-5p	MIMAT0004496	PRR11	55771	HITS-CLIP	23824327	Unspecified
hsa-miR-23a-5p	MIMAT0004496	NAV2	89797	HITS-CLIP	23824327	Unspecified
hsa-miR-25-5p	MIMAT0004498	ANKDD1A	348094	PAR-CLIP	27292025	Unspecified
hsa-miR-26a-1-3p	MIMAT0004499	ANP32B	10541	HITS-CLIP	23313552	Unspecified
hsa-miR-26a-1-3p	MIMAT0004499	ASB16	92591	HITS-CLIP	23824327	Unspecified
hsa-miR-28-3p	MIMAT0004502	CMBL	134147	PAR-CLIP	23446348	Unspecified
hsa-miR-29a-5p	MIMAT0004503	CMBL	134147	PAR-CLIP	22012620	Unspecified
hsa-miR-31-3p	MIMAT0004504	MAFF	23764	HITS-CLIP	21572407	Unspecified
hsa-miR-32-3p	MIMAT0004505	CHORDC1	26973	HITS-CLIP	19536157	Unspecified
hsa-miR-92a-1-5p	MIMAT0004507	ASB16	92591	PAR-CLIP	26701625	Unspecified
hsa-miR-92a-2-5p	MIMAT0004508	ASB16	92591	PAR-CLIP	23592263	Unspecified
hsa-miR-29b-1-5p	MIMAT0004514	JUND	3727	Cell proliferation assays//qRT-PCR//Western blot	25788572	Unspecified
hsa-miR-29b-2-5p	MIMAT0004515	BBX	56987	PAR-CLIP	22291592	Unspecified
hsa-miR-29b-2-5p	MIMAT0004515	IRF2BP2	359948	PAR-CLIP	23446348	Unspecified
hsa-miR-29b-2-5p	MIMAT0004515	POM121C	100101267	PAR-CLIP	23592263	Unspecified
hsa-miR-148a-5p	MIMAT0004549	CYP1B1	1545	PAR-CLIP	23592263	Unspecified
hsa-miR-30c-2-3p	MIMAT0004550	PPFIBP1	8496	PAR-CLIP	27292025	Unspecified
hsa-miR-30c-2-3p	MIMAT0004550	CEP104	9731	HITS-CLIP	23313552	Unspecified
hsa-miR-30c-2-3p	MIMAT0004550	CHORDC1	26973	HITS-CLIP	23824327	Unspecified
hsa-miR-30c-2-3p	MIMAT0004550	CEP97	79598	HITS-CLIP	23824327|23313552	Unspecified
hsa-miR-181a-2-3p	MIMAT0004558	CYP1B1	1545	HITS-CLIP	19536157	Unspecified
hsa-miR-187-5p	MIMAT0004561	CYP1B1	1545	Luciferase reporter assay//qRT-PCR//Western blot	27495872	Unspecified
hsa-miR-196a-3p	MIMAT0004562	PPFIBP1	8496	PAR-CLIP	27292025	Unspecified
hsa-miR-196a-3p	MIMAT0004562	CEP104	9731	PAR-CLIP	21572407|27292025	Unspecified
hsa-miR-221-5p	MIMAT0004568	NANOG	79923	PAR-CLIP	27292025	Unspecified
hsa-miR-223-5p	MIMAT0004570	CEP104	9731	HITS-CLIP//PAR-CLIP	23446348|21572407	Unspecified
hsa-miR-223-5p	MIMAT0004570	CHORDC1	26973	HITS-CLIP//PAR-CLIP	21572407	Unspecified
hsa-let-7g-3p	MIMAT0004584	ANP32B	10541	PAR-CLIP	23446348|20371350	Unspecified
hsa-miR-23b-5p	MIMAT0004587	PRR11	55771	HITS-CLIP	23824327	Unspecified
hsa-miR-23b-5p	MIMAT0004587	NAV2	89797	HITS-CLIP	23824327	Unspecified
hsa-miR-30b-3p	MIMAT0004589	PFKFB3	5209	PAR-CLIP	23592263|26701625	Unspecified
hsa-miR-30b-3p	MIMAT0004589	PPFIBP1	8496	PAR-CLIP	27292025	Unspecified
hsa-miR-30b-3p	MIMAT0004589	CEP104	9731	HITS-CLIP	23313552	Unspecified
hsa-miR-30b-3p	MIMAT0004589	CHORDC1	26973	HITS-CLIP	23824327	Unspecified
hsa-miR-30b-3p	MIMAT0004589	CEP97	79598	HITS-CLIP	23824327|23313552	Unspecified
hsa-miR-130a-5p	MIMAT0004593	POM121C	100101267	PAR-CLIP	24398324|21572407|20371350	Unspecified
hsa-miR-135a-3p	MIMAT0004595	AMOTL2	51421	PAR-CLIP	23592263	Unspecified
hsa-miR-138-2-3p	MIMAT0004596	GLIS3	169792	HITS-CLIP	23824327	Unspecified
hsa-miR-138-2-3p	MIMAT0004596	IRF2BP2	359948	PAR-CLIP	23446348	Unspecified
hsa-miR-140-3p	MIMAT0004597	ATP8B1	5205	PAR-CLIP	22012620	Unspecified
hsa-miR-140-3p	MIMAT0004597	PXDC1	221749	PAR-CLIP	26701625|27292025	Unspecified
hsa-miR-143-5p	MIMAT0004599	MAFF	23764	HITS-CLIP	21572407	Unspecified
hsa-miR-143-5p	MIMAT0004599	ANKRD36	375248	HITS-CLIP	21572407	Unspecified
hsa-miR-125a-3p	MIMAT0004602	CMBL	134147	HITS-CLIP	23824327	Unspecified
hsa-miR-125b-2-3p	MIMAT0004603	PPFIBP1	8496	PAR-CLIP	27292025	Unspecified
hsa-miR-125b-2-3p	MIMAT0004603	NANOG	79923	PAR-CLIP	27292025	Unspecified
hsa-miR-125b-2-3p	MIMAT0004603	CCDC152	100129792	HITS-CLIP	19536157	Unspecified
hsa-miR-136-3p	MIMAT0004606	KDM5A	5927	HITS-CLIP	23824327	Unspecified
hsa-miR-136-3p	MIMAT0004606	PRPF38B	55119	PAR-CLIP	23592263|22012620|20371350|27292025	Unspecified
hsa-miR-138-1-3p	MIMAT0004607	ASB16	92591	PAR-CLIP	21572407	Unspecified
hsa-miR-146a-3p	MIMAT0004608	NHLH2	4808	PAR-CLIP	22100165	Unspecified
hsa-miR-149-3p	MIMAT0004609	PFKFB3	5209	PAR-CLIP	26701625	Unspecified
hsa-miR-149-3p	MIMAT0004609	PPFIBP1	8496	PAR-CLIP	27292025	Unspecified
hsa-miR-149-3p	MIMAT0004609	CEP104	9731	HITS-CLIP	23313552	Unspecified
hsa-miR-149-3p	MIMAT0004609	CHORDC1	26973	HITS-CLIP	23824327	Unspecified
hsa-miR-149-3p	MIMAT0004609	CEP97	79598	HITS-CLIP	23824327|23313552	Unspecified
hsa-miR-149-3p	MIMAT0004609	NAV2	89797	PAR-CLIP	23592263	Unspecified
hsa-miR-149-3p	MIMAT0004609	FOXO6	100132074	PAR-CLIP	26701625	Unspecified
hsa-miR-186-3p	MIMAT0004612	CEP104	9731	HITS-CLIP	23313552	Unspecified
hsa-miR-186-3p	MIMAT0004612	CHORDC1	26973	HITS-CLIP	19536157	Unspecified
hsa-miR-186-3p	MIMAT0004612	AMOTL2	51421	HITS-CLIP	19536157	Unspecified
hsa-miR-186-3p	MIMAT0004612	ASB16	92591	HITS-CLIP	23313552	Unspecified
hsa-miR-188-3p	MIMAT0004613	MN1	4330	HITS-CLIP	19536157	Unspecified
hsa-miR-200c-5p	MIMAT0004657	CYP1B1	1545	Immunohistochemistry//Luciferase reporter assay//qRT-PCR//Western blot	25860934	Unspecified
hsa-miR-30c-1-3p	MIMAT0004674	PPFIBP1	8496	PAR-CLIP	27292025	Unspecified
hsa-miR-30c-1-3p	MIMAT0004674	CEP104	9731	HITS-CLIP	23313552	Unspecified
hsa-miR-30c-1-3p	MIMAT0004674	CHORDC1	26973	HITS-CLIP	23824327	Unspecified
hsa-miR-30c-1-3p	MIMAT0004674	CEP97	79598	HITS-CLIP	23824327|23313552	Unspecified
hsa-miR-34b-3p	MIMAT0004676	CHORDC1	26973	HITS-CLIP	23824327	Unspecified
hsa-miR-34b-3p	MIMAT0004676	CEP97	79598	PAR-CLIP	23592263|26701625|27292025	Unspecified
hsa-miR-34b-3p	MIMAT0004676	NANOG	79923	Luciferase reporter assay//Western blot	22020437	Unspecified
hsa-miR-296-3p	MIMAT0004679	ASB16	92591	PAR-CLIP	26701625	Unspecified
hsa-miR-130b-5p	MIMAT0004680	KDM5A	5927	HITS-CLIP	23824327	Unspecified
hsa-miR-130b-5p	MIMAT0004680	BBX	56987	HITS-CLIP	23824327	Unspecified
hsa-miR-130b-5p	MIMAT0004680	NAV2	89797	HITS-CLIP	23824327	Unspecified
hsa-miR-26a-2-3p	MIMAT0004681	ANP32B	10541	HITS-CLIP	23313552	Unspecified
hsa-miR-26a-2-3p	MIMAT0004681	ASB16	92591	HITS-CLIP	23824327	Unspecified
hsa-miR-302d-5p	MIMAT0004685	AMOTL2	51421	HITS-CLIP	19536157	Unspecified
hsa-miR-367-5p	MIMAT0004686	ANKRD36	375248	HITS-CLIP	21572407	Unspecified
hsa-miR-371a-5p	MIMAT0004687	PPFIBP1	8496	PAR-CLIP	27292025	Unspecified
hsa-miR-371a-5p	MIMAT0004687	PRR11	55771	HITS-CLIP	23824327	Unspecified
hsa-miR-371a-5p	MIMAT0004687	CMBL	134147	HITS-CLIP	23824327	Unspecified
hsa-miR-377-5p	MIMAT0004689	FAM198B	51313	PAR-CLIP	22100165	Unspecified
hsa-miR-377-5p	MIMAT0004689	CEP97	79598	PAR-CLIP	23592263|26701625|27292025	Unspecified
hsa-miR-340-5p	MIMAT0004692	CYP1B1	1545	Sequencing	20371350	Unspecified
hsa-miR-340-5p	MIMAT0004692	CEP104	9731	HITS-CLIP	23824327	Unspecified
hsa-miR-340-5p	MIMAT0004692	CWC27	10283	PAR-CLIP	22100165	Unspecified
hsa-miR-340-5p	MIMAT0004692	POM121C	100101267	PAR-CLIP	24398324|21572407|20371350	Unspecified
hsa-miR-148b-5p	MIMAT0004699	CYP1B1	1545	PAR-CLIP	23592263	Unspecified
hsa-miR-335-3p	MIMAT0004703	NAV2	89797	HITS-CLIP	23824327	Unspecified
hsa-miR-423-5p	MIMAT0004748	PFKFB3	5209	PAR-CLIP	23592263|26701625	Unspecified
hsa-miR-423-5p	MIMAT0004748	PRPF38B	55119	CLASH	23622248	Unspecified
hsa-miR-193b-5p	MIMAT0004767	ATP8B1	5205	PAR-CLIP	23446348	Unspecified
hsa-miR-193b-5p	MIMAT0004767	ANP32B	10541	PAR-CLIP	26701625	Unspecified
hsa-miR-193b-5p	MIMAT0004767	CMBL	134147	PAR-CLIP	22012620	Unspecified
hsa-miR-499a-3p	MIMAT0004772	POM121C	100101267	PAR-CLIP	24398324|21572407|20371350	Unspecified
hsa-miR-508-5p	MIMAT0004778	CEP104	9731	PAR-CLIP	21572407|27292025	Unspecified
hsa-miR-532-3p	MIMAT0004780	AMOTL2	51421	HITS-CLIP	19536157	Unspecified
hsa-miR-532-3p	MIMAT0004780	ASB16	92591	PAR-CLIP	21572407	Unspecified
hsa-miR-532-3p	MIMAT0004780	CCDC152	100129792	HITS-CLIP	19536157	Unspecified
hsa-miR-455-3p	MIMAT0004784	CEP97	79598	PAR-CLIP	23592263|23446348|26701625|27292025	Unspecified
hsa-miR-551b-5p	MIMAT0004794	CHORDC1	26973	HITS-CLIP	21572407	Unspecified
hsa-miR-551b-5p	MIMAT0004794	AMER2	219287	HITS-CLIP	23824327	Unspecified
hsa-miR-551b-5p	MIMAT0004794	IRF2BP2	359948	PAR-CLIP	21572407|20371350	Unspecified
hsa-miR-574-5p	MIMAT0004795	CHORDC1	26973	HITS-CLIP//PAR-CLIP	21572407	Unspecified
hsa-miR-582-3p	MIMAT0004797	CEACAM5	1048	HITS-CLIP	23824327	Unspecified
hsa-miR-582-3p	MIMAT0004797	MED13L	23389	HITS-CLIP	23824327	Unspecified
hsa-miR-548b-5p	MIMAT0004798	KDM5A	5927	HITS-CLIP	23824327	Unspecified
hsa-miR-548b-5p	MIMAT0004798	ANP32B	10541	PAR-CLIP	23446348|20371350	Unspecified
hsa-miR-589-5p	MIMAT0004799	POM121C	100101267	PAR-CLIP	26701625	Unspecified
hsa-miR-590-3p	MIMAT0004801	MED13L	23389	Sequencing	20371350	Unspecified
hsa-miR-590-3p	MIMAT0004801	AMOTL2	51421	HITS-CLIP	19536157	Unspecified
hsa-miR-593-3p	MIMAT0004802	PPFIBP1	8496	HITS-CLIP	21572407	Unspecified
hsa-miR-593-3p	MIMAT0004802	NAV2	89797	HITS-CLIP	23824327	Unspecified
hsa-miR-548a-5p	MIMAT0004803	KDM5A	5927	HITS-CLIP	23824327	Unspecified
hsa-miR-548a-5p	MIMAT0004803	ANP32B	10541	PAR-CLIP	23446348|20371350	Unspecified
hsa-miR-548c-5p	MIMAT0004806	KDM5A	5927	HITS-CLIP	23824327	Unspecified
hsa-miR-548c-5p	MIMAT0004806	ANP32B	10541	PAR-CLIP	23446348|20371350	Unspecified
hsa-miR-624-3p	MIMAT0004807	PPFIBP1	8496	PAR-CLIP	27292025	Unspecified
hsa-miR-624-3p	MIMAT0004807	NANOG	79923	PAR-CLIP	27292025	Unspecified
hsa-miR-629-5p	MIMAT0004810	CMBL	134147	HITS-CLIP	23824327	Unspecified
hsa-miR-629-5p	MIMAT0004810	IRF2BP2	359948	PAR-CLIP	23592263|20371350	Unspecified
hsa-miR-548d-5p	MIMAT0004812	KDM5A	5927	HITS-CLIP	23824327	Unspecified
hsa-miR-548d-5p	MIMAT0004812	ANP32B	10541	PAR-CLIP	23446348|20371350	Unspecified
hsa-miR-298	MIMAT0004901	BBX	56987	PAR-CLIP	23592263|22291592|23446348|21572407|20371350	Unspecified
hsa-miR-298	MIMAT0004901	ASB16	92591	PAR-CLIP	21572407	Unspecified
hsa-miR-298	MIMAT0004901	CMBL	134147	PAR-CLIP	23446348	Unspecified
hsa-miR-891a-5p	MIMAT0004902	NFKBIA	4792	Luciferase reporter assay//Microarray//qRT-PCR//Western blot	26446987	Unspecified
hsa-miR-300	MIMAT0004903	IRF2BP2	359948	PAR-CLIP	23592263|20371350	Unspecified
hsa-miR-892a	MIMAT0004907	RB1	5925	PAR-CLIP	21572407	Unspecified
hsa-miR-450b-3p	MIMAT0004910	RB1	5925	PAR-CLIP	21572407	Unspecified
hsa-miR-888-3p	MIMAT0004917	AMOTL2	51421	PAR-CLIP	26701625	Unspecified
hsa-miR-541-3p	MIMAT0004920	CEP104	9731	HITS-CLIP	23313552	Unspecified
hsa-miR-541-3p	MIMAT0004920	ASB16	92591	PAR-CLIP	23592263	Unspecified
hsa-miR-744-3p	MIMAT0004946	MAFF	23764	HITS-CLIP	21572407	Unspecified
hsa-miR-885-3p	MIMAT0004948	JUND	3727	PAR-CLIP	26701625	Unspecified
hsa-miR-877-5p	MIMAT0004949	AMOTL2	51421	PAR-CLIP	23592263	Unspecified
hsa-miR-877-5p	MIMAT0004949	CMTM8	152189	CLASH	23622248	Unspecified
hsa-miR-877-3p	MIMAT0004950	ANP32B	10541	CLASH	23622248	Unspecified
hsa-miR-877-3p	MIMAT0004950	PRPF38B	55119	CLASH	23622248	Unspecified
hsa-miR-665	MIMAT0004952	PPFIBP1	8496	PAR-CLIP	27292025	Unspecified
hsa-miR-665	MIMAT0004952	CHORDC1	26973	HITS-CLIP	23824327	Unspecified
hsa-miR-665	MIMAT0004952	CEP97	79598	PAR-CLIP	23592263|26701625|27292025	Unspecified
hsa-miR-665	MIMAT0004952	ANKDD1A	348094	PAR-CLIP	27292025	Unspecified
hsa-miR-873-5p	MIMAT0004953	ANP32B	10541	HITS-CLIP	23313552	Unspecified
hsa-miR-873-5p	MIMAT0004953	PXDC1	221749	PAR-CLIP	26701625|27292025	Unspecified
hsa-miR-543	MIMAT0004954	MN1	4330	HITS-CLIP	19536157	Unspecified
hsa-miR-760	MIMAT0004957	ANP32B	10541	HITS-CLIP	23313552	Unspecified
hsa-miR-301b-3p	MIMAT0004958	ASB16	92591	PAR-CLIP	21572407	Unspecified
hsa-miR-934	MIMAT0004977	ASB16	92591	PAR-CLIP	21572407	Unspecified
hsa-miR-939-5p	MIMAT0004982	AMOTL2	51421	PAR-CLIP	26701625	Unspecified
hsa-miR-939-5p	MIMAT0004982	PXDC1	221749	HITS-CLIP	19536157	Unspecified
hsa-miR-940	MIMAT0004983	CHORDC1	26973	HITS-CLIP	23824327	Unspecified
hsa-miR-942-5p	MIMAT0004985	NFKBIA	4792	Luciferase reporter assay//Microarray//Western blot	27440900	Unspecified
hsa-miR-523-5p	MIMAT0005449	KDM5A	5927	PAR-CLIP	22100165	Unspecified
hsa-miR-518e-5p	MIMAT0005450	KDM5A	5927	PAR-CLIP	22100165	Unspecified
hsa-miR-522-5p	MIMAT0005451	KDM5A	5927	PAR-CLIP	22100165	Unspecified
hsa-miR-519a-5p	MIMAT0005452	KDM5A	5927	PAR-CLIP	22100165	Unspecified
hsa-miR-519b-5p	MIMAT0005454	KDM5A	5927	PAR-CLIP	22100165	Unspecified
hsa-miR-520c-5p	MIMAT0005455	KDM5A	5927	PAR-CLIP	22100165	Unspecified
hsa-miR-518d-5p	MIMAT0005456	KDM5A	5927	PAR-CLIP	22100165	Unspecified
hsa-miR-1224-3p	MIMAT0005459	ASB16	92591	HITS-CLIP	23824327	Unspecified
hsa-miR-1224-3p	MIMAT0005459	CCDC152	100129792	HITS-CLIP	19536157	Unspecified
hsa-miR-1225-3p	MIMAT0005573	PXDC1	221749	HITS-CLIP//PAR-CLIP	19536157|26701625|27292025	Unspecified
hsa-miR-1226-3p	MIMAT0005577	IRF2BP2	359948	PAR-CLIP	22012620|20371350	Unspecified
hsa-miR-1234-3p	MIMAT0005589	CEP104	9731	HITS-CLIP	23313552	Unspecified
hsa-miR-1234-3p	MIMAT0005589	ASB16	92591	HITS-CLIP	23313552	Unspecified
hsa-miR-513b-5p	MIMAT0005788	PPFIBP1	8496	PAR-CLIP	27292025	Unspecified
hsa-miR-513b-5p	MIMAT0005788	NANOG	79923	PAR-CLIP	27292025	Unspecified
hsa-miR-513b-5p	MIMAT0005788	CCDC152	100129792	HITS-CLIP	19536157	Unspecified
hsa-miR-513c-5p	MIMAT0005789	ASB16	92591	HITS-CLIP	23824327	Unspecified
hsa-miR-1296-5p	MIMAT0005794	AGAP4	119016	CLASH	23622248	Unspecified
hsa-miR-1271-5p	MIMAT0005796	PFKFB3	5209	HITS-CLIP	28735896	Unspecified
hsa-miR-1271-5p	MIMAT0005796	KDM5A	5927	HITS-CLIP	23824327	Unspecified
hsa-miR-1271-5p	MIMAT0005796	ANKRD36	375248	HITS-CLIP	23824327	Unspecified
hsa-miR-1301-3p	MIMAT0005797	CEP104	9731	CLASH	23622248	Unspecified
hsa-miR-1301-3p	MIMAT0005797	KMT2E	55904	CLASH	23622248	Unspecified
hsa-miR-1298-5p	MIMAT0005800	NAV2	89797	HITS-CLIP	23824327	Unspecified
hsa-miR-1178-3p	MIMAT0005823	ANKRD36	375248	HITS-CLIP	21572407	Unspecified
hsa-miR-1182	MIMAT0005827	RB1	5925	PAR-CLIP	21572407	Unspecified
hsa-miR-1182	MIMAT0005827	PRR11	55771	PAR-CLIP	22012620|21572407|20371350	Unspecified
hsa-miR-1207-5p	MIMAT0005871	CDK5R1	8851	Microarray	22995316	Unspecified
hsa-miR-1207-5p	MIMAT0005871	ASB16	92591	PAR-CLIP	23592263	Unspecified
hsa-miR-1207-5p	MIMAT0005871	AMER2	219287	PAR-CLIP	20371350	Unspecified
hsa-miR-1207-5p	MIMAT0005871	PXDC1	221749	HITS-CLIP	19536157	Unspecified
hsa-miR-548j-5p	MIMAT0005875	KDM5A	5927	HITS-CLIP	23824327	Unspecified
hsa-miR-548j-5p	MIMAT0005875	ANP32B	10541	PAR-CLIP	23446348|20371350	Unspecified
hsa-miR-1291	MIMAT0005881	PFKFB3	5209	PAR-CLIP	23592263|26701625	Unspecified
hsa-miR-1293	MIMAT0005883	ANP32B	10541	HITS-CLIP	23313552	Unspecified
hsa-miR-1293	MIMAT0005883	CEP97	79598	HITS-CLIP//PAR-CLIP	23824327|23313552|27292025	Unspecified
hsa-miR-1297	MIMAT0005886	MALAT1	378938	Luciferase reporter assay//qRT-PCR//Western blot	28396617	Unspecified
hsa-miR-1302	MIMAT0005890	CYP1B1	1545	PAR-CLIP	23592263	Unspecified
hsa-miR-1245a	MIMAT0005897	ANKRD36	375248	HITS-CLIP	23824327	Unspecified
hsa-miR-1258	MIMAT0005909	RB1	5925	PAR-CLIP	21572407	Unspecified
hsa-miR-1260a	MIMAT0005911	MN1	4330	HITS-CLIP	19536157	Unspecified
hsa-miR-1260a	MIMAT0005911	CCDC152	100129792	HITS-CLIP	19536157	Unspecified
hsa-miR-1261	MIMAT0005913	IRF2BP2	359948	PAR-CLIP	20371350	Unspecified
hsa-miR-1262	MIMAT0005914	ANP32B	10541	HITS-CLIP	23313552	Unspecified
hsa-miR-548n	MIMAT0005916	KDM5A	5927	HITS-CLIP	23824327	Unspecified
hsa-miR-548n	MIMAT0005916	CEP104	9731	PAR-CLIP	23446348	Unspecified
hsa-miR-548n	MIMAT0005916	BBX	56987	PAR-CLIP	23592263|23446348|21572407|20371350	Unspecified
hsa-miR-1265	MIMAT0005918	LUC7L3	51747	PAR-CLIP	22100165	Unspecified
hsa-miR-1267	MIMAT0005921	ANKRD36	375248	HITS-CLIP	21572407	Unspecified
hsa-miR-1270	MIMAT0005924	IRF2BP2	359948	PAR-CLIP	20371350	Unspecified
hsa-miR-548h-5p	MIMAT0005928	KDM5A	5927	HITS-CLIP	23824327	Unspecified
hsa-miR-548h-5p	MIMAT0005928	ANP32B	10541	PAR-CLIP	23446348|20371350	Unspecified
hsa-miR-1275	MIMAT0005929	ASB16	92591	PAR-CLIP	26701625	Unspecified
hsa-miR-302e	MIMAT0005931	CEP104	9731	HITS-CLIP	23313552	Unspecified
hsa-miR-302e	MIMAT0005931	ASB16	92591	HITS-CLIP	23313552	Unspecified
hsa-miR-302f	MIMAT0005932	CEP104	9731	HITS-CLIP	23706177	Unspecified
hsa-miR-548p	MIMAT0005934	PHF6	84295	PAR-CLIP	22012620	Unspecified
hsa-miR-548p	MIMAT0005934	IRF2BP2	359948	PAR-CLIP	21572407	Unspecified
hsa-miR-548i	MIMAT0005935	KDM5A	5927	HITS-CLIP	23824327	Unspecified
hsa-miR-548i	MIMAT0005935	ANP32B	10541	PAR-CLIP	23446348|20371350	Unspecified
hsa-miR-1279	MIMAT0005937	BBX	56987	PAR-CLIP	22291592	Unspecified
hsa-miR-664a-5p	MIMAT0005948	NANOG	79923	PAR-CLIP	27292025	Unspecified
hsa-miR-664a-3p	MIMAT0005949	NAV2	89797	HITS-CLIP	23824327	Unspecified
hsa-miR-1307-3p	MIMAT0005951	KDM5A	5927	HITS-CLIP	23824327	Unspecified
hsa-miR-1321	MIMAT0005952	NAV2	89797	PAR-CLIP	23592263	Unspecified
hsa-miR-1321	MIMAT0005952	ASB16	92591	PAR-CLIP	23592263	Unspecified
hsa-miR-1324	MIMAT0005956	CHORDC1	26973	HITS-CLIP	23824327	Unspecified
hsa-miR-1827	MIMAT0006767	JUND	3727	PAR-CLIP	26701625	Unspecified
hsa-miR-1827	MIMAT0006767	CHORDC1	26973	HITS-CLIP	23824327	Unspecified
hsa-miR-103b	MIMAT0007402	CMBL	134147	HITS-CLIP	23824327	Unspecified
hsa-miR-1908-5p	MIMAT0007881	JUND	3727	PAR-CLIP	23592263|20371350|26701625	Unspecified
hsa-miR-1909-3p	MIMAT0007883	PXDC1	221749	HITS-CLIP	19536157	Unspecified
hsa-miR-1915-3p	MIMAT0007892	PRR11	55771	PAR-CLIP	22012620|21572407|20371350	Unspecified
hsa-miR-365a-5p	MIMAT0009199	CEACAM5	1048	HITS-CLIP	23824327	Unspecified
hsa-miR-1976	MIMAT0009451	CEACAM5	1048	HITS-CLIP	23824327	Unspecified
hsa-miR-1976	MIMAT0009451	ASB16	92591	HITS-CLIP	23824327	Unspecified
hsa-miR-2052	MIMAT0009977	CMBL	134147	HITS-CLIP	19536157	Unspecified
hsa-miR-2054	MIMAT0009979	BBX	56987	HITS-CLIP	23824327	Unspecified
hsa-miR-2110	MIMAT0010133	POM121C	100101267	PAR-CLIP	23446348	Unspecified
hsa-let-7a-2-3p	MIMAT0010195	ANP32B	10541	PAR-CLIP	23446348|20371350	Unspecified
hsa-miR-762	MIMAT0010313	ATP8B1	5205	PAR-CLIP	23446348	Unspecified
hsa-miR-762	MIMAT0010313	POM121C	100101267	PAR-CLIP	23592263	Unspecified
hsa-miR-764	MIMAT0010367	CEACAM5	1048	HITS-CLIP	23824327	Unspecified
hsa-miR-764	MIMAT0010367	CMBL	134147	HITS-CLIP	23824327	Unspecified
hsa-miR-2115-3p	MIMAT0011159	CHORDC1	26973	HITS-CLIP	23824327	Unspecified
hsa-miR-2116-5p	MIMAT0011160	RAB3GAP1	22930	PAR-CLIP	22100165	Unspecified
hsa-miR-2116-3p	MIMAT0011161	AMOTL2	51421	HITS-CLIP	19536157	Unspecified
hsa-miR-2116-3p	MIMAT0011161	ASB16	92591	PAR-CLIP	21572407	Unspecified
hsa-miR-2117	MIMAT0011162	NAV2	89797	HITS-CLIP	23824327	Unspecified
hsa-miR-548q	MIMAT0011163	BBX	56987	PAR-CLIP	23446348	Unspecified
hsa-miR-2278	MIMAT0011778	MN1	4330	HITS-CLIP	19536157	Unspecified
hsa-miR-2278	MIMAT0011778	ANKRD36	375248	HITS-CLIP	23824327	Unspecified
hsa-miR-2682-3p	MIMAT0013518	PRR11	55771	HITS-CLIP	23824327	Unspecified
hsa-miR-3119	MIMAT0014981	AMOTL2	51421	HITS-CLIP	19536157	Unspecified
hsa-miR-3119	MIMAT0014981	ASB16	92591	HITS-CLIP	27418678	Unspecified
hsa-miR-3121-3p	MIMAT0014983	IRF2BP2	359948	PAR-CLIP	21572407	Unspecified
hsa-miR-3122	MIMAT0014984	PPFIBP1	8496	PAR-CLIP	27292025	Unspecified
hsa-miR-3122	MIMAT0014984	CEP104	9731	HITS-CLIP	23313552	Unspecified
hsa-miR-3122	MIMAT0014984	CEP97	79598	HITS-CLIP	23824327|23313552	Unspecified
hsa-miR-3123	MIMAT0014985	KDM5A	5927	PAR-CLIP	22100165	Unspecified
hsa-miR-3123	MIMAT0014985	AMOTL2	51421	PAR-CLIP	23592263	Unspecified
hsa-miR-548s	MIMAT0014987	PRR11	55771	HITS-CLIP	23824327	Unspecified
hsa-miR-3125	MIMAT0014988	AMOTL2	51421	PAR-CLIP	23592263	Unspecified
hsa-miR-3125	MIMAT0014988	ASB16	92591	PAR-CLIP	21572407	Unspecified
hsa-miR-3125	MIMAT0014988	POM121C	100101267	PAR-CLIP	26701625	Unspecified
hsa-miR-3135a	MIMAT0015001	CEP104	9731	PAR-CLIP	21572407|27292025	Unspecified
hsa-miR-3138	MIMAT0015006	ASB16	92591	HITS-CLIP	23313552	Unspecified
hsa-miR-548t-5p	MIMAT0015009	PFKFB3	5209	HITS-CLIP	28735896	Unspecified
hsa-miR-548t-5p	MIMAT0015009	CEP104	9731	PAR-CLIP	23446348	Unspecified
hsa-miR-548t-5p	MIMAT0015009	BBX	56987	PAR-CLIP	23592263|23446348|21572407|20371350	Unspecified
hsa-miR-548t-5p	MIMAT0015009	GLIS3	169792	PAR-CLIP	22100165	Unspecified
hsa-miR-3141	MIMAT0015010	JUND	3727	PAR-CLIP	26701625	Unspecified
hsa-miR-3141	MIMAT0015010	ASB16	92591	PAR-CLIP	26701625	Unspecified
hsa-miR-548u	MIMAT0015013	MN1	4330	HITS-CLIP	19536157	Unspecified
hsa-miR-3146	MIMAT0015018	IRF2BP2	359948	PAR-CLIP	22012620|20371350	Unspecified
hsa-miR-548v	MIMAT0015020	CDK5R1	8851	PAR-CLIP	21572407|20371350	Unspecified
hsa-miR-3148	MIMAT0015021	CYP1B1	1545	HITS-CLIP	19536157	Unspecified
hsa-miR-3149	MIMAT0015022	ANP32B	10541	PAR-CLIP	26701625	Unspecified
hsa-miR-3152-3p	MIMAT0015025	RB1	5925	PAR-CLIP	21572407	Unspecified
hsa-miR-3153	MIMAT0015026	JUND	3727	PAR-CLIP	26701625	Unspecified
hsa-miR-3154	MIMAT0015028	ANKRD36	375248	PAR-CLIP	20371350	Unspecified
hsa-miR-3154	MIMAT0015028	POM121C	100101267	PAR-CLIP	23446348|26701625	Unspecified
hsa-miR-3155a	MIMAT0015029	ANKRD36	375248	HITS-CLIP	21572407	Unspecified
hsa-miR-3158-3p	MIMAT0015032	AMOTL2	51421	PAR-CLIP	23592263	Unspecified
hsa-miR-3160-3p	MIMAT0015034	CEP97	79598	PAR-CLIP	23446348	Unspecified
hsa-miR-3163	MIMAT0015037	CWC27	10283	PAR-CLIP	22100165	Unspecified
hsa-miR-3163	MIMAT0015037	ANP32B	10541	PAR-CLIP	22100165	Unspecified
hsa-miR-3163	MIMAT0015037	BBX	56987	PAR-CLIP	23592263|23446348|21572407|20371350	Unspecified
hsa-miR-3163	MIMAT0015037	POM121C	100101267	PAR-CLIP	24398324|21572407|20371350	Unspecified
hsa-miR-3165	MIMAT0015039	CEP97	79598	PAR-CLIP	27292025	Unspecified
hsa-miR-3166	MIMAT0015040	CEP97	79598	HITS-CLIP	23824327|23313552	Unspecified
hsa-miR-1260b	MIMAT0015041	MN1	4330	HITS-CLIP	19536157	Unspecified
hsa-miR-1260b	MIMAT0015041	CCDC152	100129792	HITS-CLIP	19536157	Unspecified
hsa-miR-3170	MIMAT0015045	ATP8B1	5205	PAR-CLIP	23446348	Unspecified
hsa-miR-3170	MIMAT0015045	ANP32B	10541	PAR-CLIP	26701625	Unspecified
hsa-miR-3170	MIMAT0015045	CMBL	134147	PAR-CLIP	22012620	Unspecified
hsa-miR-3173-3p	MIMAT0015048	JUND	3727	PAR-CLIP	23592263|20371350	Unspecified
hsa-miR-1193	MIMAT0015049	ASB16	92591	PAR-CLIP	26701625	Unspecified
hsa-miR-3175	MIMAT0015052	AMOTL2	51421	PAR-CLIP	23592263	Unspecified
hsa-miR-3175	MIMAT0015052	FOXO6	100132074	PAR-CLIP	26701625	Unspecified
hsa-miR-3176	MIMAT0015053	CEP104	9731	HITS-CLIP	23824327	Unspecified
hsa-miR-3179	MIMAT0015056	NAV2	89797	PAR-CLIP	23592263|24398324|20371350	Unspecified
hsa-miR-3180-3p	MIMAT0015058	ASB16	92591	PAR-CLIP	26701625	Unspecified
hsa-miR-3180-3p	MIMAT0015058	FAM43A	131583	PAR-CLIP	23592263|20371350	Unspecified
hsa-miR-548w	MIMAT0015060	KDM5A	5927	HITS-CLIP	23824327	Unspecified
hsa-miR-548w	MIMAT0015060	ANP32B	10541	PAR-CLIP	23446348|20371350	Unspecified
hsa-miR-3183	MIMAT0015063	CEP104	9731	HITS-CLIP	23824327	Unspecified
hsa-miR-3183	MIMAT0015063	AMOTL2	51421	HITS-CLIP	19536157	Unspecified
hsa-miR-3183	MIMAT0015063	CMBL	134147	HITS-CLIP	23824327	Unspecified
hsa-miR-3184-5p	MIMAT0015064	PFKFB3	5209	PAR-CLIP	23592263|26701625	Unspecified
hsa-miR-3185	MIMAT0015065	JUND	3727	PAR-CLIP	23592263|20371350	Unspecified
hsa-miR-3185	MIMAT0015065	PFKFB3	5209	PAR-CLIP	22012620	Unspecified
hsa-miR-3190-5p	MIMAT0015073	PRR11	55771	HITS-CLIP	23824327	Unspecified
hsa-miR-3192-5p	MIMAT0015076	CYP1B1	1545	PAR-CLIP	23592263	Unspecified
hsa-miR-3196	MIMAT0015080	ASB16	92591	PAR-CLIP	26701625	Unspecified
hsa-miR-3196	MIMAT0015080	FAM43A	131583	PAR-CLIP	23592263|20371350	Unspecified
hsa-miR-548x-3p	MIMAT0015081	KDM5A	5927	HITS-CLIP	23824327	Unspecified
hsa-miR-3197	MIMAT0015082	PPFIBP1	8496	PAR-CLIP	27292025	Unspecified
hsa-miR-3197	MIMAT0015082	ASB16	92591	PAR-CLIP	26701625	Unspecified
hsa-miR-3199	MIMAT0015084	CEACAM5	1048	HITS-CLIP	23824327	Unspecified
hsa-miR-3201	MIMAT0015086	CEP97	79598	PAR-CLIP	20371350	Unspecified
hsa-miR-3201	MIMAT0015086	IRF2BP2	359948	PAR-CLIP	20371350	Unspecified
hsa-miR-514b-5p	MIMAT0015087	ASB16	92591	HITS-CLIP	23824327	Unspecified
hsa-miR-3202	MIMAT0015089	NAV2	89797	PAR-CLIP	23592263|24398324|20371350	Unspecified
hsa-miR-3065-3p	MIMAT0015378	CEP97	79598	PAR-CLIP	27292025	Unspecified
hsa-miR-4295	MIMAT0016844	ASB16	92591	PAR-CLIP	21572407	Unspecified
hsa-miR-4296	MIMAT0016845	PXDC1	221749	HITS-CLIP	19536157	Unspecified
hsa-miR-4299	MIMAT0016851	BBX	56987	PAR-CLIP	23446348	Unspecified
hsa-miR-4298	MIMAT0016852	CYP1B1	1545	PAR-CLIP	23592263	Unspecified
hsa-miR-4306	MIMAT0016858	PFKFB3	5209	PAR-CLIP	26701625	Unspecified
hsa-miR-4306	MIMAT0016858	AMOTL2	51421	PAR-CLIP	23592263	Unspecified
hsa-miR-4307	MIMAT0016860	PRR11	55771	PAR-CLIP	22012620|21572407|20371350	Unspecified
hsa-miR-4311	MIMAT0016863	CEP97	79598	PAR-CLIP	22012620	Unspecified
hsa-miR-4311	MIMAT0016863	PHF6	84295	PAR-CLIP	22012620	Unspecified
hsa-miR-4314	MIMAT0016868	CYP1B1	1545	PAR-CLIP	23592263	Unspecified
hsa-miR-4318	MIMAT0016869	RB1	5925	PAR-CLIP	21572407	Unspecified
hsa-miR-4319	MIMAT0016870	ASB16	92591	HITS-CLIP	23313552|27418678	Unspecified
hsa-miR-4322	MIMAT0016873	PXDC1	221749	HITS-CLIP	19536157	Unspecified
hsa-miR-4323	MIMAT0016875	PXDC1	221749	HITS-CLIP//PAR-CLIP	19536157|26701625|27292025	Unspecified
hsa-miR-4258	MIMAT0016879	ASB16	92591	HITS-CLIP	23824327	Unspecified
hsa-miR-4251	MIMAT0016883	AMOTL2	51421	HITS-CLIP	19536157	Unspecified
hsa-miR-4252	MIMAT0016886	CEP104	9731	PAR-CLIP	27292025	Unspecified
hsa-miR-4325	MIMAT0016887	RB1	5925	PAR-CLIP	21572407	Unspecified
hsa-miR-4325	MIMAT0016887	CDK5R1	8851	PAR-CLIP	21572407|20371350	Unspecified
hsa-miR-4261	MIMAT0016890	POM121C	100101267	PAR-CLIP	23446348|26701625	Unspecified
hsa-miR-4265	MIMAT0016891	PXDC1	221749	HITS-CLIP	19536157	Unspecified
hsa-miR-4262	MIMAT0016894	ATP8B1	5205	PAR-CLIP	22012620	Unspecified
hsa-miR-2355-5p	MIMAT0016895	ASB16	92591	HITS-CLIP	23824327	Unspecified
hsa-miR-2355-5p	MIMAT0016895	ANKRD36	375248	HITS-CLIP	23824327	Unspecified
hsa-miR-2355-5p	MIMAT0016895	POM121C	100101267	PAR-CLIP	23446348	Unspecified
hsa-miR-4268	MIMAT0016896	AMOTL2	51421	HITS-CLIP	19536157	Unspecified
hsa-miR-4263	MIMAT0016898	BBX	56987	HITS-CLIP	19536157	Unspecified
hsa-miR-4263	MIMAT0016898	IRF2BP2	359948	PAR-CLIP	23446348	Unspecified
hsa-miR-4264	MIMAT0016899	ASB16	92591	HITS-CLIP	23313552	Unspecified
hsa-miR-4271	MIMAT0016901	JUND	3727	PAR-CLIP	23592263|20371350	Unspecified
hsa-miR-4271	MIMAT0016901	POM121C	100101267	PAR-CLIP	23446348	Unspecified
hsa-miR-4274	MIMAT0016906	ANKRD36	375248	HITS-CLIP	23824327	Unspecified
hsa-miR-4279	MIMAT0016909	CEACAM5	1048	HITS-CLIP	23824327	Unspecified
hsa-miR-4279	MIMAT0016909	ASB16	92591	HITS-CLIP	23824327	Unspecified
hsa-miR-4282	MIMAT0016912	EPC1	80314	HITS-CLIP//PAR-CLIP	26701625|27418678	Unspecified
hsa-miR-4284	MIMAT0016915	KDM5A	5927	HITS-CLIP	23824327	Unspecified
hsa-miR-4284	MIMAT0016915	AMOTL2	51421	PAR-CLIP	23592263	Unspecified
hsa-miR-4284	MIMAT0016915	PRR11	55771	HITS-CLIP	23824327	Unspecified
hsa-miR-4286	MIMAT0016916	ASB16	92591	HITS-CLIP	23824327	Unspecified
hsa-miR-4329	MIMAT0016923	CEP97	79598	PAR-CLIP	23446348	Unspecified
hsa-miR-4328	MIMAT0016926	IRF2BP2	359948	PAR-CLIP	23592263|20371350	Unspecified
hsa-miR-2277-5p	MIMAT0017352	JUND	3727	PAR-CLIP	26701625	Unspecified
hsa-miR-2355-3p	MIMAT0017950	GLIS3	169792	HITS-CLIP	23824327	Unspecified
hsa-miR-3605-5p	MIMAT0017981	LUC7L3	51747	PAR-CLIP	22100165	Unspecified
hsa-miR-3606-5p	MIMAT0017983	PRR11	55771	HITS-CLIP//PAR-CLIP	23446348|23824327	Unspecified
hsa-miR-3609	MIMAT0017986	PFKFB3	5209	HITS-CLIP	28735896	Unspecified
hsa-miR-3609	MIMAT0017986	CEP97	79598	PAR-CLIP	23446348	Unspecified
hsa-miR-3609	MIMAT0017986	GLIS3	169792	PAR-CLIP	22100165	Unspecified
hsa-miR-3613-5p	MIMAT0017990	ANP32B	10541	PAR-CLIP	23446348|20371350	Unspecified
hsa-miR-3613-3p	MIMAT0017991	PPFIBP1	8496	PAR-CLIP	27292025	Unspecified
hsa-miR-3614-5p	MIMAT0017992	RB1	5925	PAR-CLIP	21572407	Unspecified
hsa-miR-3614-5p	MIMAT0017992	CEP97	79598	PAR-CLIP	23592263|26701625|27292025	Unspecified
hsa-miR-3615	MIMAT0017994	CMBL	134147	HITS-CLIP	23824327	Unspecified
hsa-miR-3617-5p	MIMAT0017997	ANKRD36	375248	PAR-CLIP	20371350	Unspecified
hsa-miR-3618	MIMAT0017998	ASB16	92591	PAR-CLIP	21572407	Unspecified
hsa-miR-3618	MIMAT0017998	IRF2BP2	359948	PAR-CLIP	21572407|20371350	Unspecified
hsa-miR-23c	MIMAT0018000	MALAT1	378938	Luciferase reporter assay//qRT-PCR//Western blot	27964927	Unspecified
hsa-miR-23c	MIMAT0018000	POM121C	100101267	PAR-CLIP	24398324|21572407|20371350	Unspecified
hsa-miR-3620-3p	MIMAT0018001	AMOTL2	51421	HITS-CLIP	23824327	Unspecified
hsa-miR-3646	MIMAT0018065	ASB16	92591	PAR-CLIP	21572407	Unspecified
hsa-miR-3652	MIMAT0018072	MAFF	23764	HITS-CLIP	21572407	Unspecified
hsa-miR-3652	MIMAT0018072	ANKRD36	375248	HITS-CLIP	21572407	Unspecified
hsa-miR-3653-3p	MIMAT0018073	CEP97	79598	PAR-CLIP	23446348|20371350	Unspecified
hsa-miR-3655	MIMAT0018075	GLIS3	169792	HITS-CLIP	23824327	Unspecified
hsa-miR-3658	MIMAT0018078	CEP97	79598	PAR-CLIP	23446348|20371350	Unspecified
hsa-miR-1273e	MIMAT0018079	FAM198B	51313	PAR-CLIP	22100165	Unspecified
hsa-miR-1273e	MIMAT0018079	BBX	56987	PAR-CLIP	22291592	Unspecified
hsa-miR-1273e	MIMAT0018079	CEP97	79598	PAR-CLIP	23592263|26701625|27292025	Unspecified
hsa-miR-1273e	MIMAT0018079	ANKDD1A	348094	PAR-CLIP	27292025	Unspecified
hsa-miR-3660	MIMAT0018081	AMOTL2	51421	PAR-CLIP	26701625	Unspecified
hsa-miR-3662	MIMAT0018083	ASB16	92591	PAR-CLIP	21572407	Unspecified
hsa-miR-3663-5p	MIMAT0018084	ANKRD36	375248	HITS-CLIP	23824327	Unspecified
hsa-miR-3664-5p	MIMAT0018086	ANKRD36	375248	HITS-CLIP	21572407	Unspecified
hsa-miR-3666	MIMAT0018088	ASB16	92591	PAR-CLIP	21572407	Unspecified
hsa-miR-3667-3p	MIMAT0018090	MN1	4330	HITS-CLIP	19536157	Unspecified
hsa-miR-3667-3p	MIMAT0018090	GLIS3	169792	HITS-CLIP	23824327	Unspecified
hsa-miR-3672	MIMAT0018095	RAB3GAP1	22930	PAR-CLIP	22100165	Unspecified
hsa-miR-3678-3p	MIMAT0018103	POM121C	100101267	PAR-CLIP	23592263	Unspecified
hsa-miR-3679-3p	MIMAT0018105	ASB16	92591	HITS-CLIP	23824327	Unspecified
hsa-miR-3679-3p	MIMAT0018105	GLIS3	169792	HITS-CLIP	23824327	Unspecified
hsa-miR-3681-5p	MIMAT0018108	CEP97	79598	PAR-CLIP	20371350	Unspecified
hsa-miR-3682-3p	MIMAT0018110	IRF2BP2	359948	PAR-CLIP	23446348	Unspecified
hsa-miR-3686	MIMAT0018114	EPC1	80314	HITS-CLIP	27418678	Unspecified
hsa-miR-3689a-3p	MIMAT0018118	PFKFB3	5209	PAR-CLIP	23592263|26701625	Unspecified
hsa-miR-3689a-3p	MIMAT0018118	PPFIBP1	8496	PAR-CLIP	27292025	Unspecified
hsa-miR-3689a-3p	MIMAT0018118	CEP104	9731	HITS-CLIP	23313552	Unspecified
hsa-miR-3689a-3p	MIMAT0018118	CHORDC1	26973	HITS-CLIP	23824327	Unspecified
hsa-miR-3689a-3p	MIMAT0018118	CEP97	79598	HITS-CLIP	23824327|23313552	Unspecified
hsa-miR-3692-3p	MIMAT0018122	ATP8B1	5205	PAR-CLIP	22012620	Unspecified
hsa-miR-3714	MIMAT0018165	AMOTL2	51421	PAR-CLIP	23592263	Unspecified
hsa-miR-3714	MIMAT0018165	ASB16	92591	PAR-CLIP	21572407	Unspecified
hsa-miR-3180	MIMAT0018178	ASB16	92591	PAR-CLIP	26701625	Unspecified
hsa-miR-3180	MIMAT0018178	FAM43A	131583	PAR-CLIP	23592263|20371350	Unspecified
hsa-miR-3907	MIMAT0018179	AMER2	219287	PAR-CLIP	20371350	Unspecified
hsa-miR-3689b-3p	MIMAT0018181	PFKFB3	5209	PAR-CLIP	23592263|26701625	Unspecified
hsa-miR-3689b-3p	MIMAT0018181	PPFIBP1	8496	PAR-CLIP	27292025	Unspecified
hsa-miR-3689b-3p	MIMAT0018181	CEP104	9731	HITS-CLIP	23313552	Unspecified
hsa-miR-3689b-3p	MIMAT0018181	CHORDC1	26973	HITS-CLIP	23824327	Unspecified
hsa-miR-3689b-3p	MIMAT0018181	CEP97	79598	HITS-CLIP	23824327|23313552	Unspecified
hsa-miR-3909	MIMAT0018183	RB1	5925	PAR-CLIP	21572407	Unspecified
hsa-miR-3909	MIMAT0018183	GLIS3	169792	HITS-CLIP	23824327	Unspecified
hsa-miR-3910	MIMAT0018184	CEP104	9731	PAR-CLIP	23446348|21572407	Unspecified
hsa-miR-3912-3p	MIMAT0018186	AMER2	219287	PAR-CLIP	20371350	Unspecified
hsa-miR-3913-5p	MIMAT0018187	PPFIBP1	8496	PAR-CLIP	27292025	Unspecified
hsa-miR-3913-5p	MIMAT0018187	CEP104	9731	HITS-CLIP	23313552	Unspecified
hsa-miR-3913-5p	MIMAT0018187	CEP97	79598	HITS-CLIP	23824327|23313552	Unspecified
hsa-miR-3916	MIMAT0018190	AMOTL2	51421	PAR-CLIP	23592263	Unspecified
hsa-miR-3916	MIMAT0018190	ASB16	92591	PAR-CLIP	21572407	Unspecified
hsa-miR-3916	MIMAT0018190	POM121C	100101267	PAR-CLIP	26701625	Unspecified
hsa-miR-3150b-3p	MIMAT0018194	PFKFB3	5209	PAR-CLIP	26701625	Unspecified
hsa-miR-3150b-3p	MIMAT0018194	LUC7L3	51747	PAR-CLIP	22100165	Unspecified
hsa-miR-3922-3p	MIMAT0018197	CEP104	9731	HITS-CLIP	23824327	Unspecified
hsa-miR-3924	MIMAT0018199	CHORDC1	26973	HITS-CLIP//PAR-CLIP	21572407	Unspecified
hsa-miR-3925-5p	MIMAT0018200	KDM5A	5927	PAR-CLIP	22100165	Unspecified
hsa-miR-3925-5p	MIMAT0018200	POM121C	100101267	PAR-CLIP	26701625	Unspecified
hsa-miR-3926	MIMAT0018201	PRR11	55771	HITS-CLIP	23824327	Unspecified
hsa-miR-3926	MIMAT0018201	CEP97	79598	HITS-CLIP	23824327|23313552	Unspecified
hsa-miR-676-5p	MIMAT0018203	MED13L	23389	HITS-CLIP	23824327	Unspecified
hsa-miR-676-5p	MIMAT0018203	BBX	56987	PAR-CLIP	20371350	Unspecified
hsa-miR-676-3p	MIMAT0018204	GLIS3	169792	HITS-CLIP	23824327	Unspecified
hsa-miR-3929	MIMAT0018206	PPFIBP1	8496	PAR-CLIP	27292025	Unspecified
hsa-miR-3929	MIMAT0018206	CHORDC1	26973	HITS-CLIP	23824327	Unspecified
hsa-miR-3934-5p	MIMAT0018349	ASB16	92591	HITS-CLIP	23313552	Unspecified
hsa-miR-3934-5p	MIMAT0018349	CMBL	134147	HITS-CLIP	23824327	Unspecified
hsa-miR-3938	MIMAT0018353	CHORDC1	26973	HITS-CLIP	19536157	Unspecified
hsa-miR-548y	MIMAT0018354	KDM5A	5927	HITS-CLIP	23824327	Unspecified
hsa-miR-548y	MIMAT0018354	ANP32B	10541	PAR-CLIP	23446348|20371350	Unspecified
hsa-miR-548z	MIMAT0018446	KDM5A	5927	HITS-CLIP	23824327	Unspecified
hsa-miR-548z	MIMAT0018446	CDK5R1	8851	PAR-CLIP	21572407|20371350	Unspecified
hsa-miR-548z	MIMAT0018446	NAV2	89797	HITS-CLIP	23824327	Unspecified
hsa-miR-548aa	MIMAT0018447	CDK5R1	8851	PAR-CLIP	21572407|20371350	Unspecified
hsa-miR-548ab	MIMAT0018928	KDM5A	5927	HITS-CLIP	23824327	Unspecified
hsa-miR-548ab	MIMAT0018928	ANP32B	10541	PAR-CLIP	23446348|20371350	Unspecified
hsa-miR-4417	MIMAT0018929	PXDC1	221749	HITS-CLIP	19536157	Unspecified
hsa-miR-4419a	MIMAT0018931	NAV2	89797	PAR-CLIP	23592263	Unspecified
hsa-miR-4419a	MIMAT0018931	ASB16	92591	PAR-CLIP	23592263	Unspecified
hsa-miR-4421	MIMAT0018934	PPFIBP1	8496	HITS-CLIP	21572407	Unspecified
hsa-miR-4422	MIMAT0018935	LUC7L3	51747	PAR-CLIP	27292025	Unspecified
hsa-miR-4422	MIMAT0018935	IRF2BP2	359948	PAR-CLIP	22012620|20371350	Unspecified
hsa-miR-548ac	MIMAT0018938	KDM5A	5927	HITS-CLIP	23824327	Unspecified
hsa-miR-548ac	MIMAT0018938	CDK5R1	8851	PAR-CLIP	21572407|20371350	Unspecified
hsa-miR-548ac	MIMAT0018938	NAV2	89797	HITS-CLIP	23824327	Unspecified
hsa-miR-4430	MIMAT0018945	MAFF	23764	HITS-CLIP	21572407	Unspecified
hsa-miR-4430	MIMAT0018945	ANKRD36	375248	HITS-CLIP	21572407	Unspecified
hsa-miR-4432	MIMAT0018948	PPFIBP1	8496	PAR-CLIP	27292025	Unspecified
hsa-miR-4432	MIMAT0018948	CEP104	9731	PAR-CLIP	21572407|27292025	Unspecified
hsa-miR-4433a-3p	MIMAT0018949	PPFIBP1	8496	PAR-CLIP	27292025	Unspecified
hsa-miR-4433a-3p	MIMAT0018949	CEP97	79598	PAR-CLIP	27292025	Unspecified
hsa-miR-4433a-3p	MIMAT0018949	NANOG	79923	PAR-CLIP	27292025	Unspecified
hsa-miR-4434	MIMAT0018950	FOXO6	100132074	PAR-CLIP	26701625	Unspecified
hsa-miR-4437	MIMAT0018953	AMOTL2	51421	PAR-CLIP	23592263	Unspecified
hsa-miR-548ae-3p	MIMAT0018954	KDM5A	5927	HITS-CLIP	23824327	Unspecified
hsa-miR-4438	MIMAT0018956	ASB16	92591	HITS-CLIP	23313552	Unspecified
hsa-miR-4444	MIMAT0018962	PPFIBP1	8496	PAR-CLIP	27292025	Unspecified
hsa-miR-4446-3p	MIMAT0018965	AMOTL2	51421	PAR-CLIP	23592263	Unspecified
hsa-miR-4448	MIMAT0018967	AMOTL2	51421	HITS-CLIP	19536157	Unspecified
hsa-miR-548ah-5p	MIMAT0018972	PFKFB3	5209	HITS-CLIP	28735896	Unspecified
hsa-miR-548ah-5p	MIMAT0018972	CEP97	79598	PAR-CLIP	23446348	Unspecified
hsa-miR-548ah-5p	MIMAT0018972	GLIS3	169792	PAR-CLIP	22100165	Unspecified
hsa-miR-4456	MIMAT0018978	BBX	56987	PAR-CLIP	23446348|20371350	Unspecified
hsa-miR-4457	MIMAT0018979	PPFIBP1	8496	PAR-CLIP	27292025	Unspecified
hsa-miR-4457	MIMAT0018979	NANOG	79923	PAR-CLIP	27292025	Unspecified
hsa-miR-4457	MIMAT0018979	CCDC152	100129792	HITS-CLIP	19536157	Unspecified
hsa-miR-4458	MIMAT0018980	FAM43A	131583	PAR-CLIP	23592263|20371350	Unspecified
hsa-miR-4459	MIMAT0018981	PPFIBP1	8496	PAR-CLIP	27292025	Unspecified
hsa-miR-4459	MIMAT0018981	CEP104	9731	HITS-CLIP	23706177	Unspecified
hsa-miR-4459	MIMAT0018981	CEP97	79598	PAR-CLIP	27292025	Unspecified
hsa-miR-4459	MIMAT0018981	NANOG	79923	PAR-CLIP	27292025	Unspecified
hsa-miR-3135b	MIMAT0018985	MAFF	23764	HITS-CLIP	21572407	Unspecified
hsa-miR-3135b	MIMAT0018985	ANKRD36	375248	HITS-CLIP	21572407	Unspecified
hsa-miR-548aj-3p	MIMAT0018990	KDM5A	5927	HITS-CLIP	23824327	Unspecified
hsa-miR-4466	MIMAT0018993	MAFF	23764	HITS-CLIP	21572407	Unspecified
hsa-miR-4468	MIMAT0018995	LUC7L3	51747	PAR-CLIP	22100165	Unspecified
hsa-miR-4469	MIMAT0018996	CMBL	134147	HITS-CLIP	23824327	Unspecified
hsa-miR-4470	MIMAT0018997	BBX	56987	PAR-CLIP	23592263|23446348|21572407|20371350	Unspecified
hsa-miR-4473	MIMAT0019000	ASB16	92591	PAR-CLIP	21572407	Unspecified
hsa-miR-4475	MIMAT0019002	POM121C	100101267	PAR-CLIP	23446348|26701625	Unspecified
hsa-miR-4476	MIMAT0019003	ANP32B	10541	HITS-CLIP	23313552	Unspecified
hsa-miR-4476	MIMAT0019003	CHORDC1	26973	PAR-CLIP	20371350	Unspecified
hsa-miR-4476	MIMAT0019003	AMOTL2	51421	PAR-CLIP	26701625	Unspecified
hsa-miR-4476	MIMAT0019003	NAV2	89797	PAR-CLIP	23592263|24398324|20371350	Unspecified
hsa-miR-4477a	MIMAT0019004	PHF6	84295	PAR-CLIP	22012620	Unspecified
hsa-miR-4478	MIMAT0019006	PPFIBP1	8496	PAR-CLIP	27292025	Unspecified
hsa-miR-4478	MIMAT0019006	CHORDC1	26973	HITS-CLIP	23824327	Unspecified
hsa-miR-3689c	MIMAT0019007	PFKFB3	5209	PAR-CLIP	23592263|26701625	Unspecified
hsa-miR-3689c	MIMAT0019007	PPFIBP1	8496	PAR-CLIP	27292025	Unspecified
hsa-miR-3689c	MIMAT0019007	CEP104	9731	HITS-CLIP	23313552	Unspecified
hsa-miR-3689c	MIMAT0019007	CHORDC1	26973	HITS-CLIP	23824327	Unspecified
hsa-miR-3689c	MIMAT0019007	CEP97	79598	HITS-CLIP	23824327|23313552	Unspecified
hsa-miR-3689d	MIMAT0019008	CEP97	79598	PAR-CLIP	23592263|26701625|27292025	Unspecified
hsa-miR-3689d	MIMAT0019008	ASB16	92591	PAR-CLIP	23592263	Unspecified
hsa-miR-3155b	MIMAT0019012	ANKRD36	375248	HITS-CLIP	21572407	Unspecified
hsa-miR-548ak	MIMAT0019013	KDM5A	5927	HITS-CLIP	23824327	Unspecified
hsa-miR-548ak	MIMAT0019013	ANP32B	10541	PAR-CLIP	23446348|20371350	Unspecified
hsa-miR-4481	MIMAT0019015	ASB16	92591	HITS-CLIP	23313552|27418678	Unspecified
hsa-miR-4483	MIMAT0019017	ANP32B	10541	HITS-CLIP	23313552	Unspecified
hsa-miR-4483	MIMAT0019017	CEP97	79598	HITS-CLIP//PAR-CLIP	23824327|23313552|27292025	Unspecified
hsa-miR-4484	MIMAT0019018	CYP1B1	1545	PAR-CLIP	23592263	Unspecified
hsa-miR-4492	MIMAT0019027	ATP8B1	5205	PAR-CLIP	23446348	Unspecified
hsa-miR-4492	MIMAT0019027	POM121C	100101267	PAR-CLIP	23592263	Unspecified
hsa-miR-4496	MIMAT0019031	AMER2	219287	PAR-CLIP	22100165	Unspecified
hsa-miR-4498	MIMAT0019033	ATP8B1	5205	PAR-CLIP	23446348	Unspecified
hsa-miR-4498	MIMAT0019033	POM121C	100101267	PAR-CLIP	23592263	Unspecified
hsa-miR-4419b	MIMAT0019034	PPFIBP1	8496	PAR-CLIP	27292025	Unspecified
hsa-miR-4419b	MIMAT0019034	CHORDC1	26973	HITS-CLIP	23824327	Unspecified
hsa-miR-4500	MIMAT0019036	FAM43A	131583	PAR-CLIP	23592263|20371350	Unspecified
hsa-miR-2392	MIMAT0019043	POM121C	100101267	PAR-CLIP	23592263	Unspecified
hsa-miR-4507	MIMAT0019044	PRR11	55771	HITS-CLIP	23824327	Unspecified
hsa-miR-4507	MIMAT0019044	IRF2BP2	359948	PAR-CLIP	23592263|20371350	Unspecified
hsa-miR-4510	MIMAT0019047	NAV2	89797	PAR-CLIP	23592263	Unspecified
hsa-miR-4510	MIMAT0019047	ASB16	92591	PAR-CLIP	23592263	Unspecified
hsa-miR-4516	MIMAT0019053	FOXO6	100132074	PAR-CLIP	26701625	Unspecified
hsa-miR-4524a-3p	MIMAT0019063	PRR11	55771	PAR-CLIP	22012620|20371350	Unspecified
hsa-miR-4526	MIMAT0019065	AMOTL2	51421	PAR-CLIP	26701625	Unspecified
hsa-miR-4533	MIMAT0019072	POM121C	100101267	PAR-CLIP	23592263	Unspecified
hsa-miR-4534	MIMAT0019073	CEP97	79598	PAR-CLIP	23592263|26701625|27292025	Unspecified
hsa-miR-548am-3p	MIMAT0019076	KDM5A	5927	HITS-CLIP	23824327	Unspecified
hsa-miR-1587	MIMAT0019077	POM121C	100101267	PAR-CLIP	23592263	Unspecified
hsa-miR-548an	MIMAT0019079	CYP1B1	1545	PAR-CLIP	23592263	Unspecified
hsa-miR-548an	MIMAT0019079	AMOTL2	51421	PAR-CLIP	23592263	Unspecified
hsa-miR-4537	MIMAT0019080	CEP97	79598	PAR-CLIP	23592263|26701625|27292025	Unspecified
hsa-miR-4539	MIMAT0019082	IRF2BP2	359948	PAR-CLIP	21572407	Unspecified
hsa-miR-3120-5p	MIMAT0019198	NAV2	89797	HITS-CLIP	23824327	Unspecified
hsa-miR-3124-3p	MIMAT0019200	CEP85L	387119	HITS-CLIP	23824327	Unspecified
hsa-miR-3156-3p	MIMAT0019209	MN1	4330	HITS-CLIP	19536157	Unspecified
hsa-miR-3158-5p	MIMAT0019211	POM121C	100101267	PAR-CLIP	23592263	Unspecified
hsa-miR-3160-5p	MIMAT0019212	AMOTL2	51421	HITS-CLIP	19536157	Unspecified
hsa-miR-3619-3p	MIMAT0019219	BBX	56987	PAR-CLIP	23592263|23446348|21572407|20371350	Unspecified
hsa-miR-3688-5p	MIMAT0019223	BBX	56987	PAR-CLIP	23592263|23446348|21572407|20371350	Unspecified
hsa-miR-3940-5p	MIMAT0019229	PRR11	55771	HITS-CLIP	23824327	Unspecified
hsa-miR-3940-5p	MIMAT0019229	IRF2BP2	359948	PAR-CLIP	23592263|20371350	Unspecified
hsa-miR-3942-3p	MIMAT0019230	ASB16	92591	HITS-CLIP	23313552	Unspecified
hsa-miR-3942-3p	MIMAT0019230	POM121C	100101267	PAR-CLIP	23592263	Unspecified
hsa-miR-4423-5p	MIMAT0019232	MAFF	23764	HITS-CLIP	21572407	Unspecified
hsa-miR-4446-5p	MIMAT0019233	AMOTL2	51421	HITS-CLIP	23824327	Unspecified
hsa-miR-4446-5p	MIMAT0019233	ASB16	92591	HITS-CLIP	23824327	Unspecified
hsa-miR-4446-5p	MIMAT0019233	IRF2BP2	359948	PAR-CLIP	20371350	Unspecified
hsa-miR-4474-5p	MIMAT0019234	CEP85L	387119	PAR-CLIP	22100165	Unspecified
hsa-miR-3974	MIMAT0019359	PPFIBP1	8496	PAR-CLIP	27292025	Unspecified
hsa-miR-3974	MIMAT0019359	NANOG	79923	PAR-CLIP	27292025	Unspecified
hsa-miR-3974	MIMAT0019359	ASB16	92591	PAR-CLIP	26701625	Unspecified
hsa-miR-3976	MIMAT0019361	CYP1B1	1545	HITS-CLIP	19536157	Unspecified
hsa-miR-3976	MIMAT0019361	PRR11	55771	PAR-CLIP	22012620|21572407|20371350	Unspecified
hsa-miR-3976	MIMAT0019361	IRF2BP2	359948	PAR-CLIP	21572407	Unspecified
hsa-miR-3976	MIMAT0019361	ANKRD36	375248	HITS-CLIP	23824327	Unspecified
hsa-miR-4634	MIMAT0019691	KDM5A	5927	HITS-CLIP	23824327	Unspecified
hsa-miR-4635	MIMAT0019692	NHLH2	4808	PAR-CLIP	22100165	Unspecified
hsa-miR-4635	MIMAT0019692	CWC27	10283	PAR-CLIP	22100165	Unspecified
hsa-miR-4635	MIMAT0019692	AMER2	219287	PAR-CLIP	22100165	Unspecified
hsa-miR-4635	MIMAT0019692	ANKRD36	375248	HITS-CLIP	23824327	Unspecified
hsa-miR-4638-5p	MIMAT0019695	KDM5A	5927	HITS-CLIP	23824327	Unspecified
hsa-miR-4639-3p	MIMAT0019698	ANKRD36	375248	HITS-CLIP	21572407	Unspecified
hsa-miR-4640-5p	MIMAT0019699	ASB16	92591	PAR-CLIP	23592263	Unspecified
hsa-miR-4644	MIMAT0019704	PFKFB3	5209	PAR-CLIP	26701625	Unspecified
hsa-miR-4644	MIMAT0019704	AMOTL2	51421	PAR-CLIP	23592263	Unspecified
hsa-miR-4645-3p	MIMAT0019706	AMOTL2	51421	PAR-CLIP	26701625	Unspecified
hsa-miR-4646-5p	MIMAT0019707	CYP1B1	1545	PAR-CLIP	23592263	Unspecified
hsa-miR-4646-5p	MIMAT0019707	AMOTL2	51421	PAR-CLIP	23592263	Unspecified
hsa-miR-4649-3p	MIMAT0019712	PPFIBP1	8496	PAR-CLIP	27292025	Unspecified
hsa-miR-4649-3p	MIMAT0019712	CHORDC1	26973	HITS-CLIP	23824327	Unspecified
hsa-miR-4655-5p	MIMAT0019721	KDM5A	5927	HITS-CLIP	23824327	Unspecified
hsa-miR-4655-3p	MIMAT0019722	PXDC1	221749	HITS-CLIP	19536157	Unspecified
hsa-miR-4656	MIMAT0019723	POM121C	100101267	PAR-CLIP	23592263	Unspecified
hsa-miR-4661-5p	MIMAT0019729	ANKRD36	375248	PAR-CLIP	20371350	Unspecified
hsa-miR-4661-3p	MIMAT0019730	ASB16	92591	PAR-CLIP	21572407	Unspecified
hsa-miR-4662a-5p	MIMAT0019731	KDM5A	5927	PAR-CLIP	22100165	Unspecified
hsa-miR-4662a-3p	MIMAT0019732	AMOTL2	51421	PAR-CLIP	23592263	Unspecified
hsa-miR-4665-5p	MIMAT0019739	ASB16	92591	PAR-CLIP	26701625	Unspecified
hsa-miR-4666a-3p	MIMAT0019742	IRF2BP2	359948	PAR-CLIP	23592263|20371350	Unspecified
hsa-miR-4668-5p	MIMAT0019745	NAV2	89797	HITS-CLIP	23824327	Unspecified
hsa-miR-4668-3p	MIMAT0019746	AMOTL2	51421	HITS-CLIP	23824327	Unspecified
hsa-miR-4668-3p	MIMAT0019746	IRF2BP2	359948	PAR-CLIP	21572407	Unspecified
hsa-miR-4668-3p	MIMAT0019746	CEP85L	387119	HITS-CLIP	23824327	Unspecified
hsa-miR-219b-3p	MIMAT0019748	CEP104	9731	HITS-CLIP	23706177	Unspecified
hsa-miR-4671-3p	MIMAT0019753	ASB16	92591	PAR-CLIP	21572407	Unspecified
hsa-miR-4675	MIMAT0019757	POM121C	100101267	PAR-CLIP	23592263	Unspecified
hsa-miR-4676-5p	MIMAT0019758	BBX	56987	HITS-CLIP	19536157	Unspecified
hsa-miR-4677-5p	MIMAT0019760	RAB3GAP1	22930	PAR-CLIP	22100165	Unspecified
hsa-miR-4680-5p	MIMAT0019764	ANKRD36	375248	HITS-CLIP	23824327	Unspecified
hsa-miR-4683	MIMAT0019768	NANOG	79923	PAR-CLIP	27292025	Unspecified
hsa-miR-4683	MIMAT0019768	IRF2BP2	359948	PAR-CLIP	20371350	Unspecified
hsa-miR-4684-5p	MIMAT0019769	PPFIBP1	8496	HITS-CLIP	21572407	Unspecified
hsa-miR-4686	MIMAT0019773	CEP97	79598	PAR-CLIP	20371350	Unspecified
hsa-miR-1343-3p	MIMAT0019776	ANP32B	10541	PAR-CLIP	26701625	Unspecified
hsa-miR-1343-3p	MIMAT0019776	AMOTL2	51421	PAR-CLIP	23592263	Unspecified
hsa-miR-4688	MIMAT0019777	ASB16	92591	PAR-CLIP	26701625	Unspecified
hsa-miR-4693-5p	MIMAT0019784	RB1	5925	PAR-CLIP	21572407	Unspecified
hsa-miR-4693-5p	MIMAT0019784	PRR11	55771	PAR-CLIP	22012620	Unspecified
hsa-miR-4695-5p	MIMAT0019788	JUND	3727	PAR-CLIP	20371350	Unspecified
hsa-miR-4695-5p	MIMAT0019788	ANKDD1A	348094	PAR-CLIP	27292025	Unspecified
hsa-miR-4695-3p	MIMAT0019789	PRR11	55771	HITS-CLIP	23824327	Unspecified
hsa-miR-4695-3p	MIMAT0019789	CMBL	134147	HITS-CLIP	19536157	Unspecified
hsa-miR-4696	MIMAT0019790	PPFIBP1	8496	PAR-CLIP	27292025	Unspecified
hsa-miR-4696	MIMAT0019790	CEP104	9731	PAR-CLIP	21572407|27292025	Unspecified
hsa-miR-4698	MIMAT0019793	ASB16	92591	PAR-CLIP	21572407	Unspecified
hsa-miR-4698	MIMAT0019793	IRF2BP2	359948	PAR-CLIP	21572407|20371350	Unspecified
hsa-miR-4700-3p	MIMAT0019797	FOXO6	100132074	PAR-CLIP	26701625	Unspecified
hsa-miR-4701-3p	MIMAT0019799	ANP32B	10541	HITS-CLIP	23313552	Unspecified
hsa-miR-4704-3p	MIMAT0019804	BBX	56987	PAR-CLIP	21572407|20371350	Unspecified
hsa-miR-4707-5p	MIMAT0019807	JUND	3727	PAR-CLIP	20371350	Unspecified
hsa-miR-4707-3p	MIMAT0019808	CEP104	9731	HITS-CLIP	23313552	Unspecified
hsa-miR-4709-5p	MIMAT0019811	ASB16	92591	PAR-CLIP	21572407	Unspecified
hsa-miR-203b-3p	MIMAT0019814	ANKRD36	375248	HITS-CLIP	23824327	Unspecified
hsa-miR-4713-5p	MIMAT0019820	AMOTL2	51421	HITS-CLIP	19536157	Unspecified
hsa-miR-4713-5p	MIMAT0019820	ASB16	92591	PAR-CLIP	21572407	Unspecified
hsa-miR-4714-5p	MIMAT0019822	NHLH2	4808	PAR-CLIP	22100165	Unspecified
hsa-miR-4716-5p	MIMAT0019826	ATP8B1	5205	PAR-CLIP	23446348	Unspecified
hsa-miR-4716-5p	MIMAT0019826	IRF2BP2	359948	PAR-CLIP	21572407|20371350	Unspecified
hsa-miR-4722-5p	MIMAT0019836	ASB16	92591	PAR-CLIP	23592263	Unspecified
hsa-miR-4722-3p	MIMAT0019837	CEACAM5	1048	HITS-CLIP	23824327	Unspecified
hsa-miR-4722-3p	MIMAT0019837	ASB16	92591	HITS-CLIP	23824327	Unspecified
hsa-miR-4723-5p	MIMAT0019838	FOXO6	100132074	PAR-CLIP	26701625	Unspecified
hsa-miR-4723-3p	MIMAT0019839	CEP104	9731	HITS-CLIP	23824327	Unspecified
hsa-miR-4723-3p	MIMAT0019839	AMOTL2	51421	HITS-CLIP	19536157	Unspecified
hsa-miR-4723-3p	MIMAT0019839	CMBL	134147	HITS-CLIP	23824327	Unspecified
hsa-miR-451b	MIMAT0019840	PPFIBP1	8496	PAR-CLIP	27292025	Unspecified
hsa-miR-451b	MIMAT0019840	CEP104	9731	PAR-CLIP	21572407|27292025	Unspecified
hsa-miR-451b	MIMAT0019840	POM121C	100101267	PAR-CLIP	23446348	Unspecified
hsa-miR-4724-5p	MIMAT0019841	IRF2BP2	359948	PAR-CLIP	21572407	Unspecified
hsa-miR-4725-3p	MIMAT0019844	JUND	3727	PAR-CLIP	23592263|20371350	Unspecified
hsa-miR-4725-3p	MIMAT0019844	POM121C	100101267	PAR-CLIP	23446348	Unspecified
hsa-miR-4726-5p	MIMAT0019845	ASB16	92591	PAR-CLIP	23592263	Unspecified
hsa-miR-4726-3p	MIMAT0019846	PRR11	55771	PAR-CLIP	22012620|21572407|20371350	Unspecified
hsa-miR-4728-5p	MIMAT0019849	PFKFB3	5209	PAR-CLIP	26701625	Unspecified
hsa-miR-4728-5p	MIMAT0019849	PPFIBP1	8496	PAR-CLIP	27292025	Unspecified
hsa-miR-4728-5p	MIMAT0019849	CEP104	9731	HITS-CLIP	23313552	Unspecified
hsa-miR-4728-5p	MIMAT0019849	CHORDC1	26973	HITS-CLIP	23824327	Unspecified
hsa-miR-4728-5p	MIMAT0019849	CEP97	79598	HITS-CLIP	23824327|23313552	Unspecified
hsa-miR-4728-5p	MIMAT0019849	NAV2	89797	PAR-CLIP	23592263	Unspecified
hsa-miR-4728-5p	MIMAT0019849	FOXO6	100132074	PAR-CLIP	26701625	Unspecified
hsa-miR-4731-5p	MIMAT0019853	CEP104	9731	HITS-CLIP	23313552	Unspecified
hsa-miR-4731-5p	MIMAT0019853	ASB16	92591	HITS-CLIP	23313552	Unspecified
hsa-miR-4731-5p	MIMAT0019853	FAM43A	131583	PAR-CLIP	23592263|20371350	Unspecified
hsa-miR-4733-5p	MIMAT0019857	ASB16	92591	PAR-CLIP	21572407	Unspecified
hsa-miR-4733-3p	MIMAT0019858	IRF2BP2	359948	PAR-CLIP	22012620|20371350	Unspecified
hsa-miR-4736	MIMAT0019862	ASB16	92591	PAR-CLIP	23592263	Unspecified
hsa-miR-4736	MIMAT0019862	AMER2	219287	PAR-CLIP	20371350	Unspecified
hsa-miR-4737	MIMAT0019863	CEP97	79598	PAR-CLIP	27292025	Unspecified
hsa-miR-4739	MIMAT0019868	NAV2	89797	PAR-CLIP	23592263	Unspecified
hsa-miR-4739	MIMAT0019868	ASB16	92591	PAR-CLIP	23592263	Unspecified
hsa-miR-4740-3p	MIMAT0019870	CEACAM5	1048	HITS-CLIP	23824327	Unspecified
hsa-miR-4741	MIMAT0019871	POM121C	100101267	PAR-CLIP	23592263	Unspecified
hsa-miR-4742-3p	MIMAT0019873	PRR11	55771	PAR-CLIP	22012620	Unspecified
hsa-miR-4742-3p	MIMAT0019873	EPC1	80314	HITS-CLIP	27418678	Unspecified
hsa-miR-4743-5p	MIMAT0019874	ATP8B1	5205	PAR-CLIP	23446348	Unspecified
hsa-miR-4745-5p	MIMAT0019878	ASB16	92591	HITS-CLIP	23313552|27418678	Unspecified
hsa-miR-4753-3p	MIMAT0019891	KDM5A	5927	HITS-CLIP	23824327	Unspecified
hsa-miR-4753-3p	MIMAT0019891	NAV2	89797	HITS-CLIP	23824327	Unspecified
hsa-miR-371b-5p	MIMAT0019892	PPFIBP1	8496	PAR-CLIP	27292025	Unspecified
hsa-miR-371b-5p	MIMAT0019892	PRR11	55771	HITS-CLIP	23824327	Unspecified
hsa-miR-371b-5p	MIMAT0019892	CMBL	134147	HITS-CLIP	23824327	Unspecified
hsa-miR-4755-5p	MIMAT0019895	CHORDC1	26973	HITS-CLIP	23824327	Unspecified
hsa-miR-4755-5p	MIMAT0019895	AMOTL2	51421	HITS-CLIP	23824327	Unspecified
hsa-miR-4755-5p	MIMAT0019895	IRF2BP2	359948	PAR-CLIP	20371350	Unspecified
hsa-miR-4755-3p	MIMAT0019896	JUND	3727	PAR-CLIP	23592263|20371350	Unspecified
hsa-miR-499b-3p	MIMAT0019898	POM121C	100101267	PAR-CLIP	24398324|21572407|20371350	Unspecified
hsa-miR-4756-5p	MIMAT0019899	NAV2	89797	PAR-CLIP	23592263	Unspecified
hsa-miR-4756-5p	MIMAT0019899	ASB16	92591	PAR-CLIP	23592263	Unspecified
hsa-miR-4757-5p	MIMAT0019901	CEP104	9731	HITS-CLIP	23824327	Unspecified
hsa-miR-4757-5p	MIMAT0019901	CMBL	134147	HITS-CLIP	23824327	Unspecified
hsa-miR-4758-5p	MIMAT0019903	ASB16	92591	HITS-CLIP	23313552|27418678	Unspecified
hsa-miR-4758-3p	MIMAT0019904	PXDC1	221749	PAR-CLIP	26701625|27292025	Unspecified
hsa-miR-4761-5p	MIMAT0019908	CEP104	9731	HITS-CLIP	23313552	Unspecified
hsa-miR-4763-3p	MIMAT0019913	ASB16	92591	PAR-CLIP	23592263	Unspecified
hsa-miR-4763-3p	MIMAT0019913	AMER2	219287	PAR-CLIP	20371350	Unspecified
hsa-miR-4763-3p	MIMAT0019913	PXDC1	221749	HITS-CLIP	19536157	Unspecified
hsa-miR-4766-5p	MIMAT0019917	NHLH2	4808	PAR-CLIP	22100165	Unspecified
hsa-miR-4766-5p	MIMAT0019917	CEP97	79598	PAR-CLIP	20371350	Unspecified
hsa-miR-4768-5p	MIMAT0019920	NAV2	89797	HITS-CLIP	23824327	Unspecified
hsa-miR-4768-3p	MIMAT0019921	PPFIBP1	8496	PAR-CLIP	27292025	Unspecified
hsa-miR-4768-3p	MIMAT0019921	CEP97	79598	PAR-CLIP	23592263|26701625|27292025	Unspecified
hsa-miR-4768-3p	MIMAT0019921	NANOG	79923	PAR-CLIP	27292025	Unspecified
hsa-miR-4768-3p	MIMAT0019921	ASB16	92591	PAR-CLIP	23592263	Unspecified
hsa-miR-4772-3p	MIMAT0019927	KDM5A	5927	HITS-CLIP	23824327	Unspecified
hsa-miR-4772-3p	MIMAT0019927	PRR11	55771	HITS-CLIP	23824327	Unspecified
hsa-miR-4772-3p	MIMAT0019927	CMBL	134147	HITS-CLIP	23824327	Unspecified
hsa-miR-4775	MIMAT0019931	CHORDC1	26973	HITS-CLIP	19536157	Unspecified
hsa-miR-4775	MIMAT0019931	AMOTL2	51421	HITS-CLIP	19536157	Unspecified
hsa-miR-4775	MIMAT0019931	BBX	56987	HITS-CLIP	23824327	Unspecified
hsa-miR-4776-5p	MIMAT0019932	BBX	56987	PAR-CLIP	23592263|23446348|21572407|20371350	Unspecified
hsa-miR-4778-5p	MIMAT0019936	EPC1	80314	HITS-CLIP	27418678	Unspecified
hsa-miR-4778-3p	MIMAT0019937	JUND	3727	HITS-CLIP	23824327	Unspecified
hsa-miR-4778-3p	MIMAT0019937	KDM5A	5927	HITS-CLIP	23824327	Unspecified
hsa-miR-4779	MIMAT0019938	AMOTL2	51421	PAR-CLIP	23592263	Unspecified
hsa-miR-4779	MIMAT0019938	NAV2	89797	PAR-CLIP	23592263|24398324|20371350	Unspecified
hsa-miR-4780	MIMAT0019939	IRF2BP2	359948	PAR-CLIP	20371350	Unspecified
hsa-miR-4436b-5p	MIMAT0019940	PRR11	55771	HITS-CLIP	23824327	Unspecified
hsa-miR-4436b-5p	MIMAT0019940	IRF2BP2	359948	PAR-CLIP	21572407	Unspecified
hsa-miR-4436b-3p	MIMAT0019941	AMOTL2	51421	PAR-CLIP	23592263	Unspecified
hsa-miR-4781-5p	MIMAT0019942	FAM43A	131583	PAR-CLIP	23592263|20371350	Unspecified
hsa-miR-4781-3p	MIMAT0019943	ATP8B1	5205	PAR-CLIP	23446348	Unspecified
hsa-miR-4781-3p	MIMAT0019943	MAFF	23764	HITS-CLIP	21572407	Unspecified
hsa-miR-4781-3p	MIMAT0019943	CHORDC1	26973	PAR-CLIP	20371350	Unspecified
hsa-miR-4781-3p	MIMAT0019943	BBX	56987	HITS-CLIP	19536157	Unspecified
hsa-miR-4783-5p	MIMAT0019946	CEACAM5	1048	HITS-CLIP	23824327	Unspecified
hsa-miR-4784	MIMAT0019948	PFKFB3	5209	PAR-CLIP	26701625	Unspecified
hsa-miR-4784	MIMAT0019948	LUC7L3	51747	PAR-CLIP	22100165	Unspecified
hsa-miR-2467-3p	MIMAT0019953	AMOTL2	51421	PAR-CLIP	23592263	Unspecified
hsa-miR-2467-3p	MIMAT0019953	ASB16	92591	PAR-CLIP	21572407|26701625	Unspecified
hsa-miR-2467-3p	MIMAT0019953	POM121C	100101267	PAR-CLIP	23592263	Unspecified
hsa-miR-4786-5p	MIMAT0019954	RAB3GAP1	22930	PAR-CLIP	22100165	Unspecified
hsa-miR-4786-5p	MIMAT0019954	CEP97	79598	PAR-CLIP	23446348	Unspecified
hsa-miR-4786-5p	MIMAT0019954	NANOG	79923	PAR-CLIP	27292025	Unspecified
hsa-miR-4789-5p	MIMAT0019959	IRF2BP2	359948	PAR-CLIP	21572407|20371350	Unspecified
hsa-miR-4789-3p	MIMAT0019960	RAB3GAP1	22930	HITS-CLIP	23824327	Unspecified
hsa-miR-4791	MIMAT0019963	CEP97	79598	PAR-CLIP	20371350	Unspecified
hsa-miR-4791	MIMAT0019963	IRF2BP2	359948	PAR-CLIP	20371350	Unspecified
hsa-miR-4793-5p	MIMAT0019965	NANOG	79923	PAR-CLIP	27292025	Unspecified
hsa-miR-4793-3p	MIMAT0019966	CEP104	9731	PAR-CLIP	27292025	Unspecified
hsa-miR-4793-3p	MIMAT0019966	ANKRD36	375248	HITS-CLIP	23824327	Unspecified
hsa-miR-4794	MIMAT0019967	NANOG	79923	PAR-CLIP	27292025	Unspecified
hsa-miR-4796-3p	MIMAT0019971	CEP97	79598	PAR-CLIP	23446348	Unspecified
hsa-miR-4797-5p	MIMAT0019972	KDM5A	5927	PAR-CLIP	22100165	Unspecified
hsa-miR-4797-5p	MIMAT0019972	POM121C	100101267	PAR-CLIP	23446348|26701625	Unspecified
hsa-miR-4802-5p	MIMAT0019981	CEP97	79598	PAR-CLIP	23592263|26701625|27292025	Unspecified
hsa-miR-4802-5p	MIMAT0019981	IRF2BP2	359948	PAR-CLIP	20371350	Unspecified
hsa-miR-5095	MIMAT0020600	ASB16	92591	HITS-CLIP	23313552	Unspecified
hsa-miR-1273f	MIMAT0020601	ATP8B1	5205	PAR-CLIP	23446348	Unspecified
hsa-miR-1273f	MIMAT0020601	CEP97	79598	PAR-CLIP	23592263|26701625|27292025	Unspecified
hsa-miR-1273f	MIMAT0020601	CMBL	134147	PAR-CLIP	22012620	Unspecified
hsa-miR-5096	MIMAT0020603	ATP8B1	5205	PAR-CLIP	23446348	Unspecified
hsa-miR-5096	MIMAT0020603	CMBL	134147	PAR-CLIP	22012620	Unspecified
hsa-miR-548ah-3p	MIMAT0020957	KDM5A	5927	HITS-CLIP	23824327	Unspecified
hsa-miR-4482-3p	MIMAT0020958	ASB16	92591	HITS-CLIP	23824327	Unspecified
hsa-miR-4482-3p	MIMAT0020958	GLIS3	169792	HITS-CLIP	23824327	Unspecified
hsa-miR-4999-5p	MIMAT0021017	PRR11	55771	PAR-CLIP	22012620	Unspecified
hsa-miR-5001-5p	MIMAT0021021	ATP8B1	5205	PAR-CLIP	23446348	Unspecified
hsa-miR-5001-5p	MIMAT0021021	POM121C	100101267	PAR-CLIP	23592263	Unspecified
hsa-miR-5001-3p	MIMAT0021022	PRR11	55771	HITS-CLIP	23824327	Unspecified
hsa-miR-548ao-5p	MIMAT0021029	BBX	56987	PAR-CLIP	20371350	Unspecified
hsa-miR-5006-3p	MIMAT0021034	CHORDC1	26973	HITS-CLIP	23824327	Unspecified
hsa-miR-5006-3p	MIMAT0021034	AMOTL2	51421	HITS-CLIP	23824327	Unspecified
hsa-miR-5006-3p	MIMAT0021034	IRF2BP2	359948	PAR-CLIP	20371350	Unspecified
hsa-miR-5007-5p	MIMAT0021035	CYP1B1	1545	HITS-CLIP	19536157	Unspecified
hsa-miR-5007-3p	MIMAT0021036	POM121C	100101267	PAR-CLIP	21572407	Unspecified
hsa-miR-548ap-5p	MIMAT0021037	KDM5A	5927	HITS-CLIP	23824327	Unspecified
hsa-miR-548ap-5p	MIMAT0021037	ANP32B	10541	PAR-CLIP	23446348|20371350	Unspecified
hsa-miR-548ap-3p	MIMAT0021038	CDK5R1	8851	PAR-CLIP	21572407|20371350	Unspecified
hsa-miR-5011-5p	MIMAT0021045	CEP104	9731	HITS-CLIP//PAR-CLIP	23446348|21572407	Unspecified
hsa-miR-5011-5p	MIMAT0021045	RAB3GAP1	22930	HITS-CLIP	23824327	Unspecified
hsa-miR-5011-5p	MIMAT0021045	CEP97	79598	HITS-CLIP	23824327|21572407	Unspecified
hsa-miR-5011-5p	MIMAT0021045	IRF2BP2	359948	PAR-CLIP	21572407|20371350	Unspecified
hsa-miR-5087	MIMAT0021079	ANP32B	10541	PAR-CLIP	26701625	Unspecified
hsa-miR-5087	MIMAT0021079	BBX	56987	PAR-CLIP	22291592	Unspecified
hsa-miR-5088-5p	MIMAT0021080	AMOTL2	51421	PAR-CLIP	23592263	Unspecified
hsa-miR-5089-5p	MIMAT0021081	RB1	5925	PAR-CLIP	21572407	Unspecified
hsa-miR-5089-5p	MIMAT0021081	CEP104	9731	HITS-CLIP	23313552	Unspecified
hsa-miR-5089-5p	MIMAT0021081	ASB16	92591	HITS-CLIP	23313552	Unspecified
hsa-miR-5193	MIMAT0021124	CEP104	9731	HITS-CLIP	23824327	Unspecified
hsa-miR-5197-5p	MIMAT0021130	PHF6	84295	PAR-CLIP	22012620	Unspecified
hsa-miR-5197-5p	MIMAT0021130	AMER2	219287	PAR-CLIP	20371350	Unspecified
hsa-miR-5197-3p	MIMAT0021131	BBX	56987	PAR-CLIP	22291592	Unspecified
hsa-miR-4524b-3p	MIMAT0022256	CHORDC1	26973	PAR-CLIP	20371350	Unspecified
hsa-miR-4524b-3p	MIMAT0022256	PRR11	55771	PAR-CLIP	22012620|21572407|20371350	Unspecified
hsa-miR-5571-5p	MIMAT0022257	ASB16	92591	HITS-CLIP	23824327	Unspecified
hsa-miR-548aq-5p	MIMAT0022263	KDM5A	5927	HITS-CLIP	23824327	Unspecified
hsa-miR-548aq-5p	MIMAT0022263	ANP32B	10541	PAR-CLIP	23446348|20371350	Unspecified
hsa-miR-548aq-3p	MIMAT0022264	KDM5A	5927	HITS-CLIP	23824327	Unspecified
hsa-miR-548ar-5p	MIMAT0022265	KDM5A	5927	HITS-CLIP	23824327	Unspecified
hsa-miR-548ar-5p	MIMAT0022265	ANP32B	10541	PAR-CLIP	23446348|20371350	Unspecified
hsa-miR-548as-5p	MIMAT0022267	KDM5A	5927	HITS-CLIP	23824327	Unspecified
hsa-miR-548as-5p	MIMAT0022267	ANP32B	10541	PAR-CLIP	23446348|20371350	Unspecified
hsa-miR-664b-3p	MIMAT0022272	NAV2	89797	HITS-CLIP	23824327	Unspecified
hsa-miR-5580-3p	MIMAT0022274	CHORDC1	26973	HITS-CLIP//PAR-CLIP	21572407	Unspecified
hsa-miR-548at-5p	MIMAT0022277	CEP97	79598	PAR-CLIP	20371350	Unspecified
hsa-miR-5582-5p	MIMAT0022279	RAB3GAP1	22930	PAR-CLIP	22100165	Unspecified
hsa-miR-5584-3p	MIMAT0022284	CHORDC1	26973	HITS-CLIP	23824327	Unspecified
hsa-miR-5585-5p	MIMAT0022285	BBX	56987	PAR-CLIP	20371350	Unspecified
hsa-miR-5587-5p	MIMAT0022289	CDK5R1	8851	PAR-CLIP	21572407	Unspecified
hsa-miR-548au-5p	MIMAT0022291	KDM5A	5927	HITS-CLIP	23824327	Unspecified
hsa-miR-548au-5p	MIMAT0022291	ANP32B	10541	PAR-CLIP	23446348|20371350	Unspecified
hsa-miR-5589-5p	MIMAT0022297	CEP104	9731	HITS-CLIP	23313552	Unspecified
hsa-miR-5589-5p	MIMAT0022297	ASB16	92591	HITS-CLIP	23313552	Unspecified
hsa-miR-5589-5p	MIMAT0022297	FAM43A	131583	PAR-CLIP	23592263|20371350	Unspecified
hsa-miR-5589-3p	MIMAT0022298	BBX	56987	PAR-CLIP	20371350	Unspecified
hsa-miR-5589-3p	MIMAT0022298	ASB16	92591	HITS-CLIP	23313552	Unspecified
hsa-miR-5590-3p	MIMAT0022300	CEP97	79598	PAR-CLIP	23446348	Unspecified
hsa-miR-5680	MIMAT0022468	POM121C	100101267	PAR-CLIP	23446348	Unspecified
hsa-miR-548aw	MIMAT0022471	PPFIBP1	8496	HITS-CLIP	21572407	Unspecified
hsa-miR-5684	MIMAT0022473	KDM5A	5927	PAR-CLIP	22100165	Unspecified
hsa-miR-548ax	MIMAT0022474	BBX	56987	PAR-CLIP	20371350	Unspecified
hsa-miR-5690	MIMAT0022482	ANP32B	10541	PAR-CLIP	26701625	Unspecified
hsa-miR-5692a	MIMAT0022484	BBX	56987	PAR-CLIP	21572407|20371350	Unspecified
hsa-miR-5693	MIMAT0022486	ANKRD36	375248	HITS-CLIP	21572407	Unspecified
hsa-miR-5696	MIMAT0022489	NAV2	89797	HITS-CLIP	23824327	Unspecified
hsa-miR-5697	MIMAT0022490	CCDC152	100129792	HITS-CLIP	19536157	Unspecified
hsa-miR-5698	MIMAT0022491	MAFF	23764	HITS-CLIP	21572407	Unspecified
hsa-miR-5698	MIMAT0022491	ANKRD36	375248	HITS-CLIP	21572407	Unspecified
hsa-miR-5698	MIMAT0022491	FOXO6	100132074	PAR-CLIP	26701625	Unspecified
hsa-miR-5699-3p	MIMAT0022492	PPFIBP1	8496	HITS-CLIP	21572407	Unspecified
hsa-miR-5703	MIMAT0022496	FOXO6	100132074	PAR-CLIP	26701625	Unspecified
hsa-miR-204-3p	MIMAT0022693	CYP1B1	1545	PAR-CLIP	23592263	Unspecified
hsa-miR-204-3p	MIMAT0022693	AMOTL2	51421	PAR-CLIP	23592263	Unspecified
hsa-miR-450a-1-3p	MIMAT0022700	PPFIBP1	8496	PAR-CLIP	27292025	Unspecified
hsa-miR-450a-1-3p	MIMAT0022700	CEP104	9731	HITS-CLIP	23313552	Unspecified
hsa-miR-450a-1-3p	MIMAT0022700	CEP97	79598	HITS-CLIP	23824327|23313552	Unspecified
hsa-miR-652-5p	MIMAT0022709	ASB16	92591	HITS-CLIP	27418678	Unspecified
hsa-miR-1185-2-3p	MIMAT0022713	IRF2BP2	359948	PAR-CLIP	21572407|20371350	Unspecified
hsa-miR-766-5p	MIMAT0022714	NAV2	89797	PAR-CLIP	23592263|24398324|20371350	Unspecified
hsa-miR-1304-3p	MIMAT0022720	KDM5A	5927	HITS-CLIP	23824327	Unspecified
hsa-miR-1304-3p	MIMAT0022720	PRR11	55771	HITS-CLIP	23824327	Unspecified
hsa-miR-1247-3p	MIMAT0022721	CEP104	9731	HITS-CLIP	23706177	Unspecified
hsa-miR-548g-5p	MIMAT0022722	PPFIBP1	8496	HITS-CLIP	21572407	Unspecified
hsa-miR-548h-3p	MIMAT0022723	KDM5A	5927	HITS-CLIP	23824327	Unspecified
hsa-miR-548h-3p	MIMAT0022723	CDK5R1	8851	PAR-CLIP	21572407|20371350	Unspecified
hsa-miR-548h-3p	MIMAT0022723	NAV2	89797	HITS-CLIP	23824327	Unspecified
hsa-miR-1277-5p	MIMAT0022724	CEP104	9731	HITS-CLIP//PAR-CLIP	23446348|21572407	Unspecified
hsa-miR-1277-5p	MIMAT0022724	ANP32B	10541	PAR-CLIP	22100165	Unspecified
hsa-miR-1277-5p	MIMAT0022724	BBX	56987	PAR-CLIP	23592263|23446348|21572407|20371350	Unspecified
hsa-miR-1277-5p	MIMAT0022724	CEP97	79598	HITS-CLIP	23824327|23313552|21572407	Unspecified
hsa-miR-1277-5p	MIMAT0022724	IRF2BP2	359948	PAR-CLIP	20371350	Unspecified
hsa-miR-1255b-2-3p	MIMAT0022725	POM121C	100101267	PAR-CLIP	26701625	Unspecified
hsa-miR-1306-5p	MIMAT0022726	CMBL	134147	HITS-CLIP	23824327	Unspecified
hsa-miR-548t-3p	MIMAT0022730	CDK5R1	8851	PAR-CLIP	21572407|20371350	Unspecified
hsa-miR-3184-3p	MIMAT0022731	ASB16	92591	PAR-CLIP	21572407	Unspecified
hsa-miR-548x-5p	MIMAT0022733	PPFIBP1	8496	HITS-CLIP	21572407	Unspecified
hsa-miR-548o-5p	MIMAT0022738	KDM5A	5927	HITS-CLIP	23824327	Unspecified
hsa-miR-548o-5p	MIMAT0022738	ANP32B	10541	PAR-CLIP	23446348|20371350	Unspecified
hsa-miR-548aj-5p	MIMAT0022739	PPFIBP1	8496	HITS-CLIP	21572407	Unspecified
hsa-miR-548am-5p	MIMAT0022740	KDM5A	5927	HITS-CLIP	23824327	Unspecified
hsa-miR-548am-5p	MIMAT0022740	ANP32B	10541	PAR-CLIP	23446348|20371350	Unspecified
hsa-miR-1273g-3p	MIMAT0022742	CYP1B1	1545	HITS-CLIP	19536157	Unspecified
hsa-miR-1273g-3p	MIMAT0022742	CEP104	9731	PAR-CLIP	27292025	Unspecified
hsa-miR-1273g-3p	MIMAT0022742	ASB16	92591	HITS-CLIP	23313552	Unspecified
hsa-miR-365b-5p	MIMAT0022833	CEACAM5	1048	HITS-CLIP	23824327	Unspecified
hsa-miR-1185-1-3p	MIMAT0022838	IRF2BP2	359948	PAR-CLIP	21572407|20371350	Unspecified
hsa-miR-98-3p	MIMAT0022842	IRF2BP2	359948	PAR-CLIP	23592263|21572407|20371350	Unspecified
hsa-miR-376c-5p	MIMAT0022861	CEP97	79598	PAR-CLIP	20371350	Unspecified
hsa-miR-381-5p	MIMAT0022862	CEP97	79598	PAR-CLIP	27292025	Unspecified
hsa-miR-376b-5p	MIMAT0022923	CEP97	79598	PAR-CLIP	20371350	Unspecified
hsa-miR-939-3p	MIMAT0022939	ANP32B	10541	PAR-CLIP	26701625	Unspecified
hsa-miR-939-3p	MIMAT0022939	AMOTL2	51421	PAR-CLIP	23592263	Unspecified
hsa-miR-1178-5p	MIMAT0022940	RB1	5925	PAR-CLIP	21572407	Unspecified
hsa-miR-1233-5p	MIMAT0022943	PFKFB3	5209	PAR-CLIP	23592263|26701625	Unspecified
hsa-miR-1238-5p	MIMAT0022947	ASB16	92591	HITS-CLIP	23313552|27418678	Unspecified
hsa-miR-1292-3p	MIMAT0022948	CEP104	9731	PAR-CLIP	27292025	Unspecified
hsa-miR-3620-5p	MIMAT0022967	POM121C	100101267	PAR-CLIP	23592263	Unspecified
hsa-miR-3934-3p	MIMAT0022975	ANKRD36	375248	HITS-CLIP	21572407	Unspecified
hsa-miR-4632-5p	MIMAT0022977	AMOTL2	51421	PAR-CLIP	23592263	Unspecified
hsa-miR-6073	MIMAT0023698	PRPF38B	55119	PAR-CLIP	22012620|20371350|27292025	Unspecified
hsa-miR-6077	MIMAT0023702	CHORDC1	26973	PAR-CLIP	20371350	Unspecified
hsa-miR-6077	MIMAT0023702	AMOTL2	51421	PAR-CLIP	26701625	Unspecified
hsa-miR-6077	MIMAT0023702	ANKRD36	375248	PAR-CLIP	20371350	Unspecified
hsa-miR-6077	MIMAT0023702	POM121C	100101267	PAR-CLIP	26701625	Unspecified
hsa-miR-6079	MIMAT0023704	CHORDC1	26973	PAR-CLIP	20371350	Unspecified
hsa-miR-6079	MIMAT0023704	ANKRD36	375248	PAR-CLIP	20371350	Unspecified
hsa-miR-6083	MIMAT0023708	CMBL	134147	PAR-CLIP	22012620	Unspecified
hsa-miR-6085	MIMAT0023710	ASB16	92591	PAR-CLIP	26701625	Unspecified
hsa-miR-6086	MIMAT0023711	FAM198B	51313	PAR-CLIP	22100165	Unspecified
hsa-miR-6086	MIMAT0023711	CEP97	79598	PAR-CLIP	23592263|26701625|27292025	Unspecified
hsa-miR-6087	MIMAT0023712	PPFIBP1	8496	PAR-CLIP	27292025	Unspecified
hsa-miR-6087	MIMAT0023712	CEP104	9731	HITS-CLIP	23706177	Unspecified
hsa-miR-6087	MIMAT0023712	ASB16	92591	PAR-CLIP	26701625	Unspecified
hsa-miR-6087	MIMAT0023712	ANKDD1A	348094	PAR-CLIP	27292025	Unspecified
hsa-miR-6089	MIMAT0023714	BBX	56987	PAR-CLIP	23592263|23446348	Unspecified
hsa-miR-6089	MIMAT0023714	CEP97	79598	PAR-CLIP	27292025	Unspecified
hsa-miR-6090	MIMAT0023715	FAM43A	131583	PAR-CLIP	23592263|20371350	Unspecified
hsa-miR-6124	MIMAT0024597	AMOTL2	51421	PAR-CLIP	23592263	Unspecified
hsa-miR-6125	MIMAT0024598	POM121C	100101267	PAR-CLIP	23592263	Unspecified
hsa-miR-6127	MIMAT0024610	NAV2	89797	PAR-CLIP	23592263	Unspecified
hsa-miR-6127	MIMAT0024610	ASB16	92591	PAR-CLIP	23592263	Unspecified
hsa-miR-6129	MIMAT0024613	NAV2	89797	PAR-CLIP	23592263	Unspecified
hsa-miR-6129	MIMAT0024613	ASB16	92591	PAR-CLIP	23592263	Unspecified
hsa-miR-6130	MIMAT0024614	NAV2	89797	PAR-CLIP	23592263	Unspecified
hsa-miR-6130	MIMAT0024614	ASB16	92591	PAR-CLIP	23592263	Unspecified
hsa-miR-6131	MIMAT0024615	ANKRD36	375248	HITS-CLIP	23824327	Unspecified
hsa-miR-6133	MIMAT0024617	NAV2	89797	PAR-CLIP	23592263	Unspecified
hsa-miR-6133	MIMAT0024617	ASB16	92591	PAR-CLIP	23592263	Unspecified
hsa-miR-6134	MIMAT0024618	CEP97	79598	PAR-CLIP	27292025	Unspecified
hsa-miR-6134	MIMAT0024618	ASB16	92591	PAR-CLIP	23592263	Unspecified
hsa-miR-6499-3p	MIMAT0025451	MAFF	23764	HITS-CLIP	21572407	Unspecified
hsa-miR-6499-3p	MIMAT0025451	CEP97	79598	PAR-CLIP	23592263|23446348|26701625|27292025	Unspecified
hsa-miR-6499-3p	MIMAT0025451	ANKRD36	375248	HITS-CLIP	21572407	Unspecified
hsa-miR-548ay-5p	MIMAT0025452	KDM5A	5927	HITS-CLIP	23824327	Unspecified
hsa-miR-548ay-5p	MIMAT0025452	ANP32B	10541	PAR-CLIP	23446348|20371350	Unspecified
hsa-miR-6500-3p	MIMAT0025455	CEP97	79598	PAR-CLIP	23592263|26701625|27292025	Unspecified
hsa-miR-548az-5p	MIMAT0025456	PFKFB3	5209	HITS-CLIP	28735896	Unspecified
hsa-miR-548az-5p	MIMAT0025456	CEP104	9731	PAR-CLIP	23446348	Unspecified
hsa-miR-548az-5p	MIMAT0025456	BBX	56987	PAR-CLIP	23592263|23446348|21572407|20371350	Unspecified
hsa-miR-548az-5p	MIMAT0025456	GLIS3	169792	PAR-CLIP	22100165	Unspecified
hsa-miR-6501-5p	MIMAT0025458	MAFF	23764	HITS-CLIP	21572407	Unspecified
hsa-miR-6501-3p	MIMAT0025459	MN1	4330	HITS-CLIP	19536157	Unspecified
hsa-miR-6501-3p	MIMAT0025459	PPFIBP1	8496	PAR-CLIP	27292025	Unspecified
hsa-miR-6501-3p	MIMAT0025459	CEP104	9731	PAR-CLIP	21572407|27292025	Unspecified
hsa-miR-6502-3p	MIMAT0025461	NANOG	79923	PAR-CLIP	27292025	Unspecified
hsa-miR-6504-3p	MIMAT0025465	CEP104	9731	HITS-CLIP	23313552	Unspecified
hsa-miR-6504-3p	MIMAT0025465	ASB16	92591	HITS-CLIP	23313552	Unspecified
hsa-miR-6506-5p	MIMAT0025468	CYP1B1	1545	PAR-CLIP	23592263	Unspecified
hsa-miR-6506-5p	MIMAT0025468	CEP104	9731	HITS-CLIP	23313552	Unspecified
hsa-miR-6506-5p	MIMAT0025468	ASB16	92591	HITS-CLIP	23313552	Unspecified
hsa-miR-6507-5p	MIMAT0025470	CDK5R1	8851	PAR-CLIP	21572407|20371350	Unspecified
hsa-miR-6507-5p	MIMAT0025470	POM121C	100101267	PAR-CLIP	24398324|21572407|20371350	Unspecified
hsa-miR-6508-3p	MIMAT0025473	ASB16	92591	PAR-CLIP	23592263	Unspecified
hsa-miR-6509-3p	MIMAT0025475	CYP1B1	1545	HITS-CLIP	19536157	Unspecified
hsa-miR-6510-5p	MIMAT0025476	CMBL	134147	PAR-CLIP	23446348	Unspecified
hsa-miR-6511a-5p	MIMAT0025478	ASB16	92591	PAR-CLIP	21572407	Unspecified
hsa-miR-6512-3p	MIMAT0025481	CEP104	9731	PAR-CLIP	21572407|27292025	Unspecified
hsa-miR-6513-5p	MIMAT0025482	RB1	5925	PAR-CLIP	21572407	Unspecified
hsa-miR-6513-5p	MIMAT0025482	PPFIBP1	8496	PAR-CLIP	27292025	Unspecified
hsa-miR-6513-5p	MIMAT0025482	CEP104	9731	HITS-CLIP	23313552	Unspecified
hsa-miR-6513-5p	MIMAT0025482	CEP97	79598	HITS-CLIP	23824327|23313552	Unspecified
hsa-miR-6513-3p	MIMAT0025483	PRR11	55771	HITS-CLIP	23824327	Unspecified
hsa-miR-6513-3p	MIMAT0025483	ANKRD36	375248	HITS-CLIP	23824327	Unspecified
hsa-miR-6514-5p	MIMAT0025484	IRF2BP2	359948	PAR-CLIP	20371350	Unspecified
hsa-miR-6716-5p	MIMAT0025844	AMOTL2	51421	PAR-CLIP	23592263	Unspecified
hsa-miR-6721-5p	MIMAT0025852	CEP104	9731	HITS-CLIP	23313552	Unspecified
hsa-miR-6721-5p	MIMAT0025852	PXDC1	221749	HITS-CLIP	19536157	Unspecified
hsa-miR-6722-3p	MIMAT0025854	PXDC1	221749	HITS-CLIP	19536157	Unspecified
hsa-let-7c-3p	MIMAT0026472	ANP32B	10541	PAR-CLIP	23446348|20371350	Unspecified
hsa-miR-208a-5p	MIMAT0026474	CYP1B1	1545	PAR-CLIP	23592263	Unspecified
hsa-miR-208a-5p	MIMAT0026474	ANP32B	10541	PAR-CLIP	23446348|20371350	Unspecified
hsa-miR-208a-5p	MIMAT0026474	CEP97	79598	PAR-CLIP	23446348	Unspecified
hsa-miR-128-1-5p	MIMAT0026477	FAM43A	131583	PAR-CLIP	23592263|20371350	Unspecified
hsa-miR-153-5p	MIMAT0026480	IRF2BP2	359948	PAR-CLIP	23446348	Unspecified
hsa-miR-134-3p	MIMAT0026481	PXDC1	221749	HITS-CLIP	19536157	Unspecified
hsa-miR-190a-3p	MIMAT0026482	CEP104	9731	HITS-CLIP//PAR-CLIP	23446348|21572407	Unspecified
hsa-miR-190a-3p	MIMAT0026482	RAB3GAP1	22930	HITS-CLIP	23824327	Unspecified
hsa-miR-190a-3p	MIMAT0026482	CEP97	79598	HITS-CLIP	23824327|21572407	Unspecified
hsa-miR-190a-3p	MIMAT0026482	IRF2BP2	359948	PAR-CLIP	20371350	Unspecified
hsa-miR-370-5p	MIMAT0026483	ASB16	92591	PAR-CLIP	26701625	Unspecified
hsa-miR-372-5p	MIMAT0026484	PPFIBP1	8496	PAR-CLIP	27292025	Unspecified
hsa-miR-372-5p	MIMAT0026484	PRR11	55771	HITS-CLIP	23824327	Unspecified
hsa-miR-372-5p	MIMAT0026484	CMBL	134147	HITS-CLIP	23824327	Unspecified
hsa-miR-383-3p	MIMAT0026485	CEP104	9731	HITS-CLIP	23313552	Unspecified
hsa-miR-383-3p	MIMAT0026485	CEP97	79598	HITS-CLIP//PAR-CLIP	23824327|23313552|27292025	Unspecified
hsa-miR-511-3p	MIMAT0026606	CEP104	9731	HITS-CLIP//PAR-CLIP	23446348|21572407	Unspecified
hsa-miR-511-3p	MIMAT0026606	CHORDC1	26973	HITS-CLIP//PAR-CLIP	21572407	Unspecified
hsa-miR-519d-5p	MIMAT0026610	MN1	4330	HITS-CLIP	19536157	Unspecified
hsa-miR-520g-5p	MIMAT0026611	KDM5A	5927	PAR-CLIP	22100165	Unspecified
hsa-miR-504-3p	MIMAT0026612	MAFF	23764	HITS-CLIP	21572407	Unspecified
hsa-miR-504-3p	MIMAT0026612	ANKRD36	375248	HITS-CLIP	21572407	Unspecified
hsa-miR-510-3p	MIMAT0026613	CEP97	79598	PAR-CLIP	22012620	Unspecified
hsa-miR-510-3p	MIMAT0026613	PHF6	84295	PAR-CLIP	22100165	Unspecified
hsa-miR-552-5p	MIMAT0026615	CEP97	79598	HITS-CLIP	23824327	Unspecified
hsa-miR-552-5p	MIMAT0026615	ASB16	92591	HITS-CLIP	27418678	Unspecified
hsa-miR-597-3p	MIMAT0026619	NAV2	89797	HITS-CLIP	23824327	Unspecified
hsa-miR-605-3p	MIMAT0026621	CEP104	9731	PAR-CLIP	23446348|21572407	Unspecified
hsa-miR-619-5p	MIMAT0026622	CYP1B1	1545	PAR-CLIP	23592263	Unspecified
hsa-miR-619-5p	MIMAT0026622	CEP104	9731	HITS-CLIP	23313552	Unspecified
hsa-miR-619-5p	MIMAT0026622	ASB16	92591	HITS-CLIP	23313552	Unspecified
hsa-miR-627-3p	MIMAT0026623	CYP1B1	1545	HITS-CLIP	19536157	Unspecified
hsa-miR-627-3p	MIMAT0026623	NAV2	89797	HITS-CLIP	23824327	Unspecified
hsa-miR-627-3p	MIMAT0026623	ASB16	92591	HITS-CLIP	23824327	Unspecified
hsa-miR-651-3p	MIMAT0026624	AMER2	219287	HITS-CLIP	23824327	Unspecified
hsa-miR-651-3p	MIMAT0026624	POM121C	100101267	PAR-CLIP	23592263	Unspecified
hsa-miR-655-5p	MIMAT0026626	FAM198B	51313	PAR-CLIP	22100165	Unspecified
hsa-miR-655-5p	MIMAT0026626	ANKDD1A	348094	PAR-CLIP	27292025	Unspecified
hsa-miR-1468-3p	MIMAT0026638	PPFIBP1	8496	HITS-CLIP	21572407	Unspecified
hsa-miR-891a-3p	MIMAT0026717	AMOTL2	51421	PAR-CLIP	23592263	Unspecified
hsa-miR-891a-3p	MIMAT0026717	ANKRD36	375248	HITS-CLIP	21572407	Unspecified
hsa-miR-887-5p	MIMAT0026720	PPFIBP1	8496	PAR-CLIP	27292025	Unspecified
hsa-miR-887-5p	MIMAT0026720	CEP104	9731	HITS-CLIP	23313552	Unspecified
hsa-miR-887-5p	MIMAT0026720	CHORDC1	26973	HITS-CLIP	23824327	Unspecified
hsa-miR-887-5p	MIMAT0026720	CEP97	79598	HITS-CLIP	23824327|23313552	Unspecified
hsa-miR-208b-5p	MIMAT0026722	CYP1B1	1545	PAR-CLIP	23592263	Unspecified
hsa-miR-208b-5p	MIMAT0026722	ANP32B	10541	PAR-CLIP	23446348|20371350	Unspecified
hsa-miR-208b-5p	MIMAT0026722	CEP97	79598	PAR-CLIP	23446348	Unspecified
hsa-miR-548e-5p	MIMAT0026736	CYP1B1	1545	HITS-CLIP	19536157	Unspecified
hsa-miR-548j-3p	MIMAT0026737	KDM5A	5927	HITS-CLIP	23824327	Unspecified
hsa-miR-548f-5p	MIMAT0026739	PPFIBP1	8496	HITS-CLIP	21572407	Unspecified
hsa-miR-1250-3p	MIMAT0026740	IRF2BP2	359948	PAR-CLIP	23446348	Unspecified
hsa-miR-1251-3p	MIMAT0026741	AMOTL2	51421	HITS-CLIP	19536157	Unspecified
hsa-miR-1266-3p	MIMAT0026742	CMBL	134147	HITS-CLIP	19536157	Unspecified
hsa-miR-1288-5p	MIMAT0026743	PPFIBP1	8496	PAR-CLIP	27292025	Unspecified
hsa-miR-513b-3p	MIMAT0026749	ANP32B	10541	HITS-CLIP	23313552	Unspecified
hsa-miR-1910-3p	MIMAT0026917	ASB16	92591	PAR-CLIP	21572407	Unspecified
hsa-miR-2276-5p	MIMAT0026921	CMBL	134147	HITS-CLIP	23824327	Unspecified
hsa-miR-1343-5p	MIMAT0027038	AMOTL2	51421	PAR-CLIP	26701625	Unspecified
hsa-miR-1343-5p	MIMAT0027038	PXDC1	221749	HITS-CLIP	19536157	Unspecified
hsa-miR-5088-3p	MIMAT0027041	AMOTL2	51421	HITS-CLIP	23824327	Unspecified
hsa-miR-6720-5p	MIMAT0027345	CEP104	9731	PAR-CLIP	21572407|27292025	Unspecified
hsa-miR-6727-3p	MIMAT0027356	CEACAM5	1048	HITS-CLIP	23824327	Unspecified
hsa-miR-6727-3p	MIMAT0027356	ASB16	92591	HITS-CLIP	23824327	Unspecified
hsa-miR-6728-5p	MIMAT0027357	RB1	5925	PAR-CLIP	21572407	Unspecified
hsa-miR-6731-5p	MIMAT0027363	AMOTL2	51421	PAR-CLIP	23592263	Unspecified
hsa-miR-6731-3p	MIMAT0027364	ASB16	92591	HITS-CLIP	23824327	Unspecified
hsa-miR-6732-3p	MIMAT0027366	PPFIBP1	8496	HITS-CLIP	21572407	Unspecified
hsa-miR-6732-3p	MIMAT0027366	ASB16	92591	HITS-CLIP	27418678	Unspecified
hsa-miR-6733-5p	MIMAT0027367	JUND	3727	PAR-CLIP	26701625	Unspecified
hsa-miR-6734-3p	MIMAT0027370	MN1	4330	HITS-CLIP	19536157	Unspecified
hsa-miR-6734-3p	MIMAT0027370	GLIS3	169792	HITS-CLIP	23824327	Unspecified
hsa-miR-6735-5p	MIMAT0027371	AMOTL2	51421	PAR-CLIP	23592263	Unspecified
hsa-miR-6736-5p	MIMAT0027373	ANP32B	10541	HITS-CLIP	23313552	Unspecified
hsa-miR-6736-3p	MIMAT0027374	PRR11	55771	HITS-CLIP	23824327	Unspecified
hsa-miR-6736-3p	MIMAT0027374	CMBL	134147	HITS-CLIP	23824327	Unspecified
hsa-miR-6739-5p	MIMAT0027379	JUND	3727	PAR-CLIP	26701625	Unspecified
hsa-miR-6740-3p	MIMAT0027382	BBX	56987	PAR-CLIP	20371350	Unspecified
hsa-miR-6741-5p	MIMAT0027383	ANP32B	10541	HITS-CLIP	23313552	Unspecified
hsa-miR-6741-3p	MIMAT0027384	KDM5A	5927	HITS-CLIP	23824327	Unspecified
hsa-miR-6742-3p	MIMAT0027386	ANP32B	10541	PAR-CLIP	26701625	Unspecified
hsa-miR-6742-3p	MIMAT0027386	AMOTL2	51421	PAR-CLIP	23592263	Unspecified
hsa-miR-6742-3p	MIMAT0027386	CEP97	79598	PAR-CLIP	23446348	Unspecified
hsa-miR-6743-5p	MIMAT0027387	ASB16	92591	PAR-CLIP	26701625	Unspecified
hsa-miR-6744-3p	MIMAT0027390	CEP104	9731	HITS-CLIP	23824327	Unspecified
hsa-miR-6744-3p	MIMAT0027390	CMBL	134147	HITS-CLIP	23824327	Unspecified
hsa-miR-6745	MIMAT0027391	ANP32B	10541	HITS-CLIP	23313552	Unspecified
hsa-miR-6745	MIMAT0027391	CEP97	79598	HITS-CLIP//PAR-CLIP	23824327|23313552|27292025	Unspecified
hsa-miR-6747-3p	MIMAT0027395	CEACAM5	1048	HITS-CLIP	23824327	Unspecified
hsa-miR-6747-3p	MIMAT0027395	ASB16	92591	HITS-CLIP	23824327	Unspecified
hsa-miR-6748-5p	MIMAT0027396	CEP97	79598	PAR-CLIP	27292025	Unspecified
hsa-miR-6748-5p	MIMAT0027396	NAV2	89797	HITS-CLIP	23824327	Unspecified
hsa-miR-6749-3p	MIMAT0027399	ASB16	92591	HITS-CLIP	23313552	Unspecified
hsa-miR-6749-3p	MIMAT0027399	CCDC152	100129792	HITS-CLIP	19536157	Unspecified
hsa-miR-6751-5p	MIMAT0027402	ASB16	92591	PAR-CLIP	26701625	Unspecified
hsa-miR-6752-5p	MIMAT0027404	ASB16	92591	PAR-CLIP	26701625	Unspecified
hsa-miR-6756-5p	MIMAT0027412	ANP32B	10541	HITS-CLIP	23313552	Unspecified
hsa-miR-6756-5p	MIMAT0027412	CEP97	79598	HITS-CLIP//PAR-CLIP	23824327|23313552|27292025	Unspecified
hsa-miR-6758-5p	MIMAT0027416	PFKFB3	5209	PAR-CLIP	23592263|26701625	Unspecified
hsa-miR-6758-5p	MIMAT0027416	NAV2	89797	PAR-CLIP	23592263|24398324|20371350	Unspecified
hsa-miR-6759-5p	MIMAT0027418	NAV2	89797	HITS-CLIP	23824327	Unspecified
hsa-miR-6759-3p	MIMAT0027419	PFKFB3	5209	HITS-CLIP	28735896	Unspecified
hsa-miR-6760-3p	MIMAT0027421	CYP1B1	1545	HITS-CLIP	19536157	Unspecified
hsa-miR-6764-5p	MIMAT0027428	PRR11	55771	PAR-CLIP	22012620|21572407|20371350	Unspecified
hsa-miR-6765-5p	MIMAT0027430	PPFIBP1	8496	PAR-CLIP	27292025	Unspecified
hsa-miR-6766-5p	MIMAT0027432	ANP32B	10541	HITS-CLIP	23313552	Unspecified
hsa-miR-6766-5p	MIMAT0027432	CEP97	79598	HITS-CLIP//PAR-CLIP	23824327|23313552|27292025	Unspecified
hsa-miR-6768-3p	MIMAT0027437	CYP1B1	1545	PAR-CLIP	23592263	Unspecified
hsa-miR-6769a-5p	MIMAT0027438	ANP32B	10541	HITS-CLIP	23313552	Unspecified
hsa-miR-6769a-5p	MIMAT0027438	CEP97	79598	PAR-CLIP	27292025	Unspecified
hsa-miR-6769a-5p	MIMAT0027438	ASB16	92591	PAR-CLIP	23592263	Unspecified
hsa-miR-6771-3p	MIMAT0027443	PRR11	55771	HITS-CLIP//PAR-CLIP	23446348|23824327	Unspecified
hsa-miR-6772-3p	MIMAT0027445	MN1	4330	HITS-CLIP	19536157	Unspecified
hsa-miR-6772-3p	MIMAT0027445	AMOTL2	51421	HITS-CLIP	19536157	Unspecified
hsa-miR-6773-3p	MIMAT0027447	IRF2BP2	359948	PAR-CLIP	22012620|20371350	Unspecified
hsa-miR-6774-5p	MIMAT0027448	PRR11	55771	HITS-CLIP	23824327	Unspecified
hsa-miR-6775-3p	MIMAT0027451	PFKFB3	5209	PAR-CLIP	23592263|26701625	Unspecified
hsa-miR-6776-5p	MIMAT0027452	CEP97	79598	HITS-CLIP	23824327|23313552	Unspecified
hsa-miR-6778-5p	MIMAT0027456	PFKFB3	5209	PAR-CLIP	23592263|26701625	Unspecified
hsa-miR-6778-3p	MIMAT0027457	CEACAM5	1048	HITS-CLIP	23824327	Unspecified
hsa-miR-6778-3p	MIMAT0027457	CEP104	9731	HITS-CLIP	23313552	Unspecified
hsa-miR-6778-3p	MIMAT0027457	LUC7L3	51747	PAR-CLIP	27292025	Unspecified
hsa-miR-6778-3p	MIMAT0027457	ASB16	92591	HITS-CLIP	23313552	Unspecified
hsa-miR-6779-5p	MIMAT0027458	PFKFB3	5209	PAR-CLIP	23592263|26701625	Unspecified
hsa-miR-6779-5p	MIMAT0027458	PPFIBP1	8496	PAR-CLIP	27292025	Unspecified
hsa-miR-6779-5p	MIMAT0027458	CEP104	9731	HITS-CLIP	23313552	Unspecified
hsa-miR-6779-5p	MIMAT0027458	CHORDC1	26973	HITS-CLIP	23824327	Unspecified
hsa-miR-6779-5p	MIMAT0027458	CEP97	79598	HITS-CLIP	23824327|23313552	Unspecified
hsa-miR-6780a-5p	MIMAT0027460	PFKFB3	5209	PAR-CLIP	23592263|26701625	Unspecified
hsa-miR-6780a-5p	MIMAT0027460	PPFIBP1	8496	PAR-CLIP	27292025	Unspecified
hsa-miR-6780a-5p	MIMAT0027460	CEP104	9731	HITS-CLIP	23313552	Unspecified
hsa-miR-6780a-5p	MIMAT0027460	CHORDC1	26973	HITS-CLIP	23824327	Unspecified
hsa-miR-6780a-5p	MIMAT0027460	CEP97	79598	HITS-CLIP	23824327|23313552	Unspecified
hsa-miR-6781-5p	MIMAT0027462	FAM43A	131583	PAR-CLIP	23592263|20371350	Unspecified
hsa-miR-6781-3p	MIMAT0027463	PRR11	55771	HITS-CLIP	23824327	Unspecified
hsa-miR-6782-3p	MIMAT0027465	PFKFB3	5209	HITS-CLIP	28735896	Unspecified
hsa-miR-6782-3p	MIMAT0027465	ANP32B	10541	PAR-CLIP	26701625	Unspecified
hsa-miR-6783-3p	MIMAT0027467	ANP32B	10541	PAR-CLIP	26701625	Unspecified
hsa-miR-6783-3p	MIMAT0027467	AMOTL2	51421	PAR-CLIP	23592263	Unspecified
hsa-miR-6784-3p	MIMAT0027469	AMOTL2	51421	HITS-CLIP	23824327	Unspecified
hsa-miR-6785-5p	MIMAT0027470	PFKFB3	5209	PAR-CLIP	26701625	Unspecified
hsa-miR-6785-5p	MIMAT0027470	PPFIBP1	8496	PAR-CLIP	27292025	Unspecified
hsa-miR-6785-5p	MIMAT0027470	CEP104	9731	HITS-CLIP	23313552	Unspecified
hsa-miR-6785-5p	MIMAT0027470	CHORDC1	26973	HITS-CLIP	23824327	Unspecified
hsa-miR-6785-5p	MIMAT0027470	CEP97	79598	HITS-CLIP	23824327|23313552	Unspecified
hsa-miR-6785-5p	MIMAT0027470	NAV2	89797	PAR-CLIP	23592263	Unspecified
hsa-miR-6785-5p	MIMAT0027470	FOXO6	100132074	PAR-CLIP	26701625	Unspecified
hsa-miR-6787-5p	MIMAT0027474	JUND	3727	PAR-CLIP	23592263|20371350|26701625	Unspecified
hsa-miR-6787-3p	MIMAT0027475	PRR11	55771	HITS-CLIP	23824327	Unspecified
hsa-miR-6787-3p	MIMAT0027475	CEP97	79598	PAR-CLIP	27292025	Unspecified
hsa-miR-6787-3p	MIMAT0027475	CMBL	134147	HITS-CLIP	23824327	Unspecified
hsa-miR-6788-5p	MIMAT0027476	PPFIBP1	8496	PAR-CLIP	27292025	Unspecified
hsa-miR-6788-5p	MIMAT0027476	CEP104	9731	HITS-CLIP	23313552	Unspecified
hsa-miR-6788-5p	MIMAT0027476	CHORDC1	26973	HITS-CLIP	23824327	Unspecified
hsa-miR-6788-5p	MIMAT0027476	CEP97	79598	HITS-CLIP	23824327|23313552	Unspecified
hsa-miR-6789-5p	MIMAT0027478	ASB16	92591	PAR-CLIP	26701625	Unspecified
hsa-miR-6789-3p	MIMAT0027479	ASB16	92591	PAR-CLIP	26701625	Unspecified
hsa-miR-6790-3p	MIMAT0027481	PRR11	55771	HITS-CLIP	23824327	Unspecified
hsa-miR-6790-3p	MIMAT0027481	CMBL	134147	HITS-CLIP	23824327	Unspecified
hsa-miR-6790-3p	MIMAT0027481	ANKRD36	375248	HITS-CLIP	23824327	Unspecified
hsa-miR-6791-3p	MIMAT0027483	CEP104	9731	HITS-CLIP	23824327	Unspecified
hsa-miR-6791-3p	MIMAT0027483	LUC7L3	51747	PAR-CLIP	27292025	Unspecified
hsa-miR-6791-3p	MIMAT0027483	ASB16	92591	HITS-CLIP	23824327	Unspecified
hsa-miR-6793-5p	MIMAT0027486	NAV2	89797	HITS-CLIP	23824327	Unspecified
hsa-miR-6794-3p	MIMAT0027489	ANKRD36	375248	HITS-CLIP	21572407	Unspecified
hsa-miR-6797-5p	MIMAT0027494	NAV2	89797	PAR-CLIP	23592263	Unspecified
hsa-miR-6799-5p	MIMAT0027498	PFKFB3	5209	PAR-CLIP	23592263|26701625	Unspecified
hsa-miR-6799-5p	MIMAT0027498	PPFIBP1	8496	PAR-CLIP	27292025	Unspecified
hsa-miR-6799-5p	MIMAT0027498	CEP104	9731	HITS-CLIP	23313552	Unspecified
hsa-miR-6799-5p	MIMAT0027498	CHORDC1	26973	HITS-CLIP	23824327	Unspecified
hsa-miR-6799-5p	MIMAT0027498	CEP97	79598	HITS-CLIP	23824327|23313552	Unspecified
hsa-miR-6799-5p	MIMAT0027498	ASB16	92591	PAR-CLIP	23592263	Unspecified
hsa-miR-6799-5p	MIMAT0027498	FAM43A	131583	PAR-CLIP	23592263|20371350	Unspecified
hsa-miR-6803-5p	MIMAT0027506	ASB16	92591	PAR-CLIP	26701625	Unspecified
hsa-miR-6803-3p	MIMAT0027507	PXDC1	221749	HITS-CLIP	19536157	Unspecified
hsa-miR-6807-5p	MIMAT0027514	ANKDD1A	348094	PAR-CLIP	27292025	Unspecified
hsa-miR-6808-5p	MIMAT0027516	CHORDC1	26973	HITS-CLIP	23824327	Unspecified
hsa-miR-6809-3p	MIMAT0027519	KDM5A	5927	HITS-CLIP	23824327	Unspecified
hsa-miR-6809-3p	MIMAT0027519	NAV2	89797	HITS-CLIP	23824327	Unspecified
hsa-miR-6813-5p	MIMAT0027526	ASB16	92591	PAR-CLIP	26701625	Unspecified
hsa-miR-6814-5p	MIMAT0027528	ASB16	92591	PAR-CLIP	21572407	Unspecified
hsa-miR-6816-5p	MIMAT0027532	ASB16	92591	PAR-CLIP	26701625	Unspecified
hsa-miR-6816-5p	MIMAT0027532	FAM43A	131583	PAR-CLIP	23592263|20371350	Unspecified
hsa-miR-6817-3p	MIMAT0027535	NAV2	89797	HITS-CLIP	23824327	Unspecified
hsa-miR-6817-3p	MIMAT0027535	CMBL	134147	HITS-CLIP	23824327	Unspecified
hsa-miR-6818-3p	MIMAT0027537	PPFIBP1	8496	HITS-CLIP	21572407	Unspecified
hsa-miR-6818-3p	MIMAT0027537	NAV2	89797	HITS-CLIP	23824327	Unspecified
hsa-miR-6821-3p	MIMAT0027543	PRR11	55771	HITS-CLIP	23824327	Unspecified
hsa-miR-6821-3p	MIMAT0027543	CMBL	134147	HITS-CLIP	23824327	Unspecified
hsa-miR-6821-3p	MIMAT0027543	ANKRD36	375248	HITS-CLIP	23824327	Unspecified
hsa-miR-6822-3p	MIMAT0027545	ANP32B	10541	HITS-CLIP	23313552	Unspecified
hsa-miR-6823-5p	MIMAT0027546	ASB16	92591	PAR-CLIP	26701625	Unspecified
hsa-miR-6825-5p	MIMAT0027550	NAV2	89797	PAR-CLIP	23592263|24398324|20371350	Unspecified
hsa-miR-6825-5p	MIMAT0027550	FOXO6	100132074	PAR-CLIP	26701625	Unspecified
hsa-miR-6827-5p	MIMAT0027554	PXDC1	221749	HITS-CLIP	19536157	Unspecified
hsa-miR-6827-3p	MIMAT0027555	PPFIBP1	8496	PAR-CLIP	27292025	Unspecified
hsa-miR-6827-3p	MIMAT0027555	CEP104	9731	PAR-CLIP	21572407	Unspecified
hsa-miR-6828-5p	MIMAT0027556	CHORDC1	26973	PAR-CLIP	20371350	Unspecified
hsa-miR-6829-5p	MIMAT0027558	POM121C	100101267	PAR-CLIP	23592263	Unspecified
hsa-miR-6829-3p	MIMAT0027559	CEP104	9731	HITS-CLIP	23824327	Unspecified
hsa-miR-6829-3p	MIMAT0027559	LUC7L3	51747	PAR-CLIP	27292025	Unspecified
hsa-miR-6829-3p	MIMAT0027559	ASB16	92591	HITS-CLIP	23824327	Unspecified
hsa-miR-6830-5p	MIMAT0027560	AMER2	219287	HITS-CLIP	23824327	Unspecified
hsa-miR-6830-3p	MIMAT0027561	CYP1B1	1545	HITS-CLIP	19536157	Unspecified
hsa-miR-6832-5p	MIMAT0027564	ATP8B1	5205	PAR-CLIP	23446348	Unspecified
hsa-miR-6832-5p	MIMAT0027564	CMBL	134147	PAR-CLIP	22012620	Unspecified
hsa-miR-6832-3p	MIMAT0027565	CHORDC1	26973	HITS-CLIP	23824327	Unspecified
hsa-miR-6832-3p	MIMAT0027565	CEP97	79598	HITS-CLIP	23824327|23313552	Unspecified
hsa-miR-6833-3p	MIMAT0027567	NAV2	89797	HITS-CLIP	23824327	Unspecified
hsa-miR-6835-5p	MIMAT0027570	ASB16	92591	PAR-CLIP	26701625	Unspecified
hsa-miR-6835-3p	MIMAT0027571	LUC7L3	51747	PAR-CLIP	27292025	Unspecified
hsa-miR-6835-3p	MIMAT0027571	NAV2	89797	PAR-CLIP	22012620	Unspecified
hsa-miR-6835-3p	MIMAT0027571	IRF2BP2	359948	PAR-CLIP	22012620|20371350	Unspecified
hsa-miR-6780b-5p	MIMAT0027572	JUND	3727	PAR-CLIP	23592263|20371350	Unspecified
hsa-miR-6780b-5p	MIMAT0027572	POM121C	100101267	PAR-CLIP	23446348	Unspecified
hsa-miR-6780b-3p	MIMAT0027573	IRF2BP2	359948	PAR-CLIP	20371350	Unspecified
hsa-miR-6836-3p	MIMAT0027575	LUC7L3	51747	PAR-CLIP	27292025	Unspecified
hsa-miR-6838-5p	MIMAT0027578	LUC7L3	51747	PAR-CLIP	22100165	Unspecified
hsa-miR-6838-5p	MIMAT0027578	ANKRD36	375248	HITS-CLIP	23824327	Unspecified
hsa-miR-6838-5p	MIMAT0027578	POM121C	100101267	PAR-CLIP	23446348	Unspecified
hsa-miR-6839-3p	MIMAT0027581	PRR11	55771	HITS-CLIP	23824327	Unspecified
hsa-miR-6839-3p	MIMAT0027581	IRF2BP2	359948	PAR-CLIP	23592263|20371350	Unspecified
hsa-miR-6840-5p	MIMAT0027582	PFKFB3	5209	PAR-CLIP	22012620	Unspecified
hsa-miR-6840-3p	MIMAT0027583	PRR11	55771	PAR-CLIP	22012620|21572407|20371350	Unspecified
hsa-miR-6840-3p	MIMAT0027583	CEP97	79598	PAR-CLIP	23592263|26701625|27292025	Unspecified
hsa-miR-6840-3p	MIMAT0027583	ANKDD1A	348094	PAR-CLIP	27292025	Unspecified
hsa-miR-6840-3p	MIMAT0027583	FOXO6	100132074	PAR-CLIP	23592263	Unspecified
hsa-miR-6842-5p	MIMAT0027586	ASB16	92591	PAR-CLIP	26701625	Unspecified
hsa-miR-6844	MIMAT0027589	ANP32B	10541	HITS-CLIP	23313552	Unspecified
hsa-miR-6845-3p	MIMAT0027591	CEP104	9731	HITS-CLIP	23824327	Unspecified
hsa-miR-6847-5p	MIMAT0027594	AMOTL2	51421	PAR-CLIP	23592263	Unspecified
hsa-miR-6847-5p	MIMAT0027594	LUC7L3	51747	PAR-CLIP	22100165	Unspecified
hsa-miR-6847-5p	MIMAT0027594	ASB16	92591	PAR-CLIP	21572407	Unspecified
hsa-miR-6847-5p	MIMAT0027594	POM121C	100101267	PAR-CLIP	26701625	Unspecified
hsa-miR-6849-5p	MIMAT0027598	CEP97	79598	PAR-CLIP	20371350	Unspecified
hsa-miR-6849-3p	MIMAT0027599	CEP104	9731	PAR-CLIP	21572407	Unspecified
hsa-miR-6849-3p	MIMAT0027599	PRR11	55771	HITS-CLIP	23824327	Unspecified
hsa-miR-6849-3p	MIMAT0027599	CEP97	79598	PAR-CLIP	23446348	Unspecified
hsa-miR-6849-3p	MIMAT0027599	ANKRD36	375248	HITS-CLIP	23824327	Unspecified
hsa-miR-6851-5p	MIMAT0027602	CEP97	79598	PAR-CLIP	23592263|26701625|27292025	Unspecified
hsa-miR-6851-5p	MIMAT0027602	ASB16	92591	PAR-CLIP	23592263	Unspecified
hsa-miR-6852-5p	MIMAT0027604	ANP32B	10541	PAR-CLIP	26701625	Unspecified
hsa-miR-6852-5p	MIMAT0027604	AMOTL2	51421	PAR-CLIP	23592263	Unspecified
hsa-miR-6852-3p	MIMAT0027605	RB1	5925	PAR-CLIP	21572407	Unspecified
hsa-miR-6852-3p	MIMAT0027605	GLIS3	169792	HITS-CLIP	23824327	Unspecified
hsa-miR-6855-5p	MIMAT0027610	ATP8B1	5205	PAR-CLIP	23446348	Unspecified
hsa-miR-6855-5p	MIMAT0027610	ANP32B	10541	PAR-CLIP	26701625	Unspecified
hsa-miR-6855-5p	MIMAT0027610	CMBL	134147	PAR-CLIP	22012620	Unspecified
hsa-miR-6856-5p	MIMAT0027612	PFKFB3	5209	PAR-CLIP	23592263|26701625	Unspecified
hsa-miR-6856-5p	MIMAT0027612	NAV2	89797	PAR-CLIP	23592263|24398324|20371350	Unspecified
hsa-miR-6856-3p	MIMAT0027613	AMOTL2	51421	PAR-CLIP	26701625	Unspecified
hsa-miR-6856-3p	MIMAT0027613	IRF2BP2	359948	PAR-CLIP	21572407|20371350	Unspecified
hsa-miR-6859-5p	MIMAT0027618	AMOTL2	51421	PAR-CLIP	23592263	Unspecified
hsa-miR-6859-5p	MIMAT0027618	ASB16	92591	PAR-CLIP	21572407	Unspecified
hsa-miR-6859-5p	MIMAT0027618	POM121C	100101267	PAR-CLIP	26701625	Unspecified
hsa-miR-6769b-5p	MIMAT0027620	ANP32B	10541	HITS-CLIP	23313552	Unspecified
hsa-miR-6769b-5p	MIMAT0027620	CEP97	79598	PAR-CLIP	27292025	Unspecified
hsa-miR-6769b-5p	MIMAT0027620	ASB16	92591	PAR-CLIP	23592263	Unspecified
hsa-miR-6769b-3p	MIMAT0027621	CEP104	9731	HITS-CLIP	23824327	Unspecified
hsa-miR-6769b-3p	MIMAT0027621	AMOTL2	51421	HITS-CLIP	19536157	Unspecified
hsa-miR-6769b-3p	MIMAT0027621	CMBL	134147	HITS-CLIP	23824327	Unspecified
hsa-miR-6862-3p	MIMAT0027626	AMOTL2	51421	HITS-CLIP	23824327	Unspecified
hsa-miR-6864-3p	MIMAT0027629	RAB3GAP1	22930	PAR-CLIP	22100165	Unspecified
hsa-miR-6865-3p	MIMAT0027631	PFKFB3	5209	PAR-CLIP	22012620	Unspecified
hsa-miR-6865-3p	MIMAT0027631	AMOTL2	51421	HITS-CLIP	23824327	Unspecified
hsa-miR-6866-3p	MIMAT0027633	CEP97	79598	HITS-CLIP	23824327|23313552	Unspecified
hsa-miR-6867-5p	MIMAT0027634	CEP104	9731	HITS-CLIP//PAR-CLIP	23446348|21572407	Unspecified
hsa-miR-6867-5p	MIMAT0027634	CHORDC1	26973	HITS-CLIP//PAR-CLIP	21572407	Unspecified
hsa-miR-6869-3p	MIMAT0027639	JUND	3727	PAR-CLIP	26701625	Unspecified
hsa-miR-6870-5p	MIMAT0027640	FOXO6	100132074	PAR-CLIP	26701625	Unspecified
hsa-miR-6873-5p	MIMAT0027646	ASB16	92591	PAR-CLIP	23592263	Unspecified
hsa-miR-6873-3p	MIMAT0027647	BBX	56987	HITS-CLIP	23824327	Unspecified
hsa-miR-6873-3p	MIMAT0027647	NAV2	89797	HITS-CLIP	23824327	Unspecified
hsa-miR-6873-3p	MIMAT0027647	CMBL	134147	HITS-CLIP	23824327	Unspecified
hsa-miR-6874-3p	MIMAT0027649	CYP1B1	1545	PAR-CLIP	23592263	Unspecified
hsa-miR-6875-3p	MIMAT0027651	JUND	3727	HITS-CLIP	23824327	Unspecified
hsa-miR-6875-3p	MIMAT0027651	CHORDC1	26973	HITS-CLIP	23824327	Unspecified
hsa-miR-6876-5p	MIMAT0027652	ANP32B	10541	HITS-CLIP	23313552	Unspecified
hsa-miR-6876-5p	MIMAT0027652	CHORDC1	26973	PAR-CLIP	20371350	Unspecified
hsa-miR-6876-5p	MIMAT0027652	AMOTL2	51421	PAR-CLIP	26701625	Unspecified
hsa-miR-6876-5p	MIMAT0027652	NAV2	89797	PAR-CLIP	23592263|24398324|20371350	Unspecified
hsa-miR-6878-5p	MIMAT0027656	BBX	56987	PAR-CLIP	21572407|20371350	Unspecified
hsa-miR-6878-5p	MIMAT0027656	FOXO6	100132074	PAR-CLIP	26701625	Unspecified
hsa-miR-6878-3p	MIMAT0027657	CEP104	9731	HITS-CLIP	23824327	Unspecified
hsa-miR-6878-3p	MIMAT0027657	CMBL	134147	HITS-CLIP	23824327	Unspecified
hsa-miR-6879-5p	MIMAT0027658	AMOTL2	51421	PAR-CLIP	23592263	Unspecified
hsa-miR-6879-3p	MIMAT0027659	IRF2BP2	359948	PAR-CLIP	22012620|20371350	Unspecified
hsa-miR-6881-5p	MIMAT0027662	ASB16	92591	PAR-CLIP	26701625	Unspecified
hsa-miR-6883-5p	MIMAT0027666	PFKFB3	5209	PAR-CLIP	26701625	Unspecified
hsa-miR-6883-5p	MIMAT0027666	PPFIBP1	8496	PAR-CLIP	27292025	Unspecified
hsa-miR-6883-5p	MIMAT0027666	CEP104	9731	HITS-CLIP	23313552	Unspecified
hsa-miR-6883-5p	MIMAT0027666	CHORDC1	26973	HITS-CLIP	23824327	Unspecified
hsa-miR-6883-5p	MIMAT0027666	CEP97	79598	HITS-CLIP	23824327|23313552	Unspecified
hsa-miR-6883-5p	MIMAT0027666	NAV2	89797	PAR-CLIP	23592263	Unspecified
hsa-miR-6883-5p	MIMAT0027666	FOXO6	100132074	PAR-CLIP	26701625	Unspecified
hsa-miR-6884-5p	MIMAT0027668	PPFIBP1	8496	PAR-CLIP	27292025	Unspecified
hsa-miR-6884-5p	MIMAT0027668	CHORDC1	26973	HITS-CLIP	23824327	Unspecified
hsa-miR-6885-3p	MIMAT0027671	CYP1B1	1545	HITS-CLIP	19536157	Unspecified
hsa-miR-6885-3p	MIMAT0027671	MAFF	23764	HITS-CLIP	21572407	Unspecified
hsa-miR-6885-3p	MIMAT0027671	BBX	56987	PAR-CLIP	22291592	Unspecified
hsa-miR-6888-5p	MIMAT0027676	CEP97	79598	PAR-CLIP	23592263|26701625|27292025	Unspecified
hsa-miR-6888-5p	MIMAT0027676	NANOG	79923	PAR-CLIP	27292025	Unspecified
hsa-miR-6888-3p	MIMAT0027677	NAV2	89797	HITS-CLIP	23824327	Unspecified
hsa-miR-6890-5p	MIMAT0027680	ATP8B1	5205	PAR-CLIP	23446348	Unspecified
hsa-miR-6890-5p	MIMAT0027680	CMBL	134147	PAR-CLIP	22012620	Unspecified
hsa-miR-6890-3p	MIMAT0027681	KDM5A	5927	HITS-CLIP	23824327	Unspecified
hsa-miR-6890-3p	MIMAT0027681	PRR11	55771	HITS-CLIP	23824327	Unspecified
hsa-miR-6890-3p	MIMAT0027681	CMBL	134147	HITS-CLIP	23824327	Unspecified
hsa-miR-6891-5p	MIMAT0027682	JUND	3727	PAR-CLIP	23592263|20371350	Unspecified
hsa-miR-6892-5p	MIMAT0027684	IRF2BP2	359948	PAR-CLIP	23592263|20371350	Unspecified
hsa-miR-6892-3p	MIMAT0027685	PFKFB3	5209	PAR-CLIP	22012620	Unspecified
hsa-miR-6892-3p	MIMAT0027685	CMBL	134147	HITS-CLIP	23824327	Unspecified
hsa-miR-6893-5p	MIMAT0027686	CHORDC1	26973	HITS-CLIP	23824327	Unspecified
hsa-miR-6895-3p	MIMAT0027691	PPFIBP1	8496	HITS-CLIP	21572407	Unspecified
hsa-miR-6895-3p	MIMAT0027691	NAV2	89797	HITS-CLIP	23824327	Unspecified
hsa-miR-7106-5p	MIMAT0028109	PFKFB3	5209	PAR-CLIP	23592263|26701625	Unspecified
hsa-miR-7106-5p	MIMAT0028109	PPFIBP1	8496	PAR-CLIP	27292025	Unspecified
hsa-miR-7106-5p	MIMAT0028109	CEP104	9731	HITS-CLIP	23313552	Unspecified
hsa-miR-7106-5p	MIMAT0028109	CHORDC1	26973	HITS-CLIP	23824327	Unspecified
hsa-miR-7106-5p	MIMAT0028109	CEP97	79598	HITS-CLIP	23824327|23313552	Unspecified
hsa-miR-7106-5p	MIMAT0028109	NAV2	89797	PAR-CLIP	23592263|24398324|20371350	Unspecified
hsa-miR-7106-3p	MIMAT0028110	CMBL	134147	HITS-CLIP	23824327	Unspecified
hsa-miR-7107-5p	MIMAT0028111	CEP104	9731	HITS-CLIP	23313552	Unspecified
hsa-miR-7107-5p	MIMAT0028111	ASB16	92591	HITS-CLIP	23313552	Unspecified
hsa-miR-7108-3p	MIMAT0028114	ASB16	92591	HITS-CLIP	23824327	Unspecified
hsa-miR-7109-5p	MIMAT0028115	ASB16	92591	PAR-CLIP	26701625	Unspecified
hsa-miR-7110-5p	MIMAT0028117	ASB16	92591	PAR-CLIP	26701625	Unspecified
hsa-miR-7110-3p	MIMAT0028118	CEP104	9731	HITS-CLIP	23824327	Unspecified
hsa-miR-7110-3p	MIMAT0028118	NAV2	89797	HITS-CLIP	23824327	Unspecified
hsa-miR-7110-3p	MIMAT0028118	CMBL	134147	HITS-CLIP	23824327	Unspecified
hsa-miR-7111-5p	MIMAT0028119	FOXO6	100132074	PAR-CLIP	26701625	Unspecified
hsa-miR-7111-3p	MIMAT0028120	CEP104	9731	HITS-CLIP	23824327	Unspecified
hsa-miR-7111-3p	MIMAT0028120	AMOTL2	51421	HITS-CLIP	19536157	Unspecified
hsa-miR-7112-5p	MIMAT0028121	MN1	4330	HITS-CLIP	19536157	Unspecified
hsa-miR-7112-5p	MIMAT0028121	PPFIBP1	8496	PAR-CLIP	27292025	Unspecified
hsa-miR-7112-5p	MIMAT0028121	ASB16	92591	PAR-CLIP	26701625	Unspecified
hsa-miR-7150	MIMAT0028211	KDM5A	5927	HITS-CLIP	23824327	Unspecified
hsa-miR-7150	MIMAT0028211	ASB16	92591	PAR-CLIP	23592263	Unspecified
hsa-miR-7150	MIMAT0028211	AMER2	219287	PAR-CLIP	20371350	Unspecified
hsa-miR-7151-3p	MIMAT0028213	ASB16	92591	HITS-CLIP	23313552	Unspecified
hsa-miR-7155-5p	MIMAT0028220	ANP32B	10541	PAR-CLIP	26701625	Unspecified
hsa-miR-7158-3p	MIMAT0028227	ANKRD36	375248	HITS-CLIP	23824327	Unspecified
hsa-miR-7159-3p	MIMAT0028229	ASB16	92591	HITS-CLIP	23824327	Unspecified
hsa-miR-7159-3p	MIMAT0028229	GLIS3	169792	HITS-CLIP	23824327	Unspecified
hsa-miR-7160-5p	MIMAT0028230	PPFIBP1	8496	PAR-CLIP	27292025	Unspecified
hsa-miR-7160-5p	MIMAT0028230	CHORDC1	26973	HITS-CLIP	23824327	Unspecified
hsa-miR-7161-5p	MIMAT0028232	MN1	4330	HITS-CLIP	19536157	Unspecified
hsa-miR-7515	MIMAT0029310	ANKRD36	375248	PAR-CLIP	20371350	Unspecified
hsa-miR-7515	MIMAT0029310	POM121C	100101267	PAR-CLIP	23446348|26701625	Unspecified
hsa-miR-7641	MIMAT0029782	CMBL	134147	HITS-CLIP	19536157	Unspecified
hsa-miR-7703	MIMAT0030018	CDK5R1	8851	PAR-CLIP	21572407|20371350	Unspecified
hsa-miR-7703	MIMAT0030018	CEP104	9731	PAR-CLIP	27292025	Unspecified
hsa-miR-7705	MIMAT0030020	CEP97	79598	PAR-CLIP	23446348	Unspecified
hsa-miR-7705	MIMAT0030020	CMBL	134147	HITS-CLIP	23824327	Unspecified
hsa-miR-7843-5p	MIMAT0030411	AMOTL2	51421	PAR-CLIP	23592263	Unspecified
hsa-miR-1273h-5p	MIMAT0030415	PFKFB3	5209	PAR-CLIP	23592263|26701625	Unspecified
hsa-miR-1273h-5p	MIMAT0030415	PPFIBP1	8496	PAR-CLIP	27292025	Unspecified
hsa-miR-1273h-5p	MIMAT0030415	CEP104	9731	HITS-CLIP	23313552	Unspecified
hsa-miR-1273h-5p	MIMAT0030415	CHORDC1	26973	HITS-CLIP	23824327	Unspecified
hsa-miR-1273h-5p	MIMAT0030415	CEP97	79598	HITS-CLIP	23824327|23313552	Unspecified
hsa-miR-6516-5p	MIMAT0030417	CEP97	79598	PAR-CLIP	23592263|23446348|26701625|27292025	Unspecified
hsa-miR-7849-3p	MIMAT0030424	BBX	56987	PAR-CLIP	21572407|20371350	Unspecified
hsa-miR-7849-3p	MIMAT0030424	IRF2BP2	359948	PAR-CLIP	23592263|20371350	Unspecified
hsa-miR-7852-3p	MIMAT0030427	PRPF38B	55119	PAR-CLIP	27292025	Unspecified
hsa-miR-7853-5p	MIMAT0030428	PRPF38B	55119	PAR-CLIP	27292025	Unspecified
hsa-miR-7856-5p	MIMAT0030431	CEP97	79598	PAR-CLIP	20371350	Unspecified
hsa-miR-8052	MIMAT0030979	CEACAM5	1048	HITS-CLIP	23824327	Unspecified
hsa-miR-8055	MIMAT0030982	IRF2BP2	359948	PAR-CLIP	21572407	Unspecified
hsa-miR-8057	MIMAT0030984	ANP32B	10541	HITS-CLIP	23313552	Unspecified
hsa-miR-8057	MIMAT0030984	PRR11	55771	HITS-CLIP	23824327	Unspecified
hsa-miR-8063	MIMAT0030990	AMOTL2	51421	HITS-CLIP	23824327	Unspecified
hsa-miR-8063	MIMAT0030990	IRF2BP2	359948	PAR-CLIP	21572407|20371350	Unspecified
hsa-miR-8063	MIMAT0030990	CEP85L	387119	HITS-CLIP	23824327	Unspecified
hsa-miR-8065	MIMAT0030992	CHORDC1	26973	PAR-CLIP	20371350	Unspecified
hsa-miR-8065	MIMAT0030992	AMOTL2	51421	PAR-CLIP	26701625	Unspecified
hsa-miR-8073	MIMAT0031000	NANOG	79923	PAR-CLIP	27292025	Unspecified
hsa-miR-8076	MIMAT0031003	BBX	56987	PAR-CLIP	23592263|23446348|21572407|20371350	Unspecified
hsa-miR-8076	MIMAT0031003	IRF2BP2	359948	PAR-CLIP	20371350	Unspecified
hsa-miR-8079	MIMAT0031006	ANKRD36	375248	HITS-CLIP	23824327	Unspecified
hsa-miR-8082	MIMAT0031009	CEP97	79598	PAR-CLIP	23592263|26701625|27292025	Unspecified
hsa-miR-8084	MIMAT0031011	BBX	56987	PAR-CLIP	20371350	Unspecified
hsa-miR-8085	MIMAT0031012	AMOTL2	51421	PAR-CLIP	23592263	Unspecified
hsa-miR-128-2-5p	MIMAT0031095	FAM43A	131583	PAR-CLIP	23592263|20371350	Unspecified
hsa-miR-1199-3p	MIMAT0031120	ASB16	92591	PAR-CLIP	26701625	Unspecified
hsa-miR-7977	MIMAT0031180	CEP104	9731	HITS-CLIP	23313552	Unspecified
hsa-miR-7977	MIMAT0031180	PRR11	55771	PAR-CLIP	22012620|21572407|20371350	Unspecified
hsa-miR-7977	MIMAT0031180	CEP97	79598	HITS-CLIP	23824327|23313552	Unspecified
hsa-miR-7977	MIMAT0031180	ASB16	92591	PAR-CLIP	26701625	Unspecified
hsa-miR-7978	MIMAT0031181	BBX	56987	PAR-CLIP	23446348	Unspecified
hsa-miR-1-5p	MIMAT0031892	CMBL	134147	PAR-CLIP	23446348	Unspecified
hsa-miR-1249-5p	MIMAT0032029	NAV2	89797	PAR-CLIP	23592263	Unspecified
hsa-miR-3653-5p	MIMAT0032110	CEACAM5	1048	HITS-CLIP	23824327	Unspecified
hsa-miR-3653-5p	MIMAT0032110	PRR11	55771	HITS-CLIP	23824327	Unspecified
hsa-miR-3653-5p	MIMAT0032110	ASB16	92591	HITS-CLIP	23824327	Unspecified
hsa-miR-3653-5p	MIMAT0032110	CMBL	134147	HITS-CLIP	23824327	Unspecified
hsa-miR-3653-5p	MIMAT0032110	ANKRD36	375248	HITS-CLIP	23824327	Unspecified
hsa-miR-548ad-5p	MIMAT0032114	KDM5A	5927	HITS-CLIP	23824327	Unspecified
hsa-miR-548ad-5p	MIMAT0032114	ANP32B	10541	PAR-CLIP	23446348|20371350	Unspecified
hsa-miR-548ae-5p	MIMAT0032115	KDM5A	5927	HITS-CLIP	23824327	Unspecified
hsa-miR-548ae-5p	MIMAT0032115	ANP32B	10541	PAR-CLIP	23446348|20371350	Unspecified
hsa-miR-4485-5p	MIMAT0032116	KDM5A	5927	HITS-CLIP	23824327	Unspecified
hsa-miR-8485	MIMAT0033692	RAB3GAP1	22930	HITS-CLIP	23824327	Unspecified
hsa-miR-9500	MIMAT0035542	CHORDC1	26973	PAR-CLIP	20371350	Unspecified
hsa-miR-548bb-5p	MIMAT0035703	KDM5A	5927	HITS-CLIP	23824327	Unspecified
hsa-miR-548bb-5p	MIMAT0035703	ANP32B	10541	PAR-CLIP	23446348|20371350	Unspecified
hsa-miR-548bb-3p	MIMAT0035704	KDM5A	5927	HITS-CLIP	23824327	Unspecified
hsa-miR-548bb-3p	MIMAT0035704	CDK5R1	8851	PAR-CLIP	21572407|20371350	Unspecified
hsa-miR-548bb-3p	MIMAT0035704	NAV2	89797	HITS-CLIP	23824327	Unspecified

## Sheet: 1047 predicted DEmiRNAs
ID
hsa-let-7a-5p
hsa-let-7b-5p
hsa-let-7c-5p
hsa-let-7d-5p
hsa-let-7e-5p
hsa-let-7f-5p
hsa-miR-15a-5p
hsa-miR-16-5p
hsa-miR-17-5p
hsa-miR-19b-3p
hsa-miR-20a-5p
hsa-miR-21-5p
hsa-miR-22-3p
hsa-miR-23a-3p
hsa-miR-24-3p
hsa-miR-25-3p
hsa-miR-26a-5p
hsa-miR-26b-5p
hsa-miR-27a-3p
hsa-miR-32-5p
hsa-miR-92a-3p
hsa-miR-93-5p
hsa-miR-96-5p
hsa-miR-98-5p
hsa-miR-99a-5p
hsa-miR-100-5p
hsa-miR-101-3p
hsa-miR-103a-3p
hsa-miR-105-5p
hsa-miR-106a-5p
hsa-miR-107
hsa-miR-192-5p
hsa-miR-196a-5p
hsa-miR-197-3p
hsa-miR-129-5p
hsa-miR-7-5p
hsa-miR-10a-5p
hsa-miR-10b-5p
hsa-miR-34a-5p
hsa-miR-181a-5p
hsa-miR-181b-5p
hsa-miR-181c-5p
hsa-miR-182-5p
hsa-miR-183-5p
hsa-miR-187-3p
hsa-miR-203a-3p
hsa-miR-204-5p
hsa-miR-205-5p
hsa-miR-211-5p
hsa-miR-212-3p
hsa-miR-181a-3p
hsa-miR-215-5p
hsa-miR-218-5p
hsa-miR-221-3p
hsa-miR-222-3p
hsa-miR-200b-3p
hsa-let-7g-5p
hsa-let-7i-5p
hsa-miR-1-3p
hsa-miR-15b-5p
hsa-miR-23b-3p
hsa-miR-27b-3p
hsa-miR-30b-5p
hsa-miR-122-5p
hsa-miR-124-3p
hsa-miR-125b-5p
hsa-miR-128-3p
hsa-miR-130a-3p
hsa-miR-132-3p
hsa-miR-133a-3p
hsa-miR-135a-5p
hsa-miR-141-3p
hsa-miR-142-5p
hsa-miR-142-3p
hsa-miR-144-3p
hsa-miR-145-5p
hsa-miR-9-5p
hsa-miR-9-3p
hsa-miR-125a-5p
hsa-miR-126-3p
hsa-miR-127-3p
hsa-miR-134-5p
hsa-miR-136-5p
hsa-miR-149-5p
hsa-miR-150-5p
hsa-miR-184
hsa-miR-185-5p
hsa-miR-186-5p
hsa-miR-188-5p
hsa-miR-195-5p
hsa-miR-206
hsa-miR-320a
hsa-miR-200c-3p
hsa-miR-155-5p
hsa-miR-106b-5p
hsa-miR-29c-3p
hsa-miR-200a-3p
hsa-miR-302a-5p
hsa-miR-302a-3p
hsa-miR-34c-5p
hsa-miR-299-3p
hsa-miR-301a-3p
hsa-miR-130b-3p
hsa-miR-30e-3p
hsa-miR-361-5p
hsa-miR-363-3p
hsa-miR-302b-5p
hsa-miR-302b-3p
hsa-miR-302c-5p
hsa-miR-302c-3p
hsa-miR-302d-3p
hsa-miR-367-3p
hsa-miR-376c-3p
hsa-miR-372-3p
hsa-miR-373-5p
hsa-miR-373-3p
hsa-miR-375
hsa-miR-376a-3p
hsa-miR-377-3p
hsa-miR-378a-5p
hsa-miR-381-3p
hsa-miR-340-3p
hsa-miR-330-3p
hsa-miR-328-3p
hsa-miR-135b-5p
hsa-miR-339-5p
hsa-miR-335-5p
hsa-miR-133b
hsa-miR-345-5p
hsa-miR-346
hsa-miR-196b-5p
hsa-miR-424-5p
hsa-miR-20b-5p
hsa-miR-448
hsa-miR-429
hsa-miR-450a-5p
hsa-miR-431-5p
hsa-miR-410-3p
hsa-miR-376b-3p
hsa-miR-484
hsa-miR-485-5p
hsa-miR-511-5p
hsa-miR-146b-5p
hsa-miR-202-3p
hsa-miR-493-5p
hsa-miR-432-5p
hsa-miR-494-3p
hsa-miR-496
hsa-miR-193b-3p
hsa-miR-497-5p
hsa-miR-181d-5p
hsa-miR-512-3p
hsa-miR-498
hsa-miR-520e
hsa-miR-515-5p
hsa-miR-519e-5p
hsa-miR-519c-5p
hsa-miR-519c-3p
hsa-miR-520a-3p
hsa-miR-526b-5p
hsa-miR-526b-3p
hsa-miR-519b-3p
hsa-miR-518f-5p
hsa-miR-520b
hsa-miR-526a
hsa-miR-520c-3p
hsa-miR-517-5p
hsa-miR-519d-3p
hsa-miR-520d-3p
hsa-miR-520g-3p
hsa-miR-520h
hsa-miR-519a-3p
hsa-miR-501-5p
hsa-miR-513a-5p
hsa-miR-532-5p
hsa-miR-18a-3p
hsa-miR-539-5p
hsa-miR-544a
hsa-miR-552-3p
hsa-miR-92b-3p
hsa-miR-555
hsa-miR-558
hsa-miR-559
hsa-miR-562
hsa-miR-564
hsa-miR-567
hsa-miR-568
hsa-miR-570-3p
hsa-miR-575
hsa-miR-576-5p
hsa-miR-579-3p
hsa-miR-580-3p
hsa-miR-582-5p
hsa-miR-583
hsa-miR-589-3p
hsa-miR-590-5p
hsa-miR-593-5p
hsa-miR-599
hsa-miR-605-5p
hsa-miR-613
hsa-miR-615-3p
hsa-miR-616-5p
hsa-miR-548c-3p
hsa-miR-618
hsa-miR-620
hsa-miR-622
hsa-miR-623
hsa-miR-625-5p
hsa-miR-635
hsa-miR-636
hsa-miR-640
hsa-miR-641
hsa-miR-642a-5p
hsa-miR-548d-3p
hsa-miR-661
hsa-miR-663a
hsa-miR-653-5p
hsa-miR-411-5p
hsa-miR-654-5p
hsa-miR-656-3p
hsa-miR-658
hsa-miR-659-3p
hsa-miR-421
hsa-miR-363-5p
hsa-miR-454-3p
hsa-miR-769-5p
hsa-miR-769-3p
hsa-miR-766-3p
hsa-miR-765
hsa-miR-675-5p
hsa-miR-297
hsa-let-7a-3p
hsa-let-7b-3p
hsa-let-7f-1-3p
hsa-let-7f-2-3p
hsa-miR-19a-5p
hsa-miR-19b-1-5p
hsa-miR-19b-2-5p
hsa-miR-22-5p
hsa-miR-23a-5p
hsa-miR-25-5p
hsa-miR-26a-1-3p
hsa-miR-28-3p
hsa-miR-29a-5p
hsa-miR-31-3p
hsa-miR-32-3p
hsa-miR-92a-1-5p
hsa-miR-92a-2-5p
hsa-miR-29b-1-5p
hsa-miR-29b-2-5p
hsa-miR-148a-5p
hsa-miR-30c-2-3p
hsa-miR-181a-2-3p
hsa-miR-187-5p
hsa-miR-196a-3p
hsa-miR-221-5p
hsa-miR-223-5p
hsa-let-7g-3p
hsa-miR-23b-5p
hsa-miR-30b-3p
hsa-miR-130a-5p
hsa-miR-135a-3p
hsa-miR-138-2-3p
hsa-miR-140-3p
hsa-miR-143-5p
hsa-miR-125a-3p
hsa-miR-125b-2-3p
hsa-miR-136-3p
hsa-miR-138-1-3p
hsa-miR-146a-3p
hsa-miR-149-3p
hsa-miR-186-3p
hsa-miR-188-3p
hsa-miR-200c-5p
hsa-miR-30c-1-3p
hsa-miR-34b-3p
hsa-miR-296-3p
hsa-miR-130b-5p
hsa-miR-26a-2-3p
hsa-miR-302d-5p
hsa-miR-367-5p
hsa-miR-371a-5p
hsa-miR-377-5p
hsa-miR-340-5p
hsa-miR-148b-5p
hsa-miR-335-3p
hsa-miR-423-5p
hsa-miR-193b-5p
hsa-miR-499a-3p
hsa-miR-508-5p
hsa-miR-532-3p
hsa-miR-455-3p
hsa-miR-551b-5p
hsa-miR-574-5p
hsa-miR-582-3p
hsa-miR-548b-5p
hsa-miR-589-5p
hsa-miR-590-3p
hsa-miR-593-3p
hsa-miR-548a-5p
hsa-miR-548c-5p
hsa-miR-624-3p
hsa-miR-629-5p
hsa-miR-548d-5p
hsa-miR-298
hsa-miR-891a-5p
hsa-miR-300
hsa-miR-892a
hsa-miR-450b-3p
hsa-miR-888-3p
hsa-miR-541-3p
hsa-miR-744-3p
hsa-miR-885-3p
hsa-miR-877-5p
hsa-miR-877-3p
hsa-miR-665
hsa-miR-873-5p
hsa-miR-543
hsa-miR-760
hsa-miR-301b-3p
hsa-miR-934
hsa-miR-939-5p
hsa-miR-940
hsa-miR-942-5p
hsa-miR-523-5p
hsa-miR-518e-5p
hsa-miR-522-5p
hsa-miR-519a-5p
hsa-miR-519b-5p
hsa-miR-520c-5p
hsa-miR-518d-5p
hsa-miR-1224-3p
hsa-miR-1225-3p
hsa-miR-1226-3p
hsa-miR-1234-3p
hsa-miR-513b-5p
hsa-miR-513c-5p
hsa-miR-1296-5p
hsa-miR-1271-5p
hsa-miR-1301-3p
hsa-miR-1298-5p
hsa-miR-1178-3p
hsa-miR-1182
hsa-miR-1207-5p
hsa-miR-548j-5p
hsa-miR-1291
hsa-miR-1293
hsa-miR-1297
hsa-miR-1302
hsa-miR-1245a
hsa-miR-1258
hsa-miR-1260a
hsa-miR-1261
hsa-miR-1262
hsa-miR-548n
hsa-miR-1265
hsa-miR-1267
hsa-miR-1270
hsa-miR-548h-5p
hsa-miR-1275
hsa-miR-302e
hsa-miR-302f
hsa-miR-548p
hsa-miR-548i
hsa-miR-1279
hsa-miR-664a-5p
hsa-miR-664a-3p
hsa-miR-1307-3p
hsa-miR-1321
hsa-miR-1324
hsa-miR-1827
hsa-miR-103b
hsa-miR-1908-5p
hsa-miR-1909-3p
hsa-miR-1915-3p
hsa-miR-365a-5p
hsa-miR-1976
hsa-miR-2052
hsa-miR-2054
hsa-miR-2110
hsa-let-7a-2-3p
hsa-miR-762
hsa-miR-764
hsa-miR-2115-3p
hsa-miR-2116-5p
hsa-miR-2116-3p
hsa-miR-2117
hsa-miR-548q
hsa-miR-2278
hsa-miR-2682-3p
hsa-miR-3119
hsa-miR-3121-3p
hsa-miR-3122
hsa-miR-3123
hsa-miR-548s
hsa-miR-3125
hsa-miR-3135a
hsa-miR-3138
hsa-miR-548t-5p
hsa-miR-3141
hsa-miR-548u
hsa-miR-3146
hsa-miR-548v
hsa-miR-3148
hsa-miR-3149
hsa-miR-3152-3p
hsa-miR-3153
hsa-miR-3154
hsa-miR-3155a
hsa-miR-3158-3p
hsa-miR-3160-3p
hsa-miR-3163
hsa-miR-3165
hsa-miR-3166
hsa-miR-1260b
hsa-miR-3170
hsa-miR-3173-3p
hsa-miR-1193
hsa-miR-3175
hsa-miR-3176
hsa-miR-3179
hsa-miR-3180-3p
hsa-miR-548w
hsa-miR-3183
hsa-miR-3184-5p
hsa-miR-3185
hsa-miR-3190-5p
hsa-miR-3192-5p
hsa-miR-3196
hsa-miR-548x-3p
hsa-miR-3197
hsa-miR-3199
hsa-miR-3201
hsa-miR-514b-5p
hsa-miR-3202
hsa-miR-3065-3p
hsa-miR-4295
hsa-miR-4296
hsa-miR-4299
hsa-miR-4298
hsa-miR-4306
hsa-miR-4307
hsa-miR-4311
hsa-miR-4314
hsa-miR-4318
hsa-miR-4319
hsa-miR-4322
hsa-miR-4323
hsa-miR-4258
hsa-miR-4251
hsa-miR-4252
hsa-miR-4325
hsa-miR-4261
hsa-miR-4265
hsa-miR-4262
hsa-miR-2355-5p
hsa-miR-4268
hsa-miR-4263
hsa-miR-4264
hsa-miR-4271
hsa-miR-4274
hsa-miR-4279
hsa-miR-4282
hsa-miR-4284
hsa-miR-4286
hsa-miR-4329
hsa-miR-4328
hsa-miR-2277-5p
hsa-miR-2355-3p
hsa-miR-3605-5p
hsa-miR-3606-5p
hsa-miR-3609
hsa-miR-3613-5p
hsa-miR-3613-3p
hsa-miR-3614-5p
hsa-miR-3615
hsa-miR-3617-5p
hsa-miR-3618
hsa-miR-23c
hsa-miR-3620-3p
hsa-miR-3646
hsa-miR-3652
hsa-miR-3653-3p
hsa-miR-3655
hsa-miR-3658
hsa-miR-1273e
hsa-miR-3660
hsa-miR-3662
hsa-miR-3663-5p
hsa-miR-3664-5p
hsa-miR-3666
hsa-miR-3667-3p
hsa-miR-3672
hsa-miR-3678-3p
hsa-miR-3679-3p
hsa-miR-3681-5p
hsa-miR-3682-3p
hsa-miR-3686
hsa-miR-3689a-3p
hsa-miR-3692-3p
hsa-miR-3714
hsa-miR-3180
hsa-miR-3907
hsa-miR-3689b-3p
hsa-miR-3909
hsa-miR-3910
hsa-miR-3912-3p
hsa-miR-3913-5p
hsa-miR-3916
hsa-miR-3150b-3p
hsa-miR-3922-3p
hsa-miR-3924
hsa-miR-3925-5p
hsa-miR-3926
hsa-miR-676-5p
hsa-miR-676-3p
hsa-miR-3929
hsa-miR-3934-5p
hsa-miR-3938
hsa-miR-548y
hsa-miR-548z
hsa-miR-548aa
hsa-miR-548ab
hsa-miR-4417
hsa-miR-4419a
hsa-miR-4421
hsa-miR-4422
hsa-miR-548ac
hsa-miR-4430
hsa-miR-4432
hsa-miR-4433a-3p
hsa-miR-4434
hsa-miR-4437
hsa-miR-548ae-3p
hsa-miR-4438
hsa-miR-4444
hsa-miR-4446-3p
hsa-miR-4448
hsa-miR-548ah-5p
hsa-miR-4456
hsa-miR-4457
hsa-miR-4458
hsa-miR-4459
hsa-miR-3135b
hsa-miR-548aj-3p
hsa-miR-4466
hsa-miR-4468
hsa-miR-4469
hsa-miR-4470
hsa-miR-4473
hsa-miR-4475
hsa-miR-4476
hsa-miR-4477a
hsa-miR-4478
hsa-miR-3689c
hsa-miR-3689d
hsa-miR-3155b
hsa-miR-548ak
hsa-miR-4481
hsa-miR-4483
hsa-miR-4484
hsa-miR-4492
hsa-miR-4496
hsa-miR-4498
hsa-miR-4419b
hsa-miR-4500
hsa-miR-2392
hsa-miR-4507
hsa-miR-4510
hsa-miR-4516
hsa-miR-4524a-3p
hsa-miR-4526
hsa-miR-4533
hsa-miR-4534
hsa-miR-548am-3p
hsa-miR-1587
hsa-miR-548an
hsa-miR-4537
hsa-miR-4539
hsa-miR-3120-5p
hsa-miR-3124-3p
hsa-miR-3156-3p
hsa-miR-3158-5p
hsa-miR-3160-5p
hsa-miR-3619-3p
hsa-miR-3688-5p
hsa-miR-3940-5p
hsa-miR-3942-3p
hsa-miR-4423-5p
hsa-miR-4446-5p
hsa-miR-4474-5p
hsa-miR-3974
hsa-miR-3976
hsa-miR-4634
hsa-miR-4635
hsa-miR-4638-5p
hsa-miR-4639-3p
hsa-miR-4640-5p
hsa-miR-4644
hsa-miR-4645-3p
hsa-miR-4646-5p
hsa-miR-4649-3p
hsa-miR-4655-5p
hsa-miR-4655-3p
hsa-miR-4656
hsa-miR-4661-5p
hsa-miR-4661-3p
hsa-miR-4662a-5p
hsa-miR-4662a-3p
hsa-miR-4665-5p
hsa-miR-4666a-3p
hsa-miR-4668-5p
hsa-miR-4668-3p
hsa-miR-219b-3p
hsa-miR-4671-3p
hsa-miR-4675
hsa-miR-4676-5p
hsa-miR-4677-5p
hsa-miR-4680-5p
hsa-miR-4683
hsa-miR-4684-5p
hsa-miR-4686
hsa-miR-1343-3p
hsa-miR-4688
hsa-miR-4693-5p
hsa-miR-4695-5p
hsa-miR-4695-3p
hsa-miR-4696
hsa-miR-4698
hsa-miR-4700-3p
hsa-miR-4701-3p
hsa-miR-4704-3p
hsa-miR-4707-5p
hsa-miR-4707-3p
hsa-miR-4709-5p
hsa-miR-203b-3p
hsa-miR-4713-5p
hsa-miR-4714-5p
hsa-miR-4716-5p
hsa-miR-4722-5p
hsa-miR-4722-3p
hsa-miR-4723-5p
hsa-miR-4723-3p
hsa-miR-451b
hsa-miR-4724-5p
hsa-miR-4725-3p
hsa-miR-4726-5p
hsa-miR-4726-3p
hsa-miR-4728-5p
hsa-miR-4731-5p
hsa-miR-4733-5p
hsa-miR-4733-3p
hsa-miR-4736
hsa-miR-4737
hsa-miR-4739
hsa-miR-4740-3p
hsa-miR-4741
hsa-miR-4742-3p
hsa-miR-4743-5p
hsa-miR-4745-5p
hsa-miR-4753-3p
hsa-miR-371b-5p
hsa-miR-4755-5p
hsa-miR-4755-3p
hsa-miR-499b-3p
hsa-miR-4756-5p
hsa-miR-4757-5p
hsa-miR-4758-5p
hsa-miR-4758-3p
hsa-miR-4761-5p
hsa-miR-4763-3p
hsa-miR-4766-5p
hsa-miR-4768-5p
hsa-miR-4768-3p
hsa-miR-4772-3p
hsa-miR-4775
hsa-miR-4776-5p
hsa-miR-4778-5p
hsa-miR-4778-3p
hsa-miR-4779
hsa-miR-4780
hsa-miR-4436b-5p
hsa-miR-4436b-3p
hsa-miR-4781-5p
hsa-miR-4781-3p
hsa-miR-4783-5p
hsa-miR-4784
hsa-miR-2467-3p
hsa-miR-4786-5p
hsa-miR-4789-5p
hsa-miR-4789-3p
hsa-miR-4791
hsa-miR-4793-5p
hsa-miR-4793-3p
hsa-miR-4794
hsa-miR-4796-3p
hsa-miR-4797-5p
hsa-miR-4802-5p
hsa-miR-5095
hsa-miR-1273f
hsa-miR-5096
hsa-miR-548ah-3p
hsa-miR-4482-3p
hsa-miR-4999-5p
hsa-miR-5001-5p
hsa-miR-5001-3p
hsa-miR-548ao-5p
hsa-miR-5006-3p
hsa-miR-5007-5p
hsa-miR-5007-3p
hsa-miR-548ap-5p
hsa-miR-548ap-3p
hsa-miR-5011-5p
hsa-miR-5087
hsa-miR-5088-5p
hsa-miR-5089-5p
hsa-miR-5193
hsa-miR-5197-5p
hsa-miR-5197-3p
hsa-miR-4524b-3p
hsa-miR-5571-5p
hsa-miR-548aq-5p
hsa-miR-548aq-3p
hsa-miR-548ar-5p
hsa-miR-548as-5p
hsa-miR-664b-3p
hsa-miR-5580-3p
hsa-miR-548at-5p
hsa-miR-5582-5p
hsa-miR-5584-3p
hsa-miR-5585-5p
hsa-miR-5587-5p
hsa-miR-548au-5p
hsa-miR-5589-5p
hsa-miR-5589-3p
hsa-miR-5590-3p
hsa-miR-5680
hsa-miR-548aw
hsa-miR-5684
hsa-miR-548ax
hsa-miR-5690
hsa-miR-5692a
hsa-miR-5693
hsa-miR-5696
hsa-miR-5697
hsa-miR-5698
hsa-miR-5699-3p
hsa-miR-5703
hsa-miR-204-3p
hsa-miR-450a-1-3p
hsa-miR-652-5p
hsa-miR-1185-2-3p
hsa-miR-766-5p
hsa-miR-1304-3p
hsa-miR-1247-3p
hsa-miR-548g-5p
hsa-miR-548h-3p
hsa-miR-1277-5p
hsa-miR-1255b-2-3p
hsa-miR-1306-5p
hsa-miR-548t-3p
hsa-miR-3184-3p
hsa-miR-548x-5p
hsa-miR-548o-5p
hsa-miR-548aj-5p
hsa-miR-548am-5p
hsa-miR-1273g-3p
hsa-miR-365b-5p
hsa-miR-1185-1-3p
hsa-miR-98-3p
hsa-miR-376c-5p
hsa-miR-381-5p
hsa-miR-376b-5p
hsa-miR-939-3p
hsa-miR-1178-5p
hsa-miR-1233-5p
hsa-miR-1238-5p
hsa-miR-1292-3p
hsa-miR-3620-5p
hsa-miR-3934-3p
hsa-miR-4632-5p
hsa-miR-6073
hsa-miR-6077
hsa-miR-6079
hsa-miR-6083
hsa-miR-6085
hsa-miR-6086
hsa-miR-6087
hsa-miR-6089
hsa-miR-6090
hsa-miR-6124
hsa-miR-6125
hsa-miR-6127
hsa-miR-6129
hsa-miR-6130
hsa-miR-6131
hsa-miR-6133
hsa-miR-6134
hsa-miR-6499-3p
hsa-miR-548ay-5p
hsa-miR-6500-3p
hsa-miR-548az-5p
hsa-miR-6501-5p
hsa-miR-6501-3p
hsa-miR-6502-3p
hsa-miR-6504-3p
hsa-miR-6506-5p
hsa-miR-6507-5p
hsa-miR-6508-3p
hsa-miR-6509-3p
hsa-miR-6510-5p
hsa-miR-6511a-5p
hsa-miR-6512-3p
hsa-miR-6513-5p
hsa-miR-6513-3p
hsa-miR-6514-5p
hsa-miR-6716-5p
hsa-miR-6721-5p
hsa-miR-6722-3p
hsa-let-7c-3p
hsa-miR-208a-5p
hsa-miR-128-1-5p
hsa-miR-153-5p
hsa-miR-134-3p
hsa-miR-190a-3p
hsa-miR-370-5p
hsa-miR-372-5p
hsa-miR-383-3p
hsa-miR-511-3p
hsa-miR-519d-5p
hsa-miR-520g-5p
hsa-miR-504-3p
hsa-miR-510-3p
hsa-miR-552-5p
hsa-miR-597-3p
hsa-miR-605-3p
hsa-miR-619-5p
hsa-miR-627-3p
hsa-miR-651-3p
hsa-miR-655-5p
hsa-miR-1468-3p
hsa-miR-891a-3p
hsa-miR-887-5p
hsa-miR-208b-5p
hsa-miR-548e-5p
hsa-miR-548j-3p
hsa-miR-548f-5p
hsa-miR-1250-3p
hsa-miR-1251-3p
hsa-miR-1266-3p
hsa-miR-1288-5p
hsa-miR-513b-3p
hsa-miR-1910-3p
hsa-miR-2276-5p
hsa-miR-1343-5p
hsa-miR-5088-3p
hsa-miR-6720-5p
hsa-miR-6727-3p
hsa-miR-6728-5p
hsa-miR-6731-5p
hsa-miR-6731-3p
hsa-miR-6732-3p
hsa-miR-6733-5p
hsa-miR-6734-3p
hsa-miR-6735-5p
hsa-miR-6736-5p
hsa-miR-6736-3p
hsa-miR-6739-5p
hsa-miR-6740-3p
hsa-miR-6741-5p
hsa-miR-6741-3p
hsa-miR-6742-3p
hsa-miR-6743-5p
hsa-miR-6744-3p
hsa-miR-6745
hsa-miR-6747-3p
hsa-miR-6748-5p
hsa-miR-6749-3p
hsa-miR-6751-5p
hsa-miR-6752-5p
hsa-miR-6756-5p
hsa-miR-6758-5p
hsa-miR-6759-5p
hsa-miR-6759-3p
hsa-miR-6760-3p
hsa-miR-6764-5p
hsa-miR-6765-5p
hsa-miR-6766-5p
hsa-miR-6768-3p
hsa-miR-6769a-5p
hsa-miR-6771-3p
hsa-miR-6772-3p
hsa-miR-6773-3p
hsa-miR-6774-5p
hsa-miR-6775-3p
hsa-miR-6776-5p
hsa-miR-6778-5p
hsa-miR-6778-3p
hsa-miR-6779-5p
hsa-miR-6780a-5p
hsa-miR-6781-5p
hsa-miR-6781-3p
hsa-miR-6782-3p
hsa-miR-6783-3p
hsa-miR-6784-3p
hsa-miR-6785-5p
hsa-miR-6787-5p
hsa-miR-6787-3p
hsa-miR-6788-5p
hsa-miR-6789-5p
hsa-miR-6789-3p
hsa-miR-6790-3p
hsa-miR-6791-3p
hsa-miR-6793-5p
hsa-miR-6794-3p
hsa-miR-6797-5p
hsa-miR-6799-5p
hsa-miR-6803-5p
hsa-miR-6803-3p
hsa-miR-6807-5p
hsa-miR-6808-5p
hsa-miR-6809-3p
hsa-miR-6813-5p
hsa-miR-6814-5p
hsa-miR-6816-5p
hsa-miR-6817-3p
hsa-miR-6818-3p
hsa-miR-6821-3p
hsa-miR-6822-3p
hsa-miR-6823-5p
hsa-miR-6825-5p
hsa-miR-6827-5p
hsa-miR-6827-3p
hsa-miR-6828-5p
hsa-miR-6829-5p
hsa-miR-6829-3p
hsa-miR-6830-5p
hsa-miR-6830-3p
hsa-miR-6832-5p
hsa-miR-6832-3p
hsa-miR-6833-3p
hsa-miR-6835-5p
hsa-miR-6835-3p
hsa-miR-6780b-5p
hsa-miR-6780b-3p
hsa-miR-6836-3p
hsa-miR-6838-5p
hsa-miR-6839-3p
hsa-miR-6840-5p
hsa-miR-6840-3p
hsa-miR-6842-5p
hsa-miR-6844
hsa-miR-6845-3p
hsa-miR-6847-5p
hsa-miR-6849-5p
hsa-miR-6849-3p
hsa-miR-6851-5p
hsa-miR-6852-5p
hsa-miR-6852-3p
hsa-miR-6855-5p
hsa-miR-6856-5p
hsa-miR-6856-3p
hsa-miR-6859-5p
hsa-miR-6769b-5p
hsa-miR-6769b-3p
hsa-miR-6862-3p
hsa-miR-6864-3p
hsa-miR-6865-3p
hsa-miR-6866-3p
hsa-miR-6867-5p
hsa-miR-6869-3p
hsa-miR-6870-5p
hsa-miR-6873-5p
hsa-miR-6873-3p
hsa-miR-6874-3p
hsa-miR-6875-3p
hsa-miR-6876-5p
hsa-miR-6878-5p
hsa-miR-6878-3p
hsa-miR-6879-5p
hsa-miR-6879-3p
hsa-miR-6881-5p
hsa-miR-6883-5p
hsa-miR-6884-5p
hsa-miR-6885-3p
hsa-miR-6888-5p
hsa-miR-6888-3p
hsa-miR-6890-5p
hsa-miR-6890-3p
hsa-miR-6891-5p
hsa-miR-6892-5p
hsa-miR-6892-3p
hsa-miR-6893-5p
hsa-miR-6895-3p
hsa-miR-7106-5p
hsa-miR-7106-3p
hsa-miR-7107-5p
hsa-miR-7108-3p
hsa-miR-7109-5p
hsa-miR-7110-5p
hsa-miR-7110-3p
hsa-miR-7111-5p
hsa-miR-7111-3p
hsa-miR-7112-5p
hsa-miR-7150
hsa-miR-7151-3p
hsa-miR-7155-5p
hsa-miR-7158-3p
hsa-miR-7159-3p
hsa-miR-7160-5p
hsa-miR-7161-5p
hsa-miR-7515
hsa-miR-7641
hsa-miR-7703
hsa-miR-7705
hsa-miR-7843-5p
hsa-miR-1273h-5p
hsa-miR-6516-5p
hsa-miR-7849-3p
hsa-miR-7852-3p
hsa-miR-7853-5p
hsa-miR-7856-5p
hsa-miR-8052
hsa-miR-8055
hsa-miR-8057
hsa-miR-8063
hsa-miR-8065
hsa-miR-8073
hsa-miR-8076
hsa-miR-8079
hsa-miR-8082
hsa-miR-8084
hsa-miR-8085
hsa-miR-128-2-5p
hsa-miR-1199-3p
hsa-miR-7977
hsa-miR-7978
hsa-miR-1-5p
hsa-miR-1249-5p
hsa-miR-3653-5p
hsa-miR-548ad-5p
hsa-miR-548ae-5p
hsa-miR-4485-5p
hsa-miR-8485
hsa-miR-9500
hsa-miR-548bb-5p
hsa-miR-548bb-3p
