# Supplementary material for: Bioinformatics analysis of differentially expressed genes and identification of an miRNA–mRNA network associated with entorhinal cortex and hippocampus in Alzheimer’s disease
Source: Hereditas. 2021 Jul 9;158:25. doi: 10.1186/s41065-021-00190-0 (PMC8272337; doi:10.1186/s41065-021-00190-0)
Supplement: Supplementary file 6 — Additional file 6: Supplementary Data 5. 832 predicted upregulated DEmiRNAs of 89 downregulated CDEGs. [file 41065_2021_190_MOESM6_ESM.xlsx]

## Sheet: Upregulated miRNAs
ID	Accession	Target	TargetID	Experiment	Literature	Tissue
hsa-let-7a-5p	MIMAT0000062	PMPCA	23203	PAR-CLIP	21572407|20371350	Unspecified
hsa-let-7b-5p	MIMAT0000063	AMPH	273	CLASH	23622248	Unspecified
hsa-let-7b-5p	MIMAT0000063	GPI	2821	CLASH	23622248	Unspecified
hsa-let-7b-5p	MIMAT0000063	IMPDH2	3615	Proteomics	18668040	Unspecified
hsa-let-7b-5p	MIMAT0000063	PFKM	5213	CLASH	23622248	Unspecified
hsa-let-7b-5p	MIMAT0000063	EIF2B3	8891	Proteomics	18668040	Unspecified
hsa-let-7b-5p	MIMAT0000063	PMPCA	23203	PAR-CLIP	21572407|20371350	Unspecified
hsa-let-7b-5p	MIMAT0000063	MRPL37	51253	CLASH	23622248	Unspecified
hsa-let-7c-5p	MIMAT0000064	GPS1	2873	Western blot	21530537	Unspecified
hsa-let-7c-5p	MIMAT0000064	PMPCA	23203	PAR-CLIP	21572407|20371350	Unspecified
hsa-let-7c-5p	MIMAT0000064	RFWD3	55159	CLASH	23622248	Unspecified
hsa-let-7d-5p	MIMAT0000065	PMPCA	23203	PAR-CLIP	21572407|20371350	Unspecified
hsa-let-7e-5p	MIMAT0000066	PMPCA	23203	CLASH//PAR-CLIP	23622248|21572407|20371350	Unspecified
hsa-let-7f-5p	MIMAT0000067	ATP5B	506	CLASH	23622248	Unspecified
hsa-let-7f-5p	MIMAT0000067	CALM1	801	Microarray	22942087	Unspecified
hsa-let-7f-5p	MIMAT0000067	GPS1	2873	Western blot	21530537	Unspecified
hsa-let-7f-5p	MIMAT0000067	PMPCA	23203	PAR-CLIP	21572407|20371350	Unspecified
hsa-miR-15a-5p	MIMAT0000068	MAP4K2	5871	PAR-CLIP	21572407|20371350	Unspecified
hsa-miR-15a-5p	MIMAT0000068	RAD51C	5889	Microarray	18362358	Unspecified
hsa-miR-15a-5p	MIMAT0000068	BTN3A3	10384	PAR-CLIP	21572407	Unspecified
hsa-miR-16-5p	MIMAT0000069	ASNS	440	Proteomics	18668040	Unspecified
hsa-miR-16-5p	MIMAT0000069	ATP5C1	509	CLASH	23622248	Unspecified
hsa-miR-16-5p	MIMAT0000069	ATP6V1E1	529	Proteomics	18668040	Unspecified
hsa-miR-16-5p	MIMAT0000069	AP2M1	1173	Proteomics	18668040	Unspecified
hsa-miR-16-5p	MIMAT0000069	GNB2	2783	CLASH	23622248	Unspecified
hsa-miR-16-5p	MIMAT0000069	IMPDH2	3615	Proteomics	18668040	Unspecified
hsa-miR-16-5p	MIMAT0000069	PYGB	5834	Proteomics	18668040	Unspecified
hsa-miR-16-5p	MIMAT0000069	MAP4K2	5871	PAR-CLIP	21572407|20371350	Unspecified
hsa-miR-16-5p	MIMAT0000069	RAD51C	5889	Microarray	18362358	Unspecified
hsa-miR-16-5p	MIMAT0000069	CDC123	8872	Proteomics	18668040	Unspecified
hsa-miR-16-5p	MIMAT0000069	BTN3A3	10384	PAR-CLIP	21572407	Unspecified
hsa-miR-16-5p	MIMAT0000069	CDC37	11140	Sequencing	20371350	Unspecified
hsa-miR-16-5p	MIMAT0000069	GLS2	27165	Luciferase reporter assay//qRT-PCR//Western blot	26373319	Unspecified
hsa-miR-16-5p	MIMAT0000069	MRPS23	51649	Proteomics	18668040	Unspecified
hsa-miR-16-5p	MIMAT0000069	DMAP1	55929	Proteomics	18668040	Unspecified
hsa-miR-16-5p	MIMAT0000069	PRR3	80742	Sequencing	20371350	Unspecified
hsa-miR-17-5p	MIMAT0000070	ASNS	440	CLASH	23622248	Unspecified
hsa-miR-17-5p	MIMAT0000070	ATP5B	506	CLASH	23622248	Unspecified
hsa-miR-17-5p	MIMAT0000070	GPI	2821	CLASH	23622248	Unspecified
hsa-miR-17-5p	MIMAT0000070	PPP1CA	5499	CLASH	23622248	Unspecified
hsa-miR-17-5p	MIMAT0000070	RFXANK	8625	HITS-CLIP	22473208	Unspecified
hsa-miR-17-5p	MIMAT0000070	BTN3A3	10384	HITS-CLIP	22473208	Unspecified
hsa-miR-17-5p	MIMAT0000070	C14orf119	55017	HITS-CLIP	23313552	Unspecified
hsa-miR-17-3p	MIMAT0000071	IMPDH2	3615	CLASH	23622248	Unspecified
hsa-miR-19a-3p	MIMAT0000073	CALM1	801	PAR-CLIP	21572407	Unspecified
hsa-miR-19b-3p	MIMAT0000074	CALM1	801	PAR-CLIP	21572407	Unspecified
hsa-miR-20a-5p	MIMAT0000075	PYGB	5834	CLASH	23622248	Unspecified
hsa-miR-20a-5p	MIMAT0000075	RFXANK	8625	HITS-CLIP	22473208	Unspecified
hsa-miR-20a-5p	MIMAT0000075	BTN3A3	10384	HITS-CLIP	22473208	Unspecified
hsa-miR-20a-5p	MIMAT0000075	C14orf119	55017	HITS-CLIP	23313552	Unspecified
hsa-miR-21-5p	MIMAT0000076	BTN3A3	10384	HITS-CLIP	22473208	Unspecified
hsa-miR-21-5p	MIMAT0000076	KIFAP3	22920	Microarray	18591254	Unspecified
hsa-miR-22-3p	MIMAT0000077	BTN3A3	10384	PAR-CLIP	20371350	Unspecified
hsa-miR-23a-3p	MIMAT0000078	ASNS	440	CLASH	23622248	Unspecified
hsa-miR-23a-3p	MIMAT0000078	GNB2	2783	CLASH	23622248	Unspecified
hsa-miR-23a-3p	MIMAT0000078	IMPDH2	3615	CLASH	23622248	Unspecified
hsa-miR-24-3p	MIMAT0000080	ATP5B	506	CLASH	23622248	Unspecified
hsa-miR-24-3p	MIMAT0000080	PMPCA	23203	HITS-CLIP	23824327|27418678	Unspecified
hsa-miR-25-3p	MIMAT0000081	DEAF1	10522	CLASH	23622248	Unspecified
hsa-miR-26a-5p	MIMAT0000082	ASCC2	84164	CLASH	23622248	Unspecified
hsa-miR-26b-5p	MIMAT0000083	ASNS	440	Microarray	19088304	Unspecified
hsa-miR-26b-5p	MIMAT0000083	BLVRB	645	Microarray	19088304	Unspecified
hsa-miR-26b-5p	MIMAT0000083	MPV17	4358	Microarray	19088304	Unspecified
hsa-miR-26b-5p	MIMAT0000083	PSMB7	5695	Microarray	19088304	Unspecified
hsa-miR-26b-5p	MIMAT0000083	RAD51C	5889	Microarray	19088304	Unspecified
hsa-miR-26b-5p	MIMAT0000083	ATP6V0D1	9114	Microarray	19088304	Unspecified
hsa-miR-26b-5p	MIMAT0000083	BTN3A3	10384	Microarray	19088304	Unspecified
hsa-miR-26b-5p	MIMAT0000083	CCT7	10574	Microarray	19088304	Unspecified
hsa-miR-26b-5p	MIMAT0000083	AP3M2	10947	Microarray	19088304	Unspecified
hsa-miR-26b-5p	MIMAT0000083	PMPCA	23203	Microarray	19088304	Unspecified
hsa-miR-26b-5p	MIMAT0000083	FKRP	79147	Microarray	19088304	Unspecified
hsa-miR-26b-5p	MIMAT0000083	C1orf216	127703	Microarray	19088304	Unspecified
hsa-miR-30a-5p	MIMAT0000087	CDC123	8872	Proteomics	18668040	Unspecified
hsa-miR-30a-5p	MIMAT0000087	ME3	10873	Proteomics	18668040	Unspecified
hsa-miR-92a-3p	MIMAT0000092	ATP5B	506	CLASH	23622248	Unspecified
hsa-miR-92a-3p	MIMAT0000092	ENO1	2023	CLASH	23622248	Unspecified
hsa-miR-92a-3p	MIMAT0000092	PFKM	5213	CLASH	23622248	Unspecified
hsa-miR-92a-3p	MIMAT0000092	PPIB	5479	CLASH	23622248	Unspecified
hsa-miR-92a-3p	MIMAT0000092	EIF3G	8666	CLASH	23622248	Unspecified
hsa-miR-92a-3p	MIMAT0000092	CCT7	10574	CLASH//qRT-PCR	23622248	Unspecified
hsa-miR-92a-3p	MIMAT0000092	CDC37	11140	CLASH	23622248	Unspecified
hsa-miR-92a-3p	MIMAT0000092	DHRS7B	25979	CLASH	23622248	Unspecified
hsa-miR-92a-3p	MIMAT0000092	LSM7	51690	CLASH	23622248	Unspecified
hsa-miR-92a-3p	MIMAT0000092	AAGAB	79719	CLASH	23622248	Unspecified
hsa-miR-93-5p	MIMAT0000093	ATP5B	506	CLASH	23622248	Unspecified
hsa-miR-93-5p	MIMAT0000093	GPS1	2873	CLASH	23622248	Unspecified
hsa-miR-93-5p	MIMAT0000093	RFXANK	8625	HITS-CLIP	22473208	Unspecified
hsa-miR-93-5p	MIMAT0000093	BTN3A3	10384	HITS-CLIP	22473208	Unspecified
hsa-miR-93-5p	MIMAT0000093	C14orf119	55017	HITS-CLIP	23313552	Unspecified
hsa-miR-98-5p	MIMAT0000096	CDK7	1022	Microarray	19088304	Unspecified
hsa-miR-98-5p	MIMAT0000096	PMPCA	23203	PAR-CLIP	21572407|20371350	Unspecified
hsa-miR-98-5p	MIMAT0000096	MRTO4	51154	Microarray	19088304	Unspecified
hsa-miR-99a-5p	MIMAT0000097	RAD51C	5889	CLASH	23622248	Unspecified
hsa-miR-100-5p	MIMAT0000098	RAD51C	5889	CLASH	23622248	Unspecified
hsa-miR-100-5p	MIMAT0000098	DEAF1	10522	CLASH	23622248	Unspecified
hsa-miR-101-3p	MIMAT0000099	ATP5B	506	qRT-PCR//Reporter assay//Western blot	21291913	Unspecified
hsa-miR-101-3p	MIMAT0000099	CDC123	8872	Sequencing	20371350	Unspecified
hsa-miR-101-3p	MIMAT0000099	INA	9118	Sequencing	20371350	Unspecified
hsa-miR-106a-5p	MIMAT0000103	C14orf119	55017	HITS-CLIP	23313552	Unspecified
hsa-miR-192-5p	MIMAT0000222	PPP1CA	5499	Microarray	19074876	Unspecified
hsa-miR-192-5p	MIMAT0000222	DEAF1	10522	Microarray	19074876	Unspecified
hsa-miR-192-5p	MIMAT0000222	AP3M2	10947	Microarray	19074876	Unspecified
hsa-miR-192-5p	MIMAT0000222	RFWD3	55159	Microarray	19074876	Unspecified
hsa-miR-196a-5p	MIMAT0000226	CALM1	801	PAR-CLIP	21572407	Unspecified
hsa-miR-197-3p	MIMAT0000227	MAP4K2	5871	HITS-CLIP	23313552	Unspecified
hsa-miR-197-3p	MIMAT0000227	CLPP	8192	PAR-CLIP	21572407	Unspecified
hsa-miR-197-3p	MIMAT0000227	PMPCA	23203	HITS-CLIP	19536157	Unspecified
hsa-miR-199a-3p	MIMAT0000232	CDK7	1022	Luciferase reporter assay//Western blot	28400279	Unspecified
hsa-miR-129-5p	MIMAT0000242	CALM1	801	PAR-CLIP	23446348|21572407|20371350	Unspecified
hsa-miR-129-5p	MIMAT0000242	MRPS23	51649	HITS-CLIP	27418678	Unspecified
hsa-miR-129-5p	MIMAT0000242	AAGAB	79719	HITS-CLIP	23824327	Unspecified
hsa-miR-147a	MIMAT0000251	AP2M1	1173	PAR-CLIP	26701625	Unspecified
hsa-miR-147a	MIMAT0000251	MRPL37	51253	HITS-CLIP	23313552	Unspecified
hsa-miR-7-5p	MIMAT0000252	CDC37	11140	Microarray	19073608	Unspecified
hsa-miR-34a-5p	MIMAT0000255	ATP6V1E1	529	PAR-CLIP	27292025	Unspecified
hsa-miR-34a-5p	MIMAT0000255	AP2M1	1173	Proteomics	21566225	Unspecified
hsa-miR-34a-5p	MIMAT0000255	GPI	2821	Proteomics	21566225	Unspecified
hsa-miR-34a-5p	MIMAT0000255	IMPDH2	3615	Luciferase reporter assay	22301190	Unspecified
hsa-miR-34a-5p	MIMAT0000255	PYGB	5834	Proteomics	21566225	Unspecified
hsa-miR-34a-5p	MIMAT0000255	PRR3	80742	CLASH	23622248	Unspecified
hsa-miR-181a-5p	MIMAT0000256	GOT1	2805	HITS-CLIP	22473208	Unspecified
hsa-miR-181a-5p	MIMAT0000256	AP3M2	10947	HITS-CLIP	23824327	Unspecified
hsa-miR-181b-5p	MIMAT0000257	GOT1	2805	HITS-CLIP	22473208	Unspecified
hsa-miR-181b-5p	MIMAT0000257	AP3M2	10947	HITS-CLIP	23824327	Unspecified
hsa-miR-181b-5p	MIMAT0000257	MRPS23	51649	CLASH	23622248	Unspecified
hsa-miR-181c-5p	MIMAT0000258	GOT1	2805	HITS-CLIP	22473208	Unspecified
hsa-miR-181c-5p	MIMAT0000258	AP3M2	10947	HITS-CLIP	23824327	Unspecified
hsa-miR-183-5p	MIMAT0000261	ASNS	440	CLASH	23622248	Unspecified
hsa-miR-204-5p	MIMAT0000265	ENO1	2023	CLASH	23622248	Unspecified
hsa-miR-205-5p	MIMAT0000266	GOT1	2805	PAR-CLIP	22291592	Unspecified
hsa-miR-205-5p	MIMAT0000266	C1orf123	54987	HITS-CLIP	22473208	Unspecified
hsa-miR-210-3p	MIMAT0000267	DEAF1	10522	HITS-CLIP	22473208	Unspecified
hsa-miR-215-5p	MIMAT0000272	PPP1CA	5499	Microarray	19074876	Unspecified
hsa-miR-215-5p	MIMAT0000272	DEAF1	10522	Microarray	19074876	Unspecified
hsa-miR-215-5p	MIMAT0000272	AP3M2	10947	Microarray	19074876	Unspecified
hsa-miR-215-5p	MIMAT0000272	RFWD3	55159	Microarray	19074876	Unspecified
hsa-miR-218-5p	MIMAT0000275	ATP5B	506	HITS-CLIP	23212916	Unspecified
hsa-miR-218-5p	MIMAT0000275	IMPDH2	3615	HITS-CLIP	23212916	Unspecified
hsa-miR-218-5p	MIMAT0000275	DEAF1	10522	HITS-CLIP	23212916	Unspecified
hsa-miR-218-5p	MIMAT0000275	ATP6V1H	51606	HITS-CLIP	23212916	Unspecified
hsa-miR-218-5p	MIMAT0000275	RFWD3	55159	HITS-CLIP	23212916	Unspecified
hsa-miR-218-5p	MIMAT0000275	KLHL31	401265	CLASH	23622248	Unspecified
hsa-miR-221-3p	MIMAT0000278	ATP6V1E1	529	CLASH	23622248	Unspecified
hsa-miR-222-3p	MIMAT0000279	ENO1	2023	CLASH	23622248	Unspecified
hsa-miR-224-5p	MIMAT0000281	AP2M1	1173	Luciferase reporter assay	20065103	Unspecified
hsa-miR-200b-3p	MIMAT0000318	ATP6V1E1	529	PAR-CLIP	27292025	Unspecified
hsa-miR-200b-3p	MIMAT0000318	GOT1	2805	PAR-CLIP	26701625	Unspecified
hsa-let-7g-5p	MIMAT0000414	PMPCA	23203	PAR-CLIP	21572407|20371350	Unspecified
hsa-let-7i-5p	MIMAT0000415	GPS1	2873	Western blot	21530537	Unspecified
hsa-let-7i-5p	MIMAT0000415	PMPCA	23203	PAR-CLIP	21572407|20371350	Unspecified
hsa-miR-1-3p	MIMAT0000416	ATP6V1E1	529	Proteomics	18668040	Unspecified
hsa-miR-1-3p	MIMAT0000416	CALM1	801	Microarray//Proteomics	18668037|18668040	Unspecified
hsa-miR-1-3p	MIMAT0000416	FABP3	2170	ELISA//Immunoprecipitaion//Luciferase reporter assay//qRT-PCR//Western blot	23141496	Unspecified
hsa-miR-1-3p	MIMAT0000416	GNB2	2783	Microarray//Proteomics	18668037	Unspecified
hsa-miR-1-3p	MIMAT0000416	PPIB	5479	PAR-CLIP//Proteomics//pSILAC	18668040|26701625	Unspecified
hsa-miR-1-3p	MIMAT0000416	PYGB	5834	Proteomics	18668040	Unspecified
hsa-miR-1-3p	MIMAT0000416	MAP4K2	5871	Microarray	18668037	Unspecified
hsa-miR-15b-5p	MIMAT0000417	AP2M1	1173	CLASH	23622248	Unspecified
hsa-miR-15b-5p	MIMAT0000417	MAP4K2	5871	PAR-CLIP	21572407|20371350	Unspecified
hsa-miR-15b-5p	MIMAT0000417	BTN3A3	10384	PAR-CLIP	21572407	Unspecified
hsa-miR-23b-3p	MIMAT0000418	IMPDH2	3615	CLASH	23622248	Unspecified
hsa-miR-23b-3p	MIMAT0000418	MPV17	4358	CLASH	23622248	Unspecified
hsa-miR-23b-3p	MIMAT0000418	CCT7	10574	CLASH	23622248	Unspecified
hsa-miR-23b-3p	MIMAT0000418	KDM1A	23028	CLASH	23622248	Unspecified
hsa-miR-27b-3p	MIMAT0000419	PRR3	80742	CLASH	23622248	Unspecified
hsa-miR-30b-5p	MIMAT0000420	ATP5C1	509	CLASH	23622248	Unspecified
hsa-miR-30b-5p	MIMAT0000420	IMPDH2	3615	CLASH	23622248	Unspecified
hsa-miR-122-5p	MIMAT0000421	MPV17	4358	Microarray	17612493	Unspecified
hsa-miR-122-5p	MIMAT0000421	MAP4K2	5871	HITS-CLIP	23824327	Unspecified
hsa-miR-122-5p	MIMAT0000421	AP3M2	10947	Luciferase reporter assay//qRT-PCR	19296470	Unspecified
hsa-miR-122-5p	MIMAT0000421	MRPS23	51649	PAR-CLIP	27292025	Unspecified
hsa-miR-124-3p	MIMAT0000422	INA	9118	Microarray//Proteomics	18668037	Unspecified
hsa-miR-124-3p	MIMAT0000422	RFWD3	55159	Microarray	18668037	Unspecified
hsa-miR-124-3p	MIMAT0000422	ASCC2	84164	Microarray	18668037	Unspecified
hsa-miR-125b-5p	MIMAT0000423	ATP5B	506	CLASH	23622248	Unspecified
hsa-miR-125b-5p	MIMAT0000423	PFKM	5213	HITS-CLIP	23824327	Unspecified
hsa-miR-125b-5p	MIMAT0000423	PPP1CA	5499	Immunohistochemistry//In situ hybridization//Luciferase reporter assay//Microarray//qRT-PCR//Western blot	21935352|25240408|25001178	Unspecified
hsa-miR-125b-5p	MIMAT0000423	MRTO4	51154	CLASH	23622248	Unspecified
hsa-miR-125b-5p	MIMAT0000423	RFWD3	55159	CLASH	23622248	Unspecified
hsa-miR-128-3p	MIMAT0000424	GPI	2821	PAR-CLIP	27292025	Unspecified
hsa-miR-128-3p	MIMAT0000424	CLPP	8192	Microarray	17612493	Unspecified
hsa-miR-128-3p	MIMAT0000424	INA	9118	Microarray	17612493	Unspecified
hsa-miR-130a-3p	MIMAT0000425	ATP6V0D1	9114	HITS-CLIP//PAR-CLIP	23446348|21572407|23824327	Unspecified
hsa-miR-133a-3p	MIMAT0000427	ALDOC	230	HITS-CLIP	23824327	Unspecified
hsa-miR-137	MIMAT0000429	KDM1A	23028	Luciferase reporter assay//Microarray//qRT-PCR//Western blot	20682795|23400681|24084696	Unspecified
hsa-miR-142-5p	MIMAT0000433	CALM1	801	PAR-CLIP	23446348|21572407|20371350	Unspecified
hsa-miR-142-3p	MIMAT0000434	CALM1	801	HITS-CLIP	22473208	Unspecified
hsa-miR-142-3p	MIMAT0000434	GNB2	2783	HITS-CLIP	22473208	Unspecified
hsa-miR-145-5p	MIMAT0000437	MAP4K2	5871	Microarray	22942087	Unspecified
hsa-miR-125a-5p	MIMAT0000443	ENO1	2023	CLASH	23622248	Unspecified
hsa-miR-125a-5p	MIMAT0000443	PFKM	5213	HITS-CLIP	23824327	Unspecified
hsa-miR-146a-5p	MIMAT0000449	MIF	4282	Luciferase reporter assay//qRT-PCR//Western blot	27569893	Unspecified
hsa-miR-149-5p	MIMAT0000450	GPI	2821	CLASH	23622248	Unspecified
hsa-miR-150-5p	MIMAT0000451	MRPL37	51253	HITS-CLIP	23313552	Unspecified
hsa-miR-150-5p	MIMAT0000451	C14orf119	55017	HITS-CLIP	23313552	Unspecified
hsa-miR-185-5p	MIMAT0000455	MPV17	4358	CLASH	23622248	Unspecified
hsa-miR-185-5p	MIMAT0000455	CDC37	11140	PAR-CLIP	26701625|27292025	Unspecified
hsa-miR-186-5p	MIMAT0000456	EIF3G	8666	CLASH	23622248	Unspecified
hsa-miR-186-5p	MIMAT0000456	BTN3A3	10384	PAR-CLIP	20371350	Unspecified
hsa-miR-186-5p	MIMAT0000456	PRR3	80742	Sequencing	20371350	Unspecified
hsa-miR-195-5p	MIMAT0000461	MAP4K2	5871	PAR-CLIP	21572407|20371350	Unspecified
hsa-miR-195-5p	MIMAT0000461	BTN3A3	10384	PAR-CLIP	21572407	Unspecified
hsa-miR-206	MIMAT0000462	PPIB	5479	PAR-CLIP	26701625	Unspecified
hsa-miR-320a	MIMAT0000510	ATP5B	506	CLASH	23622248	Unspecified
hsa-miR-320a	MIMAT0000510	MIF	4282	CLASH	23622248	Unspecified
hsa-miR-320a	MIMAT0000510	PFKM	5213	CLASH	23622248	Unspecified
hsa-miR-320a	MIMAT0000510	EIF2B3	8891	CLASH	23622248	Unspecified
hsa-miR-320a	MIMAT0000510	DPP3	10072	CLASH	23622248	Unspecified
hsa-miR-320a	MIMAT0000510	ASCC2	84164	CLASH	23622248	Unspecified
hsa-miR-200c-3p	MIMAT0000617	ATP6V1E1	529	PAR-CLIP	27292025	Unspecified
hsa-miR-200c-3p	MIMAT0000617	GOT1	2805	PAR-CLIP	26701625	Unspecified
hsa-miR-155-5p	MIMAT0000646	ASNS	440	Proteomics	18668040	Unspecified
hsa-miR-155-5p	MIMAT0000646	EIF3G	8666	Proteomics	18668040	Unspecified
hsa-miR-155-5p	MIMAT0000646	INA	9118	Proteomics	18668040	Unspecified
hsa-miR-155-5p	MIMAT0000646	CDC37	11140	HITS-CLIP	22473208	Unspecified
hsa-miR-155-5p	MIMAT0000646	KDM1A	23028	Proteomics	18668040	Unspecified
hsa-miR-155-5p	MIMAT0000646	CNOT10	25904	Proteomics	18668040	Unspecified
hsa-miR-155-5p	MIMAT0000646	ATP6V1H	51606	Proteomics	18668040	Unspecified
hsa-miR-106b-5p	MIMAT0000680	RFXANK	8625	HITS-CLIP	22473208	Unspecified
hsa-miR-106b-5p	MIMAT0000680	BTN3A3	10384	HITS-CLIP//Microarray	17242205|22473208	Unspecified
hsa-miR-106b-5p	MIMAT0000680	C14orf119	55017	HITS-CLIP	23313552	Unspecified
hsa-miR-302a-5p	MIMAT0000683	BTN3A3	10384	PAR-CLIP	21572407	Unspecified
hsa-miR-302a-3p	MIMAT0000684	C14orf119	55017	HITS-CLIP	23313552	Unspecified
hsa-miR-34c-5p	MIMAT0000686	ATP6V1E1	529	PAR-CLIP	27292025	Unspecified
hsa-miR-301a-3p	MIMAT0000688	PPIB	5479	CLASH	23622248	Unspecified
hsa-miR-301a-3p	MIMAT0000688	ATP6V0D1	9114	HITS-CLIP//PAR-CLIP	23446348|21572407|23824327	Unspecified
hsa-miR-99b-5p	MIMAT0000689	NPDC1	56654	CLASH	23622248	Unspecified
hsa-miR-296-5p	MIMAT0000690	GNB2	2783	PAR-CLIP	23592263	Unspecified
hsa-miR-130b-3p	MIMAT0000691	ATP6V0D1	9114	HITS-CLIP//PAR-CLIP	23446348|21572407|23824327	Unspecified
hsa-miR-30e-5p	MIMAT0000692	C1orf123	54987	CLASH	23622248	Unspecified
hsa-miR-361-5p	MIMAT0000703	CDC123	8872	Sequencing	20371350	Unspecified
hsa-miR-302b-3p	MIMAT0000715	C14orf119	55017	HITS-CLIP	23313552	Unspecified
hsa-miR-302c-3p	MIMAT0000717	C14orf119	55017	HITS-CLIP	23313552	Unspecified
hsa-miR-302d-3p	MIMAT0000718	C14orf119	55017	HITS-CLIP	23313552	Unspecified
hsa-miR-372-3p	MIMAT0000724	C14orf119	55017	HITS-CLIP	23313552	Unspecified
hsa-miR-373-3p	MIMAT0000726	C14orf119	55017	HITS-CLIP	23313552	Unspecified
hsa-miR-375	MIMAT0000728	CHGB	1114	Microarray	20215506	Unspecified
hsa-miR-375	MIMAT0000728	IFI6	2537	Microarray	20215506	Unspecified
hsa-miR-376a-3p	MIMAT0000729	INA	9118	HITS-CLIP	24374217	Unspecified
hsa-miR-376a-3p	MIMAT0000729	C1orf123	54987	HITS-CLIP	24374217	Unspecified
hsa-miR-376a-3p	MIMAT0000729	C1orf216	127703	HITS-CLIP	23313552	Unspecified
hsa-miR-378a-5p	MIMAT0000731	GPI	2821	PAR-CLIP	27292025	Unspecified
hsa-miR-378a-5p	MIMAT0000731	IMPDH2	3615	CLASH	23622248	Unspecified
hsa-miR-378a-5p	MIMAT0000731	PYGB	5834	PAR-CLIP	20371350	Unspecified
hsa-miR-378a-3p	MIMAT0000732	ENO1	2023	CLASH	23622248	Unspecified
hsa-miR-378a-3p	MIMAT0000732	MRPL37	51253	CLASH	23622248	Unspecified
hsa-miR-381-3p	MIMAT0000736	C1orf216	127703	HITS-CLIP	23313552	Unspecified
hsa-miR-382-5p	MIMAT0000737	CALM1	801	PAR-CLIP	23446348|20371350	Unspecified
hsa-miR-340-3p	MIMAT0000750	FKRP	79147	HITS-CLIP	19536157	Unspecified
hsa-miR-330-3p	MIMAT0000751	CDC37	11140	PAR-CLIP	27292025	Unspecified
hsa-miR-331-3p	MIMAT0000760	ATP5B	506	CLASH	23622248	Unspecified
hsa-miR-331-3p	MIMAT0000760	GNB2	2783	CLASH	23622248	Unspecified
hsa-miR-331-3p	MIMAT0000760	GPI	2821	CLASH	23622248	Unspecified
hsa-miR-331-3p	MIMAT0000760	DMAP1	55929	CLASH	23622248	Unspecified
hsa-miR-324-5p	MIMAT0000761	ATP5B	506	CLASH	23622248	Unspecified
hsa-miR-324-5p	MIMAT0000761	GNB2	2783	CLASH	23622248	Unspecified
hsa-miR-324-5p	MIMAT0000761	CDC123	8872	CLASH	23622248	Unspecified
hsa-miR-324-5p	MIMAT0000761	DEAF1	10522	CLASH	23622248	Unspecified
hsa-miR-324-3p	MIMAT0000762	ATP5B	506	CLASH	23622248	Unspecified
hsa-miR-324-3p	MIMAT0000762	IMPDH2	3615	CLASH	23622248	Unspecified
hsa-miR-324-3p	MIMAT0000762	MRPL37	51253	HITS-CLIP	23313552	Unspecified
hsa-miR-338-3p	MIMAT0000763	MRPS23	51649	PAR-CLIP	23592263	Unspecified
hsa-miR-339-5p	MIMAT0000764	RFWD3	55159	CLASH	23622248	Unspecified
hsa-miR-335-5p	MIMAT0000765	ALDOC	230	Microarray	18185580	Unspecified
hsa-miR-335-5p	MIMAT0000765	CRYBA2	1412	Microarray	18185580	Unspecified
hsa-miR-335-5p	MIMAT0000765	PYGB	5834	Microarray	18185580	Unspecified
hsa-miR-335-5p	MIMAT0000765	BTN3A3	10384	Microarray	18185580	Unspecified
hsa-miR-335-5p	MIMAT0000765	GLS2	27165	Microarray	18185580	Unspecified
hsa-miR-346	MIMAT0000773	GPI	2821	CLASH	23622248	Unspecified
hsa-miR-196b-5p	MIMAT0001080	CALM1	801	PAR-CLIP	21572407	Unspecified
hsa-miR-196b-5p	MIMAT0001080	GPS1	2873	CLASH	23622248	Unspecified
hsa-miR-423-3p	MIMAT0001340	NUDT2	318	CLASH	23622248	Unspecified
hsa-miR-423-3p	MIMAT0001340	CDK7	1022	CLASH	23622248	Unspecified
hsa-miR-423-3p	MIMAT0001340	AP2M1	1173	CLASH	23622248	Unspecified
hsa-miR-423-3p	MIMAT0001340	GPS1	2873	CLASH	23622248	Unspecified
hsa-miR-423-3p	MIMAT0001340	ATP6V0D1	9114	CLASH	23622248	Unspecified
hsa-miR-424-5p	MIMAT0001341	MAP4K2	5871	PAR-CLIP	21572407|20371350	Unspecified
hsa-miR-424-5p	MIMAT0001341	BTN3A3	10384	PAR-CLIP	21572407	Unspecified
hsa-miR-20b-5p	MIMAT0001413	RFXANK	8625	HITS-CLIP	22473208	Unspecified
hsa-miR-20b-5p	MIMAT0001413	BTN3A3	10384	HITS-CLIP	22473208	Unspecified
hsa-miR-20b-5p	MIMAT0001413	C14orf119	55017	HITS-CLIP	23313552	Unspecified
hsa-miR-429	MIMAT0001536	ATP6V1E1	529	PAR-CLIP	27292025	Unspecified
hsa-miR-429	MIMAT0001536	GOT1	2805	PAR-CLIP	26701625	Unspecified
hsa-miR-449a	MIMAT0001541	ATP6V1E1	529	PAR-CLIP	27292025	Unspecified
hsa-miR-431-5p	MIMAT0001625	MRPS23	51649	PAR-CLIP	27292025	Unspecified
hsa-miR-329-3p	MIMAT0001629	KDM1A	23028	Luciferase reporter assay//qRT-PCR//Western blot	24316513	Unspecified
hsa-miR-329-3p	MIMAT0001629	C1orf216	127703	HITS-CLIP	23824327	Unspecified
hsa-miR-451a	MIMAT0001631	MIF	4282	ELISA//Luciferase reporter assay//Microarray//qRT-PCR//Western blot	19318487|24138931|26884830|28086136	Unspecified
hsa-miR-452-5p	MIMAT0001635	GOT1	2805	PAR-CLIP	26701625	Unspecified
hsa-miR-376b-3p	MIMAT0002172	C1orf216	127703	HITS-CLIP	23313552	Unspecified
hsa-miR-483-3p	MIMAT0002173	GOT1	2805	HITS-CLIP	23824327	Unspecified
hsa-miR-484	MIMAT0002174	AP2M1	1173	CLASH	23622248	Unspecified
hsa-miR-484	MIMAT0002174	ENO1	2023	CLASH	23622248	Unspecified
hsa-miR-484	MIMAT0002174	GNB2	2783	CLASH	23622248	Unspecified
hsa-miR-484	MIMAT0002174	NDUFV1	4723	CLASH	23622248	Unspecified
hsa-miR-484	MIMAT0002174	PYGB	5834	CLASH	23622248	Unspecified
hsa-miR-484	MIMAT0002174	CLPP	8192	PAR-CLIP	22012620	Unspecified
hsa-miR-484	MIMAT0002174	RFWD3	55159	CLASH	23622248	Unspecified
hsa-miR-484	MIMAT0002174	ASCC2	84164	CLASH	23622248	Unspecified
hsa-miR-485-5p	MIMAT0002175	C1orf123	54987	HITS-CLIP	24374217	Unspecified
hsa-miR-489-3p	MIMAT0002805	FKRP	79147	HITS-CLIP	19536157	Unspecified
hsa-miR-490-3p	MIMAT0002806	GNB2	2783	PAR-CLIP	23592263	Unspecified
hsa-miR-490-3p	MIMAT0002806	MRPS23	51649	PAR-CLIP	27292025	Unspecified
hsa-miR-491-5p	MIMAT0002807	GPS1	2873	PAR-CLIP	26701625	Unspecified
hsa-miR-202-5p	MIMAT0002810	ALDOC	230	HITS-CLIP	23824327	Unspecified
hsa-miR-202-3p	MIMAT0002811	PMPCA	23203	PAR-CLIP	21572407|20371350	Unspecified
hsa-miR-492	MIMAT0002812	RFWD3	55159	PAR-CLIP	20371350|27292025	Unspecified
hsa-miR-193b-3p	MIMAT0002819	ATP5B	506	Proteomics	21512034	Unspecified
hsa-miR-193b-3p	MIMAT0002819	GPI	2821	CLASH	23622248	Unspecified
hsa-miR-193b-3p	MIMAT0002819	AP3M2	10947	CLASH	23622248	Unspecified
hsa-miR-193b-3p	MIMAT0002819	CDC37	11140	Proteomics	21512034	Unspecified
hsa-miR-193b-3p	MIMAT0002819	PCYOX1L	78991	Microarray	20304954	Unspecified
hsa-miR-497-5p	MIMAT0002820	MAP4K2	5871	PAR-CLIP	21572407|20371350	Unspecified
hsa-miR-497-5p	MIMAT0002820	BTN3A3	10384	PAR-CLIP	21572407	Unspecified
hsa-miR-181d-5p	MIMAT0002821	ENO1	2023	CLASH	23622248	Unspecified
hsa-miR-181d-5p	MIMAT0002821	GOT1	2805	HITS-CLIP	22473208	Unspecified
hsa-miR-181d-5p	MIMAT0002821	AP3M2	10947	HITS-CLIP	23824327	Unspecified
hsa-miR-512-3p	MIMAT0002823	C14orf119	55017	HITS-CLIP	23313552	Unspecified
hsa-miR-520e	MIMAT0002825	C14orf119	55017	HITS-CLIP	23313552	Unspecified
hsa-miR-519c-5p	MIMAT0002831	CALM1	801	PAR-CLIP	27292025	Unspecified
hsa-miR-520a-5p	MIMAT0002833	PSMB7	5695	HITS-CLIP	23313552	Unspecified
hsa-miR-520a-3p	MIMAT0002834	C14orf119	55017	HITS-CLIP	23313552	Unspecified
hsa-miR-526b-3p	MIMAT0002836	C14orf119	55017	HITS-CLIP	23313552	Unspecified
hsa-miR-525-5p	MIMAT0002838	PSMB7	5695	HITS-CLIP	23313552	Unspecified
hsa-miR-518f-5p	MIMAT0002841	CALM1	801	PAR-CLIP	27292025	Unspecified
hsa-miR-520b	MIMAT0002843	C14orf119	55017	HITS-CLIP	23313552	Unspecified
hsa-miR-526a	MIMAT0002845	CALM1	801	PAR-CLIP	27292025	Unspecified
hsa-miR-520c-3p	MIMAT0002846	C14orf119	55017	HITS-CLIP	23313552	Unspecified
hsa-miR-524-5p	MIMAT0002849	CACNG2	10369	HITS-CLIP	23824327	Unspecified
hsa-miR-519d-3p	MIMAT0002853	RFXANK	8625	HITS-CLIP	22473208	Unspecified
hsa-miR-519d-3p	MIMAT0002853	BTN3A3	10384	HITS-CLIP	22473208	Unspecified
hsa-miR-519d-3p	MIMAT0002853	C14orf119	55017	HITS-CLIP	23313552	Unspecified
hsa-miR-520d-5p	MIMAT0002855	PPIB	5479	ChIP-seq//Immunoprecipitaion//In situ hybridization//Luciferase reporter assay//Western blot	28011625	Unspecified
hsa-miR-520d-5p	MIMAT0002855	CACNG2	10369	HITS-CLIP	23824327	Unspecified
hsa-miR-520d-3p	MIMAT0002856	C14orf119	55017	HITS-CLIP	23313552	Unspecified
hsa-miR-520g-3p	MIMAT0002858	C14orf119	55017	HITS-CLIP	23313552	Unspecified
hsa-miR-527	MIMAT0002862	BTN3A3	10384	PAR-CLIP	20371350	Unspecified
hsa-miR-520h	MIMAT0002867	C14orf119	55017	HITS-CLIP	23313552	Unspecified
hsa-miR-502-5p	MIMAT0002873	CALM1	801	PAR-CLIP	22012620	Unspecified
hsa-miR-503-5p	MIMAT0002874	MAP4K2	5871	PAR-CLIP	21572407|20371350	Unspecified
hsa-miR-503-5p	MIMAT0002874	BTN3A3	10384	PAR-CLIP	21572407	Unspecified
hsa-miR-503-5p	MIMAT0002874	MRPS23	51649	CLASH	23622248	Unspecified
hsa-miR-505-3p	MIMAT0002876	CCT7	10574	CLASH	23622248	Unspecified
hsa-miR-507	MIMAT0002879	CALM1	801	PAR-CLIP	23446348|21572407|20371350	Unspecified
hsa-miR-507	MIMAT0002879	AAGAB	79719	HITS-CLIP	23824327	Unspecified
hsa-miR-18a-3p	MIMAT0002891	ATP6V1E1	529	CLASH	23622248	Unspecified
hsa-miR-18a-3p	MIMAT0002891	ENO1	2023	CLASH	23622248	Unspecified
hsa-miR-18a-3p	MIMAT0002891	PSMB7	5695	CLASH	23622248	Unspecified
hsa-miR-18a-3p	MIMAT0002891	MRPL37	51253	HITS-CLIP	23313552	Unspecified
hsa-miR-493-3p	MIMAT0003161	CALM1	801	HITS-CLIP	24374217	Unspecified
hsa-miR-539-5p	MIMAT0003163	CALM1	801	HITS-CLIP	24374217	Unspecified
hsa-miR-92b-3p	MIMAT0003218	GNB2	2783	CLASH	23622248	Unspecified
hsa-miR-92b-3p	MIMAT0003218	PSMB3	5691	CLASH	23622248	Unspecified
hsa-miR-92b-3p	MIMAT0003218	MRPS23	51649	CLASH	23622248	Unspecified
hsa-miR-557	MIMAT0003221	CALM1	801	PAR-CLIP	23446348|21572407|20371350	Unspecified
hsa-miR-557	MIMAT0003221	AAGAB	79719	HITS-CLIP	23824327	Unspecified
hsa-miR-566	MIMAT0003230	GPS1	2873	PAR-CLIP	22291592	Unspecified
hsa-miR-568	MIMAT0003232	BTN3A3	10384	PAR-CLIP	20371350	Unspecified
hsa-miR-572	MIMAT0003237	PPIB	5479	PAR-CLIP	23446348|26701625	Unspecified
hsa-miR-575	MIMAT0003240	CLPP	8192	PAR-CLIP	21572407	Unspecified
hsa-miR-575	MIMAT0003240	MRPS23	51649	PAR-CLIP	23592263|20371350	Unspecified
hsa-miR-576-5p	MIMAT0003241	AAGAB	79719	HITS-CLIP	23824327	Unspecified
hsa-miR-579-3p	MIMAT0003244	CALM1	801	PAR-CLIP	21572407	Unspecified
hsa-miR-583	MIMAT0003248	CALM1	801	PAR-CLIP	23446348|21572407|20371350	Unspecified
hsa-miR-548a-3p	MIMAT0003251	CALM1	801	PAR-CLIP	21572407	Unspecified
hsa-miR-548a-3p	MIMAT0003251	GOT1	2805	PAR-CLIP	26701625	Unspecified
hsa-miR-586	MIMAT0003252	CALM1	801	PAR-CLIP	23446348|21572407|20371350	Unspecified
hsa-miR-588	MIMAT0003255	AP2M1	1173	PAR-CLIP	23592263	Unspecified
hsa-miR-588	MIMAT0003255	MAP4K2	5871	HITS-CLIP	23313552	Unspecified
hsa-miR-595	MIMAT0003263	CALM1	801	PAR-CLIP	21572407	Unspecified
hsa-miR-596	MIMAT0003264	C1orf216	127703	HITS-CLIP	23313552	Unspecified
hsa-miR-598-3p	MIMAT0003266	CCT7	10574	CLASH	23622248	Unspecified
hsa-miR-603	MIMAT0003271	C1orf216	127703	HITS-CLIP	23824327	Unspecified
hsa-miR-608	MIMAT0003276	AP2M1	1173	PAR-CLIP	23592263	Unspecified
hsa-miR-613	MIMAT0003281	PPIB	5479	PAR-CLIP	26701625	Unspecified
hsa-miR-615-3p	MIMAT0003283	ALDOC	230	CLASH	23622248	Unspecified
hsa-miR-615-3p	MIMAT0003283	ASNS	440	CLASH	23622248	Unspecified
hsa-miR-615-3p	MIMAT0003283	ATP5B	506	CLASH	23622248	Unspecified
hsa-miR-615-3p	MIMAT0003283	ENO1	2023	CLASH	23622248	Unspecified
hsa-miR-615-3p	MIMAT0003283	IMPDH2	3615	CLASH	23622248	Unspecified
hsa-miR-615-3p	MIMAT0003283	PSMB7	5695	CLASH	23622248	Unspecified
hsa-miR-615-3p	MIMAT0003283	CLPP	8192	CLASH	23622248	Unspecified
hsa-miR-615-3p	MIMAT0003283	EIF2B3	8891	CLASH	23622248	Unspecified
hsa-miR-615-3p	MIMAT0003283	DPP3	10072	CLASH	23622248	Unspecified
hsa-miR-615-3p	MIMAT0003283	BTN3A3	10384	CLASH	23622248	Unspecified
hsa-miR-615-3p	MIMAT0003283	CCT7	10574	CLASH	23622248	Unspecified
hsa-miR-615-3p	MIMAT0003283	CDC37	11140	Sequencing	20371350	Unspecified
hsa-miR-615-3p	MIMAT0003283	CNOT10	25904	CLASH	23622248	Unspecified
hsa-miR-615-3p	MIMAT0003283	PRR3	80742	CLASH	23622248	Unspecified
hsa-miR-548c-3p	MIMAT0003285	CALM1	801	PAR-CLIP	23446348|21572407|20371350	Unspecified
hsa-miR-548c-3p	MIMAT0003285	CACNG2	10369	HITS-CLIP	23824327	Unspecified
hsa-miR-617	MIMAT0003286	MRPL37	51253	HITS-CLIP	23313552	Unspecified
hsa-miR-625-5p	MIMAT0003294	CALM1	801	PAR-CLIP	27292025	Unspecified
hsa-miR-625-5p	MIMAT0003294	AP2M1	1173	PAR-CLIP	26701625	Unspecified
hsa-miR-629-3p	MIMAT0003298	ATP5B	506	CLASH	23622248	Unspecified
hsa-miR-33b-5p	MIMAT0003301	IMPDH2	3615	CLASH	23622248	Unspecified
hsa-miR-632	MIMAT0003302	ATP5C1	509	PAR-CLIP	22100165	Unspecified
hsa-miR-633	MIMAT0003303	MAP4K2	5871	PAR-CLIP	21572407|20371350	Unspecified
hsa-miR-642a-5p	MIMAT0003312	PFKM	5213	HITS-CLIP	23824327	Unspecified
hsa-miR-644a	MIMAT0003314	AP2M1	1173	PAR-CLIP	26701625	Unspecified
hsa-miR-644a	MIMAT0003314	MRPL37	51253	HITS-CLIP	23313552	Unspecified
hsa-miR-645	MIMAT0003315	MAP4K2	5871	HITS-CLIP	23824327	Unspecified
hsa-miR-646	MIMAT0003316	MAP4K2	5871	PAR-CLIP	21572407|20371350	Unspecified
hsa-miR-646	MIMAT0003316	BTN3A3	10384	PAR-CLIP	21572407	Unspecified
hsa-miR-646	MIMAT0003316	PRR3	80742	PAR-CLIP	21572407|20371350	Unspecified
hsa-miR-648	MIMAT0003318	CALM1	801	PAR-CLIP	21572407	Unspecified
hsa-miR-652-3p	MIMAT0003322	ATP5B	506	CLASH	23622248	Unspecified
hsa-miR-548d-3p	MIMAT0003323	AAGAB	79719	HITS-CLIP	23824327	Unspecified
hsa-miR-548d-3p	MIMAT0003323	PRR3	80742	HITS-CLIP	23824327	Unspecified
hsa-miR-661	MIMAT0003324	CLPP	8192	PAR-CLIP	22012620	Unspecified
hsa-miR-663a	MIMAT0003326	NRGN	4900	PAR-CLIP	23592263|26701625	Unspecified
hsa-miR-449b-5p	MIMAT0003327	ATP6V1E1	529	PAR-CLIP	27292025	Unspecified
hsa-miR-411-5p	MIMAT0003329	MAP4K2	5871	HITS-CLIP	23313552	Unspecified
hsa-miR-654-5p	MIMAT0003330	AP2M1	1173	PAR-CLIP	26701625	Unspecified
hsa-miR-654-5p	MIMAT0003330	RFWD3	55159	PAR-CLIP	24398324	Unspecified
hsa-miR-549a	MIMAT0003333	GOT1	2805	PAR-CLIP	22291592	Unspecified
hsa-miR-658	MIMAT0003336	MRPS23	51649	PAR-CLIP	27292025	Unspecified
hsa-miR-421	MIMAT0003339	CDC37	11140	CLASH	23622248	Unspecified
hsa-miR-363-5p	MIMAT0003385	PMPCA	23203	HITS-CLIP	23824327	Unspecified
hsa-miR-376a-5p	MIMAT0003386	C1orf123	54987	HITS-CLIP	24374217	Unspecified
hsa-miR-542-3p	MIMAT0003389	ATP6V1E1	529	PAR-CLIP	27292025	Unspecified
hsa-miR-542-3p	MIMAT0003389	NRGN	4900	PAR-CLIP	26701625	Unspecified
hsa-miR-425-5p	MIMAT0003393	EIF3G	8666	CLASH	23622248	Unspecified
hsa-miR-425-5p	MIMAT0003393	KIFAP3	22920	CLASH	23622248	Unspecified
hsa-miR-671-5p	MIMAT0003880	GPI	2821	CLASH	23622248	Unspecified
hsa-miR-671-5p	MIMAT0003880	CDC123	8872	CLASH	23622248	Unspecified
hsa-miR-454-5p	MIMAT0003884	ALDOC	230	HITS-CLIP	23824327	Unspecified
hsa-miR-454-3p	MIMAT0003885	ATP6V0D1	9114	HITS-CLIP//PAR-CLIP	23446348|21572407|23824327	Unspecified
hsa-miR-454-3p	MIMAT0003885	MRPL37	51253	CLASH	23622248	Unspecified
hsa-miR-769-5p	MIMAT0003886	GOT1	2805	CLASH	23622248	Unspecified
hsa-miR-769-5p	MIMAT0003886	MIF	4282	CLASH	23622248	Unspecified
hsa-miR-769-5p	MIMAT0003886	PPP1CA	5499	Sequencing	20371350	Unspecified
hsa-miR-769-5p	MIMAT0003886	FKRP	79147	CLASH	23622248	Unspecified
hsa-miR-765	MIMAT0003945	AP2M1	1173	PAR-CLIP	26701625	Unspecified
hsa-miR-765	MIMAT0003945	GNG3	2785	PAR-CLIP	23592263	Unspecified
hsa-miR-770-5p	MIMAT0003948	CCT7	10574	PAR-CLIP	26701625	Unspecified
hsa-let-7e-3p	MIMAT0004485	GPS1	2873	Western blot	21530537	Unspecified
hsa-miR-20a-3p	MIMAT0004493	GPI	2821	CLASH	23622248	Unspecified
hsa-miR-21-3p	MIMAT0004494	CALM1	801	PAR-CLIP	22012620	Unspecified
hsa-miR-25-5p	MIMAT0004498	MRPS23	51649	PAR-CLIP	27292025	Unspecified
hsa-miR-26b-3p	MIMAT0004500	CACNG2	10369	HITS-CLIP	23824327	Unspecified
hsa-miR-26b-3p	MIMAT0004500	PRR3	80742	PAR-CLIP	22100165	Unspecified
hsa-miR-33a-3p	MIMAT0004506	MAP4K2	5871	PAR-CLIP	21572407	Unspecified
hsa-miR-92a-2-5p	MIMAT0004508	AP2M1	1173	PAR-CLIP	26701625	Unspecified
hsa-miR-92a-2-5p	MIMAT0004508	GPS1	2873	PAR-CLIP	26701625	Unspecified
hsa-miR-92a-2-5p	MIMAT0004508	RFWD3	55159	PAR-CLIP	24398324	Unspecified
hsa-miR-93-3p	MIMAT0004509	AAGAB	79719	CLASH	23622248	Unspecified
hsa-miR-106a-3p	MIMAT0004517	AAGAB	79719	HITS-CLIP	23824327	Unspecified
hsa-miR-30c-2-3p	MIMAT0004550	PMPCA	23203	HITS-CLIP	23824327|27418678	Unspecified
hsa-miR-30c-2-3p	MIMAT0004550	PSENEN	55851	PAR-CLIP	27292025	Unspecified
hsa-miR-139-3p	MIMAT0004552	CDC37	11140	PAR-CLIP	26701625|27292025	Unspecified
hsa-miR-181c-3p	MIMAT0004559	PCYOX1L	78991	HITS-CLIP	19536157	Unspecified
hsa-miR-183-3p	MIMAT0004560	KLHL31	401265	PAR-CLIP	22100165	Unspecified
hsa-miR-214-5p	MIMAT0004564	PSENEN	55851	PAR-CLIP	27292025	Unspecified
hsa-miR-223-5p	MIMAT0004570	BTN3A3	10384	PAR-CLIP	20371350	Unspecified
hsa-miR-30b-3p	MIMAT0004589	PMPCA	23203	HITS-CLIP	23824327|27418678	Unspecified
hsa-miR-30b-3p	MIMAT0004589	MRPS23	51649	PAR-CLIP	27292025	Unspecified
hsa-miR-132-5p	MIMAT0004594	GPS1	2873	PAR-CLIP	26701625	Unspecified
hsa-miR-140-3p	MIMAT0004597	AP2M1	1173	PAR-CLIP	23592263	Unspecified
hsa-miR-143-5p	MIMAT0004599	MRPS23	51649	PAR-CLIP	27292025	Unspecified
hsa-miR-127-5p	MIMAT0004604	BLVRB	645	Immunofluorescence//Luciferase reporter assay//qRT-PCR//Western blot	26708147	Unspecified
hsa-miR-149-3p	MIMAT0004609	AP2M1	1173	PAR-CLIP	26701625	Unspecified
hsa-miR-149-3p	MIMAT0004609	GPS1	2873	PAR-CLIP	26701625	Unspecified
hsa-miR-149-3p	MIMAT0004609	NRGN	4900	PAR-CLIP	23592263|26701625	Unspecified
hsa-miR-149-3p	MIMAT0004609	CDC37	11140	PAR-CLIP	26701625|27292025	Unspecified
hsa-miR-149-3p	MIMAT0004609	PMPCA	23203	HITS-CLIP	23824327|27418678	Unspecified
hsa-miR-149-3p	MIMAT0004609	MRPS23	51649	PAR-CLIP	27292025	Unspecified
hsa-miR-186-3p	MIMAT0004612	MRTO4	51154	HITS-CLIP	23824327	Unspecified
hsa-miR-186-3p	MIMAT0004612	MRPL37	51253	HITS-CLIP	23313552	Unspecified
hsa-miR-186-3p	MIMAT0004612	C14orf119	55017	HITS-CLIP	23313552	Unspecified
hsa-miR-188-3p	MIMAT0004613	MRPL37	51253	HITS-CLIP	23313552	Unspecified
hsa-miR-193a-5p	MIMAT0004614	MRPS23	51649	PAR-CLIP	27292025	Unspecified
hsa-miR-194-3p	MIMAT0004671	MRPS23	51649	PAR-CLIP	27292025	Unspecified
hsa-miR-30c-1-3p	MIMAT0004674	PMPCA	23203	HITS-CLIP	23824327|27418678	Unspecified
hsa-miR-30c-1-3p	MIMAT0004674	PSENEN	55851	PAR-CLIP	27292025	Unspecified
hsa-miR-219a-2-3p	MIMAT0004675	BTN3A3	10384	PAR-CLIP	20371350	Unspecified
hsa-miR-296-3p	MIMAT0004679	GPI	2821	CLASH	23622248	Unspecified
hsa-miR-296-3p	MIMAT0004679	CHCHD6	84303	CLASH	23622248	Unspecified
hsa-miR-361-3p	MIMAT0004682	MRPL37	51253	HITS-CLIP	23313552	Unspecified
hsa-miR-362-3p	MIMAT0004683	C1orf216	127703	HITS-CLIP	23824327	Unspecified
hsa-miR-371a-5p	MIMAT0004687	C1orf216	127703	HITS-CLIP	23313552	Unspecified
hsa-miR-377-5p	MIMAT0004689	MRPS23	51649	PAR-CLIP	27292025	Unspecified
hsa-miR-340-5p	MIMAT0004692	CALM1	801	PAR-CLIP	20371350	Unspecified
hsa-miR-340-5p	MIMAT0004692	RFWD3	55159	HITS-CLIP//Sequencing	20371350|23313552	Unspecified
hsa-miR-342-5p	MIMAT0004694	GPS1	2873	PAR-CLIP	26701625	Unspecified
hsa-miR-151a-5p	MIMAT0004697	ATP5B	506	CLASH	23622248	Unspecified
hsa-miR-339-3p	MIMAT0004702	ATP5B	506	CLASH	23622248	Unspecified
hsa-miR-423-5p	MIMAT0004748	ALDOC	230	HITS-CLIP	23824327	Unspecified
hsa-miR-423-5p	MIMAT0004748	ATP5B	506	CLASH	23622248	Unspecified
hsa-miR-423-5p	MIMAT0004748	ATP6V1E1	529	CLASH//PAR-CLIP	23622248|27292025	Unspecified
hsa-miR-423-5p	MIMAT0004748	PPIB	5479	PAR-CLIP	26701625	Unspecified
hsa-miR-423-5p	MIMAT0004748	PMPCA	23203	CLASH	23622248	Unspecified
hsa-miR-483-5p	MIMAT0004761	MAP4K2	5871	HITS-CLIP	23313552	Unspecified
hsa-miR-486-3p	MIMAT0004762	ATP6V1E1	529	PAR-CLIP	27292025	Unspecified
hsa-miR-486-3p	MIMAT0004762	RFWD3	55159	PAR-CLIP	24398324	Unspecified
hsa-miR-193b-5p	MIMAT0004767	MAP4K2	5871	HITS-CLIP	23313552	Unspecified
hsa-miR-193b-5p	MIMAT0004767	CLPP	8192	PAR-CLIP	21572407	Unspecified
hsa-miR-500a-5p	MIMAT0004773	KDM1A	23028	CLASH	23622248	Unspecified
hsa-miR-513a-3p	MIMAT0004777	BTN3A3	10384	PAR-CLIP	21572407	Unspecified
hsa-miR-455-3p	MIMAT0004784	PPIB	5479	PAR-CLIP	26701625	Unspecified
hsa-miR-455-3p	MIMAT0004784	MRPS23	51649	PAR-CLIP	27292025	Unspecified
hsa-miR-92b-5p	MIMAT0004792	GPI	2821	CLASH	23622248	Unspecified
hsa-miR-92b-5p	MIMAT0004792	FKRP	79147	HITS-CLIP	19536157	Unspecified
hsa-miR-574-5p	MIMAT0004795	MRPS23	51649	PAR-CLIP	23592263|20371350	Unspecified
hsa-miR-590-3p	MIMAT0004801	KLHL31	401265	PAR-CLIP	22100165	Unspecified
hsa-miR-593-3p	MIMAT0004802	GPI	2821	PAR-CLIP	27292025	Unspecified
hsa-miR-593-3p	MIMAT0004802	MRPS23	51649	HITS-CLIP	27418678	Unspecified
hsa-miR-671-3p	MIMAT0004819	KIFAP3	22920	CLASH	23622248	Unspecified
hsa-miR-300	MIMAT0004903	C1orf216	127703	HITS-CLIP	23313552	Unspecified
hsa-miR-450b-5p	MIMAT0004909	CALM1	801	PAR-CLIP	23446348|21572407|20371350	Unspecified
hsa-miR-450b-5p	MIMAT0004909	AAGAB	79719	HITS-CLIP	23824327	Unspecified
hsa-miR-888-5p	MIMAT0004916	C1orf216	127703	HITS-CLIP	23313552	Unspecified
hsa-miR-541-3p	MIMAT0004920	AP2M1	1173	PAR-CLIP	26701625	Unspecified
hsa-miR-541-3p	MIMAT0004920	RFWD3	55159	PAR-CLIP	24398324	Unspecified
hsa-miR-876-5p	MIMAT0004924	RFWD3	55159	HITS-CLIP	23313552	Unspecified
hsa-miR-708-5p	MIMAT0004926	KDM1A	23028	Luciferase reporter assay//qRT-PCR//Western blot	26833707	Unspecified
hsa-miR-744-5p	MIMAT0004945	NUDT2	318	CLASH	23622248	Unspecified
hsa-miR-744-5p	MIMAT0004945	ATP5B	506	CLASH	23622248	Unspecified
hsa-miR-744-5p	MIMAT0004945	ENO1	2023	CLASH	23622248	Unspecified
hsa-miR-744-5p	MIMAT0004945	GNB2	2783	CLASH	23622248	Unspecified
hsa-miR-744-5p	MIMAT0004945	MIF	4282	CLASH	23622248	Unspecified
hsa-miR-744-5p	MIMAT0004945	NRGN	4900	PAR-CLIP	23592263	Unspecified
hsa-miR-744-5p	MIMAT0004945	PPP1CA	5499	CLASH	23622248	Unspecified
hsa-miR-744-5p	MIMAT0004945	PYGB	5834	CLASH	23622248	Unspecified
hsa-miR-877-3p	MIMAT0004950	PFKM	5213	HITS-CLIP	23824327	Unspecified
hsa-miR-877-3p	MIMAT0004950	CDC123	8872	CLASH	23622248	Unspecified
hsa-miR-877-3p	MIMAT0004950	CCT7	10574	CLASH	23622248	Unspecified
hsa-miR-877-3p	MIMAT0004950	RFWD3	55159	PAR-CLIP	20371350|27292025	Unspecified
hsa-miR-665	MIMAT0004952	GNG3	2785	PAR-CLIP	23592263	Unspecified
hsa-miR-665	MIMAT0004952	NRGN	4900	PAR-CLIP	23592263|26701625	Unspecified
hsa-miR-665	MIMAT0004952	PMPCA	23203	PAR-CLIP	21572407|20371350	Unspecified
hsa-miR-760	MIMAT0004957	GPI	2821	CLASH	23622248	Unspecified
hsa-miR-760	MIMAT0004957	DNTTIP1	116092	CLASH	23622248	Unspecified
hsa-miR-301b-3p	MIMAT0004958	ATP6V0D1	9114	HITS-CLIP//PAR-CLIP	23446348|21572407|23824327	Unspecified
hsa-miR-920	MIMAT0004970	C14orf119	55017	HITS-CLIP	23313552	Unspecified
hsa-miR-939-5p	MIMAT0004982	GPS1	2873	PAR-CLIP	26701625	Unspecified
hsa-miR-940	MIMAT0004983	NRGN	4900	PAR-CLIP	26701625	Unspecified
hsa-miR-523-5p	MIMAT0005449	CALM1	801	PAR-CLIP	27292025	Unspecified
hsa-miR-518e-5p	MIMAT0005450	CALM1	801	PAR-CLIP	27292025	Unspecified
hsa-miR-522-5p	MIMAT0005451	CALM1	801	PAR-CLIP	27292025	Unspecified
hsa-miR-519a-5p	MIMAT0005452	CALM1	801	PAR-CLIP	27292025	Unspecified
hsa-miR-519b-5p	MIMAT0005454	CALM1	801	PAR-CLIP	27292025	Unspecified
hsa-miR-520c-5p	MIMAT0005455	CALM1	801	PAR-CLIP	27292025	Unspecified
hsa-miR-518d-5p	MIMAT0005456	CALM1	801	PAR-CLIP	27292025	Unspecified
hsa-miR-518a-5p	MIMAT0005457	BTN3A3	10384	PAR-CLIP	20371350	Unspecified
hsa-miR-1224-3p	MIMAT0005459	GPS1	2873	PAR-CLIP	22291592	Unspecified
hsa-miR-1224-3p	MIMAT0005459	MRPL37	51253	HITS-CLIP	23313552	Unspecified
hsa-miR-1225-3p	MIMAT0005573	IFI6	2537	Microarray//qRT-PCR	23593351	Unspecified
hsa-miR-1226-3p	MIMAT0005577	AP2M1	1173	CLASH	23622248	Unspecified
hsa-miR-1226-3p	MIMAT0005577	PMPCA	23203	HITS-CLIP	19536157	Unspecified
hsa-miR-1227-3p	MIMAT0005580	CDC123	8872	CLASH	23622248	Unspecified
hsa-miR-1228-5p	MIMAT0005582	MIF	4282	ELISA//Luciferase reporter assay//qRT-PCR//Western blot	28465246	Unspecified
hsa-miR-1228-5p	MIMAT0005582	CDC37	11140	PAR-CLIP	26701625|27292025	Unspecified
hsa-miR-1229-3p	MIMAT0005584	AP2M1	1173	CLASH	23622248	Unspecified
hsa-miR-1229-3p	MIMAT0005584	GPI	2821	CLASH	23622248	Unspecified
hsa-miR-1231	MIMAT0005586	ATP5C1	509	PAR-CLIP	22100165	Unspecified
hsa-miR-1234-3p	MIMAT0005589	MRPL37	51253	HITS-CLIP	23313552	Unspecified
hsa-miR-1236-3p	MIMAT0005591	MRPS23	51649	HITS-CLIP	27418678	Unspecified
hsa-miR-320b	MIMAT0005792	ATP5B	506	CLASH	23622248	Unspecified
hsa-miR-1296-5p	MIMAT0005794	GPI	2821	CLASH	23622248	Unspecified
hsa-miR-1296-5p	MIMAT0005794	DPP3	10072	CLASH	23622248	Unspecified
hsa-miR-1323	MIMAT0005795	AAGAB	79719	PAR-CLIP	27292025	Unspecified
hsa-miR-1185-5p	MIMAT0005798	ATP5C1	509	PAR-CLIP	22100165	Unspecified
hsa-miR-1180-3p	MIMAT0005825	GPI	2821	CLASH	23622248	Unspecified
hsa-miR-1202	MIMAT0005865	PPIB	5479	PAR-CLIP	23446348	Unspecified
hsa-miR-1202	MIMAT0005865	MRPS23	51649	PAR-CLIP	23592263|20371350	Unspecified
hsa-miR-548e-3p	MIMAT0005874	CALM1	801	PAR-CLIP	21572407	Unspecified
hsa-miR-548e-3p	MIMAT0005874	GOT1	2805	PAR-CLIP	26701625	Unspecified
hsa-miR-1290	MIMAT0005880	RFWD3	55159	HITS-CLIP	23313552	Unspecified
hsa-miR-1293	MIMAT0005883	PMPCA	23203	HITS-CLIP	23824327	Unspecified
hsa-miR-1294	MIMAT0005884	PPIB	5479	PAR-CLIP	26701625	Unspecified
hsa-miR-1303	MIMAT0005891	MAP4K2	5871	HITS-CLIP	23313552	Unspecified
hsa-miR-1305	MIMAT0005893	CALM1	801	PAR-CLIP	23446348|20371350	Unspecified
hsa-miR-548f-3p	MIMAT0005895	CALM1	801	PAR-CLIP	21572407	Unspecified
hsa-miR-548f-3p	MIMAT0005895	GOT1	2805	PAR-CLIP	26701625	Unspecified
hsa-miR-1254	MIMAT0005905	GPS1	2873	PAR-CLIP	26701625	Unspecified
hsa-miR-1254	MIMAT0005905	CLPP	8192	PAR-CLIP	22012620	Unspecified
hsa-miR-1254	MIMAT0005905	RFWD3	55159	HITS-CLIP	23313552	Unspecified
hsa-miR-1257	MIMAT0005908	MRPS23	51649	PAR-CLIP	23592263|20371350	Unspecified
hsa-miR-1260a	MIMAT0005911	MRPL37	51253	HITS-CLIP	23313552	Unspecified
hsa-miR-1265	MIMAT0005918	CLPP	8192	PAR-CLIP	21572407	Unspecified
hsa-miR-548o-3p	MIMAT0005919	AAGAB	79719	PAR-CLIP	27292025	Unspecified
hsa-miR-1275	MIMAT0005929	AP2M1	1173	PAR-CLIP	26701625	Unspecified
hsa-miR-1276	MIMAT0005930	CALM1	801	PAR-CLIP	23446348|21572407|20371350	Unspecified
hsa-miR-1276	MIMAT0005930	PRR3	80742	PAR-CLIP	22100165	Unspecified
hsa-miR-302e	MIMAT0005931	C14orf119	55017	HITS-CLIP	23313552	Unspecified
hsa-miR-302f	MIMAT0005932	PMPCA	23203	PAR-CLIP	21572407|20371350	Unspecified
hsa-miR-548p	MIMAT0005934	BTN3A3	10384	PAR-CLIP	20371350	Unspecified
hsa-miR-1281	MIMAT0005939	GPS1	2873	PAR-CLIP	22291592	Unspecified
hsa-miR-1292-5p	MIMAT0005943	NRGN	4900	PAR-CLIP	26701625	Unspecified
hsa-miR-1252-5p	MIMAT0005944	AP2M1	1173	PAR-CLIP	23592263	Unspecified
hsa-miR-664a-3p	MIMAT0005949	CALM1	801	PAR-CLIP	21572407	Unspecified
hsa-miR-664a-3p	MIMAT0005949	AP3M2	10947	HITS-CLIP	23824327	Unspecified
hsa-miR-1307-3p	MIMAT0005951	MRPL37	51253	HITS-CLIP	23313552	Unspecified
hsa-miR-1307-3p	MIMAT0005951	MRPS23	51649	PAR-CLIP	27292025	Unspecified
hsa-miR-1321	MIMAT0005952	AP2M1	1173	PAR-CLIP	26701625	Unspecified
hsa-miR-1321	MIMAT0005952	GNG3	2785	PAR-CLIP	23592263	Unspecified
hsa-miR-1321	MIMAT0005952	CDC37	11140	PAR-CLIP	26701625|27292025	Unspecified
hsa-miR-1197	MIMAT0005955	AP3M2	10947	PAR-CLIP	23592263|27292025	Unspecified
hsa-miR-1324	MIMAT0005956	CALM1	801	PAR-CLIP	21572407	Unspecified
hsa-miR-1324	MIMAT0005956	GOT1	2805	PAR-CLIP	22291592	Unspecified
hsa-miR-1827	MIMAT0006767	FABP3	2170	PAR-CLIP	23592263	Unspecified
hsa-miR-1827	MIMAT0006767	MRTO4	51154	PAR-CLIP	27292025	Unspecified
hsa-miR-1470	MIMAT0007348	FKRP	79147	HITS-CLIP	19536157	Unspecified
hsa-miR-1908-5p	MIMAT0007881	NRGN	4900	PAR-CLIP	23592263|26701625	Unspecified
hsa-miR-1913	MIMAT0007888	MRPL37	51253	HITS-CLIP	23313552	Unspecified
hsa-miR-1914-3p	MIMAT0007890	ALDOC	230	HITS-CLIP	23824327	Unspecified
hsa-miR-1914-3p	MIMAT0007890	PPIB	5479	PAR-CLIP	26701625	Unspecified
hsa-miR-1915-5p	MIMAT0007891	CALM1	801	PAR-CLIP	22012620	Unspecified
hsa-miR-205-3p	MIMAT0009197	CACNG2	10369	HITS-CLIP	23824327	Unspecified
hsa-miR-365a-5p	MIMAT0009199	MRTO4	51154	HITS-CLIP	23824327	Unspecified
hsa-miR-2054	MIMAT0009979	MAP4K2	5871	PAR-CLIP	21572407|20371350	Unspecified
hsa-miR-762	MIMAT0010313	CDC37	11140	PAR-CLIP	26701625|27292025	Unspecified
hsa-miR-2116-3p	MIMAT0011161	ALDOC	230	HITS-CLIP	23824327	Unspecified
hsa-miR-2117	MIMAT0011162	CACNG2	10369	HITS-CLIP	23824327	Unspecified
hsa-miR-2861	MIMAT0013802	PPIB	5479	PAR-CLIP	26701625	Unspecified
hsa-miR-3116	MIMAT0014978	GPS1	2873	PAR-CLIP	26701625	Unspecified
hsa-miR-3116	MIMAT0014978	CLPP	8192	PAR-CLIP	22012620	Unspecified
hsa-miR-3116	MIMAT0014978	RFWD3	55159	HITS-CLIP	23313552	Unspecified
hsa-miR-3122	MIMAT0014984	PMPCA	23203	HITS-CLIP	23824327|27418678	Unspecified
hsa-miR-3123	MIMAT0014985	CALM1	801	PAR-CLIP	23446348|21572407|20371350	Unspecified
hsa-miR-548s	MIMAT0014987	MAP4K2	5871	HITS-CLIP	23313552	Unspecified
hsa-miR-3125	MIMAT0014988	ATP6V1E1	529	PAR-CLIP	27292025	Unspecified
hsa-miR-3125	MIMAT0014988	FABP3	2170	PAR-CLIP	23592263	Unspecified
hsa-miR-3136-5p	MIMAT0015003	FKRP	79147	HITS-CLIP	19536157	Unspecified
hsa-miR-3141	MIMAT0015010	NRGN	4900	PAR-CLIP	23592263|26701625	Unspecified
hsa-miR-548v	MIMAT0015020	ATP6V1E1	529	PAR-CLIP	27292025	Unspecified
hsa-miR-3148	MIMAT0015021	CALM1	801	PAR-CLIP	27292025	Unspecified
hsa-miR-3150a-3p	MIMAT0015023	GPS1	2873	PAR-CLIP	26701625	Unspecified
hsa-miR-3151-5p	MIMAT0015024	RFWD3	55159	PAR-CLIP	24398324	Unspecified
hsa-miR-3153	MIMAT0015026	AP3M2	10947	PAR-CLIP	23592263|27292025	Unspecified
hsa-miR-3154	MIMAT0015028	PRR3	80742	PAR-CLIP	21572407|20371350	Unspecified
hsa-miR-3155a	MIMAT0015029	CLPP	8192	PAR-CLIP	22012620	Unspecified
hsa-miR-3157-5p	MIMAT0015031	PYGB	5834	PAR-CLIP	20371350	Unspecified
hsa-miR-3157-5p	MIMAT0015031	MRPS23	51649	PAR-CLIP	23592263|20371350	Unspecified
hsa-miR-3158-3p	MIMAT0015032	MRTO4	51154	HITS-CLIP	23824327	Unspecified
hsa-miR-3163	MIMAT0015037	CALM1	801	PAR-CLIP	23446348|21572407|20371350	Unspecified
hsa-miR-3163	MIMAT0015037	CACNG2	10369	HITS-CLIP	23824327	Unspecified
hsa-miR-3163	MIMAT0015037	BTN3A3	10384	PAR-CLIP	21572407	Unspecified
hsa-miR-1260b	MIMAT0015041	ENO1	2023	CLASH	23622248	Unspecified
hsa-miR-1260b	MIMAT0015041	CCT7	10574	CLASH	23622248	Unspecified
hsa-miR-1260b	MIMAT0015041	MRPL37	51253	HITS-CLIP	23313552	Unspecified
hsa-miR-3167	MIMAT0015042	RFWD3	55159	HITS-CLIP	23313552	Unspecified
hsa-miR-3170	MIMAT0015045	CLPP	8192	PAR-CLIP	21572407	Unspecified
hsa-miR-3173-3p	MIMAT0015048	PSENEN	55851	PAR-CLIP	27292025	Unspecified
hsa-miR-3174	MIMAT0015051	MRPS23	51649	PAR-CLIP	23592263|20371350	Unspecified
hsa-miR-3175	MIMAT0015052	GPS1	2873	PAR-CLIP	26701625	Unspecified
hsa-miR-3177-3p	MIMAT0015054	ENO1	2023	CLASH	23622248	Unspecified
hsa-miR-3178	MIMAT0015055	CDC37	11140	PAR-CLIP	26701625|27292025	Unspecified
hsa-miR-3180-5p	MIMAT0015057	PSMB7	5695	HITS-CLIP	23313552	Unspecified
hsa-miR-3180-3p	MIMAT0015058	NRGN	4900	PAR-CLIP	23592263	Unspecified
hsa-miR-3184-5p	MIMAT0015064	ALDOC	230	HITS-CLIP	23824327	Unspecified
hsa-miR-3184-5p	MIMAT0015064	ATP6V1E1	529	PAR-CLIP	27292025	Unspecified
hsa-miR-3184-5p	MIMAT0015064	PPIB	5479	PAR-CLIP	26701625	Unspecified
hsa-miR-3187-3p	MIMAT0015069	MAP4K2	5871	HITS-CLIP	23313552	Unspecified
hsa-miR-320e	MIMAT0015072	MRPS23	51649	PAR-CLIP	27292025	Unspecified
hsa-miR-3192-5p	MIMAT0015076	MRPS23	51649	PAR-CLIP	27292025	Unspecified
hsa-miR-3192-5p	MIMAT0015076	C14orf119	55017	HITS-CLIP	23313552	Unspecified
hsa-miR-3192-5p	MIMAT0015076	PSENEN	55851	PAR-CLIP	27292025	Unspecified
hsa-miR-3194-5p	MIMAT0015078	PPIB	5479	PAR-CLIP	23446348	Unspecified
hsa-miR-3194-5p	MIMAT0015078	PSMB7	5695	HITS-CLIP	23313552	Unspecified
hsa-miR-3194-5p	MIMAT0015078	MRPS23	51649	PAR-CLIP	23592263|20371350	Unspecified
hsa-miR-3196	MIMAT0015080	NRGN	4900	PAR-CLIP	23592263	Unspecified
hsa-miR-3199	MIMAT0015084	MRTO4	51154	HITS-CLIP	23824327	Unspecified
hsa-miR-3200-3p	MIMAT0015085	CDC37	11140	CLASH	23622248	Unspecified
hsa-miR-3065-3p	MIMAT0015378	PPIB	5479	PAR-CLIP	23446348	Unspecified
hsa-miR-4295	MIMAT0016844	ATP6V0D1	9114	HITS-CLIP//PAR-CLIP	23446348|21572407|23824327	Unspecified
hsa-miR-4300	MIMAT0016853	C14orf119	55017	HITS-CLIP	23313552	Unspecified
hsa-miR-4306	MIMAT0016858	CDC37	11140	PAR-CLIP	26701625|27292025	Unspecified
hsa-miR-4311	MIMAT0016863	CALM1	801	PAR-CLIP	23446348|21572407|20371350	Unspecified
hsa-miR-4311	MIMAT0016863	KLHL31	401265	PAR-CLIP	22100165	Unspecified
hsa-miR-4316	MIMAT0016867	PPIB	5479	PAR-CLIP	26701625	Unspecified
hsa-miR-4319	MIMAT0016870	PFKM	5213	HITS-CLIP	23824327	Unspecified
hsa-miR-4323	MIMAT0016875	NRGN	4900	PAR-CLIP	26701625	Unspecified
hsa-miR-4254	MIMAT0016884	GPS1	2873	PAR-CLIP	26701625	Unspecified
hsa-miR-4262	MIMAT0016894	AP3M2	10947	HITS-CLIP	23824327	Unspecified
hsa-miR-4263	MIMAT0016898	AAGAB	79719	HITS-CLIP	23824327	Unspecified
hsa-miR-4263	MIMAT0016898	PRR3	80742	PAR-CLIP	22100165	Unspecified
hsa-miR-4264	MIMAT0016899	PRR3	80742	HITS-CLIP	23824327	Unspecified
hsa-miR-4270	MIMAT0016900	CDC37	11140	PAR-CLIP	26701625|27292025	Unspecified
hsa-miR-4273	MIMAT0016903	CACNG2	10369	HITS-CLIP	23824327	Unspecified
hsa-miR-4275	MIMAT0016905	CCT7	10574	PAR-CLIP	26701625	Unspecified
hsa-miR-4274	MIMAT0016906	BTN3A3	10384	PAR-CLIP	21572407	Unspecified
hsa-miR-4281	MIMAT0016907	ALDOC	230	HITS-CLIP	23824327	Unspecified
hsa-miR-4283	MIMAT0016914	ALDOC	230	HITS-CLIP	23824327	Unspecified
hsa-miR-4284	MIMAT0016915	PMPCA	23203	HITS-CLIP	23824327|27418678	Unspecified
hsa-miR-4286	MIMAT0016916	GPS1	2873	PAR-CLIP	22291592	Unspecified
hsa-miR-4287	MIMAT0016917	FKRP	79147	HITS-CLIP	19536157	Unspecified
hsa-miR-4288	MIMAT0016918	ATP5C1	509	PAR-CLIP	22100165	Unspecified
hsa-miR-3605-5p	MIMAT0017981	ATP5C1	509	PAR-CLIP	22100165	Unspecified
hsa-miR-3622b-5p	MIMAT0018005	MAP4K2	5871	HITS-CLIP	23824327	Unspecified
hsa-miR-3652	MIMAT0018072	MAP4K2	5871	HITS-CLIP	23824327	Unspecified
hsa-miR-3653-3p	MIMAT0018073	CCT7	10574	PAR-CLIP	26701625	Unspecified
hsa-miR-3655	MIMAT0018075	ATP5C1	509	PAR-CLIP	22100165	Unspecified
hsa-miR-1273e	MIMAT0018079	PMPCA	23203	PAR-CLIP	21572407|20371350	Unspecified
hsa-miR-1273e	MIMAT0018079	MRPS23	51649	PAR-CLIP	27292025	Unspecified
hsa-miR-3662	MIMAT0018083	AP3M2	10947	PAR-CLIP	23592263|27292025	Unspecified
hsa-miR-3663-5p	MIMAT0018084	MAP4K2	5871	HITS-CLIP	23313552	Unspecified
hsa-miR-3665	MIMAT0018087	NRGN	4900	PAR-CLIP	26701625	Unspecified
hsa-miR-3666	MIMAT0018088	ATP6V0D1	9114	HITS-CLIP//PAR-CLIP	23446348|21572407|23824327	Unspecified
hsa-miR-3672	MIMAT0018095	MRPS23	51649	HITS-CLIP	27418678	Unspecified
hsa-miR-3678-3p	MIMAT0018103	FABP3	2170	PAR-CLIP	23592263	Unspecified
hsa-miR-3679-5p	MIMAT0018104	ATP5C1	509	PAR-CLIP	22100165	Unspecified
hsa-miR-3680-5p	MIMAT0018106	C1orf216	127703	HITS-CLIP	23313552	Unspecified
hsa-miR-3680-3p	MIMAT0018107	CALM1	801	PAR-CLIP	23446348|21572407|20371350	Unspecified
hsa-miR-3680-3p	MIMAT0018107	AAGAB	79719	HITS-CLIP	23824327	Unspecified
hsa-miR-3681-3p	MIMAT0018109	GPI	2821	PAR-CLIP	27292025	Unspecified
hsa-miR-3689a-3p	MIMAT0018118	PMPCA	23203	HITS-CLIP	23824327|27418678	Unspecified
hsa-miR-3689a-3p	MIMAT0018118	MRPS23	51649	PAR-CLIP	27292025	Unspecified
hsa-miR-3690	MIMAT0018119	GPS1	2873	PAR-CLIP	26701625	Unspecified
hsa-miR-3690	MIMAT0018119	CLPP	8192	PAR-CLIP	22012620	Unspecified
hsa-miR-3692-5p	MIMAT0018121	PMPCA	23203	HITS-CLIP	19536157	Unspecified
hsa-miR-3713	MIMAT0018164	RFWD3	55159	PAR-CLIP	20371350|27292025	Unspecified
hsa-miR-3180	MIMAT0018178	NRGN	4900	PAR-CLIP	23592263	Unspecified
hsa-miR-3907	MIMAT0018179	FABP3	2170	PAR-CLIP	23592263	Unspecified
hsa-miR-3689b-3p	MIMAT0018181	PMPCA	23203	HITS-CLIP	23824327|27418678	Unspecified
hsa-miR-3689b-3p	MIMAT0018181	MRPS23	51649	PAR-CLIP	27292025	Unspecified
hsa-miR-3910	MIMAT0018184	ATP6V1E1	529	PAR-CLIP	27292025	Unspecified
hsa-miR-3911	MIMAT0018185	AP2M1	1173	PAR-CLIP	26701625	Unspecified
hsa-miR-3911	MIMAT0018185	MRPL37	51253	HITS-CLIP	23313552	Unspecified
hsa-miR-3913-5p	MIMAT0018187	PMPCA	23203	HITS-CLIP	23824327|27418678	Unspecified
hsa-miR-3914	MIMAT0018188	GNB2	2783	PAR-CLIP	23592263	Unspecified
hsa-miR-3916	MIMAT0018190	ATP6V1E1	529	PAR-CLIP	27292025	Unspecified
hsa-miR-3916	MIMAT0018190	FABP3	2170	PAR-CLIP	23592263	Unspecified
hsa-miR-3150b-3p	MIMAT0018194	AP2M1	1173	PAR-CLIP	26701625	Unspecified
hsa-miR-3928-3p	MIMAT0018205	GNB2	2783	PAR-CLIP	23592263	Unspecified
hsa-miR-3929	MIMAT0018206	PMPCA	23203	PAR-CLIP	20371350	Unspecified
hsa-miR-3934-5p	MIMAT0018349	NRGN	4900	PAR-CLIP	26701625	Unspecified
hsa-miR-3940-3p	MIMAT0018356	NRGN	4900	PAR-CLIP	23592263|26701625	Unspecified
hsa-miR-3941	MIMAT0018357	C1orf216	127703	HITS-CLIP	23824327	Unspecified
hsa-miR-3942-5p	MIMAT0018358	ATP6V1E1	529	PAR-CLIP	27292025	Unspecified
hsa-miR-548z	MIMAT0018446	AAGAB	79719	HITS-CLIP	23824327	Unspecified
hsa-miR-548z	MIMAT0018446	PRR3	80742	HITS-CLIP	23824327	Unspecified
hsa-miR-548aa	MIMAT0018447	AAGAB	79719	HITS-CLIP	23824327	Unspecified
hsa-miR-4419a	MIMAT0018931	AP2M1	1173	PAR-CLIP	26701625	Unspecified
hsa-miR-4423-3p	MIMAT0018936	ATP6V1E1	529	PAR-CLIP	27292025	Unspecified
hsa-miR-548ac	MIMAT0018938	AAGAB	79719	HITS-CLIP	23824327	Unspecified
hsa-miR-548ac	MIMAT0018938	PRR3	80742	HITS-CLIP	23824327	Unspecified
hsa-miR-4426	MIMAT0018941	MRPS23	51649	PAR-CLIP	27292025	Unspecified
hsa-miR-4428	MIMAT0018943	PSENEN	55851	PAR-CLIP	27292025	Unspecified
hsa-miR-4430	MIMAT0018945	MAP4K2	5871	HITS-CLIP	23824327	Unspecified
hsa-miR-4433a-3p	MIMAT0018949	PMPCA	23203	HITS-CLIP	19536157	Unspecified
hsa-miR-4435	MIMAT0018951	MAP4K2	5871	HITS-CLIP	23313552	Unspecified
hsa-miR-4438	MIMAT0018956	CLPP	8192	PAR-CLIP	22012620	Unspecified
hsa-miR-4439	MIMAT0018957	FKRP	79147	HITS-CLIP	19536157	Unspecified
hsa-miR-4441	MIMAT0018959	CDC37	11140	PAR-CLIP	26701625|27292025	Unspecified
hsa-miR-4446-3p	MIMAT0018965	CDC37	11140	PAR-CLIP	26701625|27292025	Unspecified
hsa-miR-4447	MIMAT0018966	AP2M1	1173	PAR-CLIP	26701625	Unspecified
hsa-miR-4447	MIMAT0018966	GNB2	2783	PAR-CLIP	23592263	Unspecified
hsa-miR-4448	MIMAT0018967	GOT1	2805	PAR-CLIP	22291592	Unspecified
hsa-miR-548ag	MIMAT0018969	CALM1	801	PAR-CLIP	21572407	Unspecified
hsa-miR-4452	MIMAT0018974	KLHL31	401265	PAR-CLIP	22100165	Unspecified
hsa-miR-4453	MIMAT0018975	CALM1	801	PAR-CLIP	21572407	Unspecified
hsa-miR-4458	MIMAT0018980	PMPCA	23203	PAR-CLIP	21572407|20371350	Unspecified
hsa-miR-4459	MIMAT0018981	AP2M1	1173	PAR-CLIP	26701625	Unspecified
hsa-miR-4459	MIMAT0018981	PMPCA	23203	HITS-CLIP	19536157	Unspecified
hsa-miR-4459	MIMAT0018981	MRPS23	51649	PAR-CLIP	27292025	Unspecified
hsa-miR-4461	MIMAT0018983	ATP6V0D1	9114	PAR-CLIP	23446348|21572407	Unspecified
hsa-miR-3135b	MIMAT0018985	MAP4K2	5871	HITS-CLIP	23824327	Unspecified
hsa-miR-3135b	MIMAT0018985	CDC37	11140	PAR-CLIP	26701625|27292025	Unspecified
hsa-miR-3135b	MIMAT0018985	MRPS23	51649	PAR-CLIP	27292025	Unspecified
hsa-miR-548ai	MIMAT0018989	CALM1	801	PAR-CLIP	21572407	Unspecified
hsa-miR-4469	MIMAT0018996	FKRP	79147	HITS-CLIP	19536157	Unspecified
hsa-miR-4470	MIMAT0018997	MRTO4	51154	PAR-CLIP	27292025	Unspecified
hsa-miR-4472	MIMAT0018999	AP2M1	1173	PAR-CLIP	26701625	Unspecified
hsa-miR-4472	MIMAT0018999	GNB2	2783	PAR-CLIP	23592263	Unspecified
hsa-miR-4477b	MIMAT0019005	PSENEN	55851	PAR-CLIP	27292025	Unspecified
hsa-miR-4477b	MIMAT0019005	AAGAB	79719	HITS-CLIP	23824327	Unspecified
hsa-miR-4478	MIMAT0019006	PMPCA	23203	PAR-CLIP	20371350	Unspecified
hsa-miR-3689c	MIMAT0019007	PMPCA	23203	HITS-CLIP	23824327|27418678	Unspecified
hsa-miR-3689c	MIMAT0019007	MRPS23	51649	PAR-CLIP	27292025	Unspecified
hsa-miR-3689d	MIMAT0019008	GPS1	2873	PAR-CLIP	26701625	Unspecified
hsa-miR-3689d	MIMAT0019008	PMPCA	23203	PAR-CLIP	21572407|20371350	Unspecified
hsa-miR-3155b	MIMAT0019012	CLPP	8192	PAR-CLIP	22012620	Unspecified
hsa-miR-4481	MIMAT0019015	PPIB	5479	PAR-CLIP	26701625	Unspecified
hsa-miR-4481	MIMAT0019015	CCT7	10574	PAR-CLIP	26701625	Unspecified
hsa-miR-4483	MIMAT0019017	PMPCA	23203	HITS-CLIP	23824327	Unspecified
hsa-miR-4486	MIMAT0019020	CDC37	11140	PAR-CLIP	26701625|27292025	Unspecified
hsa-miR-4488	MIMAT0019022	GNB2	2783	PAR-CLIP	23592263	Unspecified
hsa-miR-4492	MIMAT0019027	CDC37	11140	PAR-CLIP	26701625|27292025	Unspecified
hsa-miR-4496	MIMAT0019031	PRR3	80742	PAR-CLIP	21572407|20371350	Unspecified
hsa-miR-4498	MIMAT0019033	CDC37	11140	PAR-CLIP	26701625|27292025	Unspecified
hsa-miR-4419b	MIMAT0019034	PMPCA	23203	PAR-CLIP	20371350	Unspecified
hsa-miR-4500	MIMAT0019036	PMPCA	23203	PAR-CLIP	21572407|20371350	Unspecified
hsa-miR-4504	MIMAT0019040	RFWD3	55159	PAR-CLIP	24398324	Unspecified
hsa-miR-4505	MIMAT0019041	CDC37	11140	PAR-CLIP	26701625|27292025	Unspecified
hsa-miR-4510	MIMAT0019047	AP2M1	1173	PAR-CLIP	26701625	Unspecified
hsa-miR-4511	MIMAT0019048	MRPS23	51649	PAR-CLIP	27292025	Unspecified
hsa-miR-4513	MIMAT0019050	FKRP	79147	HITS-CLIP	19536157	Unspecified
hsa-miR-4514	MIMAT0019051	NRGN	4900	PAR-CLIP	26701625	Unspecified
hsa-miR-4524a-5p	MIMAT0019062	MAP4K2	5871	PAR-CLIP	21572407|20371350	Unspecified
hsa-miR-4524a-5p	MIMAT0019062	BTN3A3	10384	PAR-CLIP	21572407	Unspecified
hsa-miR-4524a-3p	MIMAT0019063	GPI	2821	PAR-CLIP	27292025	Unspecified
hsa-miR-4524a-3p	MIMAT0019063	CDC37	11140	PAR-CLIP	26701625|27292025	Unspecified
hsa-miR-4524a-3p	MIMAT0019063	MRPS23	51649	HITS-CLIP	27418678	Unspecified
hsa-miR-4525	MIMAT0019064	AP2M1	1173	PAR-CLIP	26701625	Unspecified
hsa-miR-4533	MIMAT0019072	AP2M1	1173	PAR-CLIP	23592263	Unspecified
hsa-miR-4538	MIMAT0019081	CALM1	801	PAR-CLIP	21572407	Unspecified
hsa-miR-3127-3p	MIMAT0019201	CCT7	10574	PAR-CLIP	26701625	Unspecified
hsa-miR-3156-3p	MIMAT0019209	MRPL37	51253	HITS-CLIP	23313552	Unspecified
hsa-miR-3194-3p	MIMAT0019218	MRPS23	51649	PAR-CLIP	27292025	Unspecified
hsa-miR-3691-3p	MIMAT0019224	AAGAB	79719	HITS-CLIP	23824327	Unspecified
hsa-miR-3913-3p	MIMAT0019225	FKRP	79147	HITS-CLIP	19536157	Unspecified
hsa-miR-3922-5p	MIMAT0019227	PYGB	5834	PAR-CLIP	20371350	Unspecified
hsa-miR-3925-3p	MIMAT0019228	CCT7	10574	PAR-CLIP	26701625	Unspecified
hsa-miR-3972	MIMAT0019357	PPIB	5479	PAR-CLIP	23446348	Unspecified
hsa-miR-3972	MIMAT0019357	MRPS23	51649	PAR-CLIP	23592263|20371350	Unspecified
hsa-miR-4638-5p	MIMAT0019695	MRPL37	51253	HITS-CLIP	23313552	Unspecified
hsa-miR-4638-5p	MIMAT0019695	MRPS23	51649	PAR-CLIP	27292025	Unspecified
hsa-miR-4638-3p	MIMAT0019696	CLPP	8192	PAR-CLIP	22012620	Unspecified
hsa-miR-4639-5p	MIMAT0019697	CALM1	801	PAR-CLIP	22012620	Unspecified
hsa-miR-4639-3p	MIMAT0019698	C1orf216	127703	HITS-CLIP	23824327	Unspecified
hsa-miR-4640-5p	MIMAT0019699	CCT7	10574	PAR-CLIP	26701625	Unspecified
hsa-miR-4640-5p	MIMAT0019699	MRPS23	51649	PAR-CLIP	27292025	Unspecified
hsa-miR-4644	MIMAT0019704	CDC37	11140	PAR-CLIP	26701625|27292025	Unspecified
hsa-miR-4646-5p	MIMAT0019707	AP3M2	10947	PAR-CLIP	23592263|27292025	Unspecified
hsa-miR-4647	MIMAT0019709	MRPS23	51649	PAR-CLIP	27292025	Unspecified
hsa-miR-4648	MIMAT0019710	NRGN	4900	PAR-CLIP	26701625	Unspecified
hsa-miR-4649-3p	MIMAT0019712	ATP5C1	509	PAR-CLIP	22100165	Unspecified
hsa-miR-4649-3p	MIMAT0019712	MRTO4	51154	PAR-CLIP	27292025	Unspecified
hsa-miR-4651	MIMAT0019715	AP2M1	1173	PAR-CLIP	23592263	Unspecified
hsa-miR-4654	MIMAT0019720	NRGN	4900	PAR-CLIP	26701625	Unspecified
hsa-miR-4655-5p	MIMAT0019721	PPIB	5479	PAR-CLIP	23446348	Unspecified
hsa-miR-4659a-3p	MIMAT0019727	CALM1	801	PAR-CLIP	23446348|27292025	Unspecified
hsa-miR-4660	MIMAT0019728	BTN3A3	10384	PAR-CLIP	21572407	Unspecified
hsa-miR-4662a-5p	MIMAT0019731	CLPP	8192	PAR-CLIP	21572407	Unspecified
hsa-miR-4662a-3p	MIMAT0019732	CALM1	801	PAR-CLIP	22012620	Unspecified
hsa-miR-4662a-3p	MIMAT0019732	PCYOX1L	78991	HITS-CLIP	19536157	Unspecified
hsa-miR-4659b-3p	MIMAT0019734	CALM1	801	PAR-CLIP	23446348|27292025	Unspecified
hsa-miR-4663	MIMAT0019735	FABP3	2170	PAR-CLIP	23592263	Unspecified
hsa-miR-4662b	MIMAT0019736	MRPS23	51649	PAR-CLIP	27292025	Unspecified
hsa-miR-4664-5p	MIMAT0019737	GPS1	2873	PAR-CLIP	26701625	Unspecified
hsa-miR-4665-5p	MIMAT0019739	AP2M1	1173	PAR-CLIP	26701625	Unspecified
hsa-miR-4665-3p	MIMAT0019740	NRGN	4900	PAR-CLIP	26701625	Unspecified
hsa-miR-4667-3p	MIMAT0019744	FKRP	79147	HITS-CLIP	19536157	Unspecified
hsa-miR-4668-5p	MIMAT0019745	CALM1	801	PAR-CLIP	27292025	Unspecified
hsa-miR-4668-5p	MIMAT0019745	GNG3	2785	PAR-CLIP	23592263	Unspecified
hsa-miR-4668-5p	MIMAT0019745	AP3M2	10947	PAR-CLIP	23592263|27292025	Unspecified
hsa-miR-4668-5p	MIMAT0019745	PMPCA	23203	HITS-CLIP	23824327	Unspecified
hsa-miR-4668-5p	MIMAT0019745	PRR3	80742	HITS-CLIP	23824327	Unspecified
hsa-miR-219b-5p	MIMAT0019747	GPS1	2873	PAR-CLIP	26701625	Unspecified
hsa-miR-219b-5p	MIMAT0019747	RFWD3	55159	HITS-CLIP	23313552	Unspecified
hsa-miR-219b-3p	MIMAT0019748	BTN3A3	10384	PAR-CLIP	20371350	Unspecified
hsa-miR-219b-3p	MIMAT0019748	PMPCA	23203	PAR-CLIP	21572407|20371350	Unspecified
hsa-miR-4676-5p	MIMAT0019758	CLPP	8192	PAR-CLIP	21572407	Unspecified
hsa-miR-4676-5p	MIMAT0019758	MRPS23	51649	PAR-CLIP	23592263|20371350	Unspecified
hsa-miR-4676-3p	MIMAT0019759	GOT1	2805	PAR-CLIP	26701625	Unspecified
hsa-miR-4684-5p	MIMAT0019769	PCYOX1L	78991	HITS-CLIP	19536157	Unspecified
hsa-miR-4685-3p	MIMAT0019772	FKRP	79147	HITS-CLIP	19536157	Unspecified
hsa-miR-1343-3p	MIMAT0019776	PSENEN	55851	PAR-CLIP	27292025	Unspecified
hsa-miR-4688	MIMAT0019777	ATP6V1E1	529	PAR-CLIP	27292025	Unspecified
hsa-miR-4691-3p	MIMAT0019782	PYGB	5834	PAR-CLIP	20371350	Unspecified
hsa-miR-4691-3p	MIMAT0019782	MRPS23	51649	PAR-CLIP	23592263|20371350	Unspecified
hsa-miR-4692	MIMAT0019783	NRGN	4900	PAR-CLIP	26701625	Unspecified
hsa-miR-4693-3p	MIMAT0019785	CCT7	10574	PAR-CLIP	26701625	Unspecified
hsa-miR-4693-3p	MIMAT0019785	CDC37	11140	PAR-CLIP	26701625|27292025	Unspecified
hsa-miR-4696	MIMAT0019790	CALM1	801	PAR-CLIP	23446348|21572407|20371350	Unspecified
hsa-miR-4697-5p	MIMAT0019791	GNB2	2783	PAR-CLIP	23592263	Unspecified
hsa-miR-4698	MIMAT0019793	MRPL37	51253	HITS-CLIP	23313552	Unspecified
hsa-miR-4701-5p	MIMAT0019798	AP2M1	1173	PAR-CLIP	23592263	Unspecified
hsa-miR-4701-5p	MIMAT0019798	MAP4K2	5871	HITS-CLIP	23313552	Unspecified
hsa-miR-4703-5p	MIMAT0019801	ATP6V1E1	529	PAR-CLIP	27292025	Unspecified
hsa-miR-4707-3p	MIMAT0019808	MRPL37	51253	HITS-CLIP	23313552	Unspecified
hsa-miR-4708-3p	MIMAT0019810	ATP6V1E1	529	PAR-CLIP	27292025	Unspecified
hsa-miR-4709-3p	MIMAT0019812	ATP6V1E1	529	PAR-CLIP	27292025	Unspecified
hsa-miR-4712-5p	MIMAT0019818	CCT7	10574	PAR-CLIP	26701625	Unspecified
hsa-miR-4716-5p	MIMAT0019826	MAP4K2	5871	HITS-CLIP	23313552	Unspecified
hsa-miR-4716-5p	MIMAT0019826	CLPP	8192	PAR-CLIP	21572407	Unspecified
hsa-miR-4721	MIMAT0019835	CDC37	11140	PAR-CLIP	26701625|27292025	Unspecified
hsa-miR-4722-5p	MIMAT0019836	AP2M1	1173	PAR-CLIP	26701625	Unspecified
hsa-miR-4723-5p	MIMAT0019838	AP2M1	1173	PAR-CLIP	26701625	Unspecified
hsa-miR-4723-5p	MIMAT0019838	NRGN	4900	PAR-CLIP	23592263|26701625	Unspecified
hsa-miR-4726-5p	MIMAT0019845	CCT7	10574	PAR-CLIP	26701625	Unspecified
hsa-miR-4726-5p	MIMAT0019845	MRPS23	51649	PAR-CLIP	27292025	Unspecified
hsa-miR-4726-3p	MIMAT0019846	PMPCA	23203	HITS-CLIP	23824327|27418678	Unspecified
hsa-miR-4728-5p	MIMAT0019849	AP2M1	1173	PAR-CLIP	26701625	Unspecified
hsa-miR-4728-5p	MIMAT0019849	GPS1	2873	PAR-CLIP	26701625	Unspecified
hsa-miR-4728-5p	MIMAT0019849	NRGN	4900	PAR-CLIP	23592263|26701625	Unspecified
hsa-miR-4728-5p	MIMAT0019849	CDC37	11140	PAR-CLIP	26701625|27292025	Unspecified
hsa-miR-4728-5p	MIMAT0019849	PMPCA	23203	HITS-CLIP	23824327|27418678	Unspecified
hsa-miR-4728-5p	MIMAT0019849	MRPS23	51649	PAR-CLIP	27292025	Unspecified
hsa-miR-4729	MIMAT0019851	CALM1	801	PAR-CLIP	23446348|21572407|20371350	Unspecified
hsa-miR-4731-5p	MIMAT0019853	MRPL37	51253	HITS-CLIP	23313552	Unspecified
hsa-miR-4731-5p	MIMAT0019853	C14orf119	55017	HITS-CLIP	23313552	Unspecified
hsa-miR-4732-3p	MIMAT0019856	MAP4K2	5871	HITS-CLIP	23313552	Unspecified
hsa-miR-4736	MIMAT0019862	NRGN	4900	PAR-CLIP	26701625	Unspecified
hsa-miR-4739	MIMAT0019868	AP2M1	1173	PAR-CLIP	26701625	Unspecified
hsa-miR-4739	MIMAT0019868	GNG3	2785	PAR-CLIP	23592263	Unspecified
hsa-miR-4739	MIMAT0019868	CDC37	11140	PAR-CLIP	26701625|27292025	Unspecified
hsa-miR-3591-5p	MIMAT0019876	GOT1	2805	HITS-CLIP	23824327	Unspecified
hsa-miR-3591-3p	MIMAT0019877	CALM1	801	PAR-CLIP	22012620	Unspecified
hsa-miR-4745-5p	MIMAT0019878	PPIB	5479	PAR-CLIP	26701625	Unspecified
hsa-miR-4745-5p	MIMAT0019878	CCT7	10574	PAR-CLIP	26701625	Unspecified
hsa-miR-4746-3p	MIMAT0019881	PMPCA	23203	HITS-CLIP	23824327|27418678	Unspecified
hsa-miR-4747-5p	MIMAT0019882	AP2M1	1173	PAR-CLIP	23592263	Unspecified
hsa-miR-4755-3p	MIMAT0019896	MAP4K2	5871	HITS-CLIP	23313552	Unspecified
hsa-miR-499b-5p	MIMAT0019897	MRPL37	51253	HITS-CLIP	23313552	Unspecified
hsa-miR-4756-5p	MIMAT0019899	AP2M1	1173	PAR-CLIP	26701625	Unspecified
hsa-miR-4756-5p	MIMAT0019899	GNG3	2785	PAR-CLIP	23592263	Unspecified
hsa-miR-4756-5p	MIMAT0019899	CDC37	11140	PAR-CLIP	26701625|27292025	Unspecified
hsa-miR-4757-5p	MIMAT0019901	C14orf119	55017	HITS-CLIP	23313552	Unspecified
hsa-miR-4760-3p	MIMAT0019907	CALM1	801	PAR-CLIP	21572407	Unspecified
hsa-miR-4762-5p	MIMAT0019910	PRR3	80742	PAR-CLIP	22100165	Unspecified
hsa-miR-4765	MIMAT0019916	ATP6V1E1	529	PAR-CLIP	27292025	Unspecified
hsa-miR-4768-3p	MIMAT0019921	GNG3	2785	PAR-CLIP	23592263	Unspecified
hsa-miR-4768-3p	MIMAT0019921	PMPCA	23203	HITS-CLIP	19536157	Unspecified
hsa-miR-4769-5p	MIMAT0019922	NRGN	4900	PAR-CLIP	26701625	Unspecified
hsa-miR-4777-5p	MIMAT0019934	CALM1	801	PAR-CLIP	27292025	Unspecified
hsa-miR-4779	MIMAT0019938	AP2M1	1173	PAR-CLIP	26701625	Unspecified
hsa-miR-4781-3p	MIMAT0019943	MAP4K2	5871	HITS-CLIP	23313552	Unspecified
hsa-miR-4784	MIMAT0019948	AP2M1	1173	PAR-CLIP	26701625	Unspecified
hsa-miR-4785	MIMAT0019949	FABP3	2170	PAR-CLIP	23592263	Unspecified
hsa-miR-2467-3p	MIMAT0019953	FABP3	2170	PAR-CLIP	23592263	Unspecified
hsa-miR-4786-5p	MIMAT0019954	GPI	2821	PAR-CLIP	27292025	Unspecified
hsa-miR-4789-3p	MIMAT0019960	C1orf216	127703	HITS-CLIP	23824327	Unspecified
hsa-miR-4790-3p	MIMAT0019962	CDC37	11140	PAR-CLIP	26701625|27292025	Unspecified
hsa-miR-4790-3p	MIMAT0019962	PRR3	80742	PAR-CLIP	21572407|20371350	Unspecified
hsa-miR-4793-5p	MIMAT0019965	PYGB	5834	PAR-CLIP	20371350	Unspecified
hsa-miR-4797-5p	MIMAT0019972	ATP6V1E1	529	PAR-CLIP	27292025	Unspecified
hsa-miR-4797-3p	MIMAT0019973	PRR3	80742	HITS-CLIP	23824327	Unspecified
hsa-miR-4799-5p	MIMAT0019976	AAGAB	79719	HITS-CLIP	23824327	Unspecified
hsa-miR-5096	MIMAT0020603	MAP4K2	5871	HITS-CLIP	23313552	Unspecified
hsa-miR-5096	MIMAT0020603	CLPP	8192	PAR-CLIP	21572407	Unspecified
hsa-miR-5000-5p	MIMAT0021019	MAP4K2	5871	PAR-CLIP	21572407|20371350	Unspecified
hsa-miR-5001-5p	MIMAT0021021	CDC37	11140	PAR-CLIP	26701625|27292025	Unspecified
hsa-miR-5001-3p	MIMAT0021022	C14orf119	55017	HITS-CLIP	23313552	Unspecified
hsa-miR-5002-3p	MIMAT0021024	PCYOX1L	78991	HITS-CLIP	19536157	Unspecified
hsa-miR-5003-5p	MIMAT0021025	GOT1	2805	HITS-CLIP	23824327	Unspecified
hsa-miR-5004-3p	MIMAT0021028	MRTO4	51154	HITS-CLIP	23824327	Unspecified
hsa-miR-548ap-3p	MIMAT0021038	AAGAB	79719	HITS-CLIP	23824327	Unspecified
hsa-miR-5008-5p	MIMAT0021039	PMPCA	23203	HITS-CLIP	23824327|27418678	Unspecified
hsa-miR-5010-5p	MIMAT0021043	AP2M1	1173	PAR-CLIP	26701625	Unspecified
hsa-miR-5092	MIMAT0021084	MRTO4	51154	PAR-CLIP	27292025	Unspecified
hsa-miR-5192	MIMAT0021123	CDC37	11140	PAR-CLIP	26701625|27292025	Unspecified
hsa-miR-5194	MIMAT0021125	ALDOC	230	HITS-CLIP	23824327	Unspecified
hsa-miR-5194	MIMAT0021125	PPIB	5479	PAR-CLIP	26701625	Unspecified
hsa-miR-5195-5p	MIMAT0021126	CCT7	10574	PAR-CLIP	26701625	Unspecified
hsa-miR-5196-5p	MIMAT0021128	AP2M1	1173	PAR-CLIP	23592263	Unspecified
hsa-miR-5196-3p	MIMAT0021129	PYGB	5834	PAR-CLIP	20371350	Unspecified
hsa-miR-5197-3p	MIMAT0021131	CCT7	10574	PAR-CLIP	26701625	Unspecified
hsa-miR-4524b-5p	MIMAT0022255	MAP4K2	5871	PAR-CLIP	21572407|20371350	Unspecified
hsa-miR-4524b-5p	MIMAT0022255	BTN3A3	10384	PAR-CLIP	21572407	Unspecified
hsa-miR-548ar-3p	MIMAT0022266	CALM1	801	PAR-CLIP	21572407	Unspecified
hsa-miR-548ar-3p	MIMAT0022266	GOT1	2805	PAR-CLIP	26701625	Unspecified
hsa-miR-548as-3p	MIMAT0022268	AAGAB	79719	HITS-CLIP	23824327	Unspecified
hsa-miR-664b-3p	MIMAT0022272	CALM1	801	PAR-CLIP	21572407	Unspecified
hsa-miR-5580-3p	MIMAT0022274	C1orf216	127703	HITS-CLIP	23824327	Unspecified
hsa-miR-548at-3p	MIMAT0022278	AAGAB	79719	HITS-CLIP	23824327	Unspecified
hsa-miR-5582-3p	MIMAT0022280	CALM1	801	PAR-CLIP	21572407	Unspecified
hsa-miR-5582-3p	MIMAT0022280	GOT1	2805	PAR-CLIP	26701625	Unspecified
hsa-miR-5583-3p	MIMAT0022282	RFWD3	55159	PAR-CLIP	24398324	Unspecified
hsa-miR-5584-5p	MIMAT0022283	GNG3	2785	PAR-CLIP	23592263	Unspecified
hsa-miR-5586-3p	MIMAT0022288	MRPS23	51649	PAR-CLIP	23592263|20371350	Unspecified
hsa-miR-5587-3p	MIMAT0022290	GNB2	2783	PAR-CLIP	23592263	Unspecified
hsa-miR-5589-5p	MIMAT0022297	MRPL37	51253	HITS-CLIP	23313552	Unspecified
hsa-miR-5589-5p	MIMAT0022297	C14orf119	55017	HITS-CLIP	23313552	Unspecified
hsa-miR-5589-3p	MIMAT0022298	CALM1	801	PAR-CLIP	22012620	Unspecified
hsa-miR-5590-3p	MIMAT0022300	CALM1	801	PAR-CLIP	23446348|21572407|20371350	Unspecified
hsa-miR-5591-5p	MIMAT0022301	C14orf119	55017	HITS-CLIP	23313552	Unspecified
hsa-miR-5680	MIMAT0022468	FABP3	2170	PAR-CLIP	23592263	Unspecified
hsa-miR-5680	MIMAT0022468	CLPP	8192	PAR-CLIP	21572407	Unspecified
hsa-miR-5681a	MIMAT0022469	AP2M1	1173	PAR-CLIP	23592263	Unspecified
hsa-miR-548aw	MIMAT0022471	CALM1	801	PAR-CLIP	21572407	Unspecified
hsa-miR-5692c	MIMAT0022476	BTN3A3	10384	PAR-CLIP	21572407	Unspecified
hsa-miR-5689	MIMAT0022481	MRPS23	51649	PAR-CLIP	23592263	Unspecified
hsa-miR-5691	MIMAT0022483	MRPS23	51649	PAR-CLIP	27292025	Unspecified
hsa-miR-5693	MIMAT0022486	MAP4K2	5871	HITS-CLIP	23824327	Unspecified
hsa-miR-5693	MIMAT0022486	MRPS23	51649	PAR-CLIP	27292025	Unspecified
hsa-miR-5696	MIMAT0022489	CALM1	801	PAR-CLIP	21572407	Unspecified
hsa-miR-5698	MIMAT0022491	AP2M1	1173	PAR-CLIP	26701625	Unspecified
hsa-miR-5698	MIMAT0022491	NRGN	4900	PAR-CLIP	23592263|26701625	Unspecified
hsa-miR-5698	MIMAT0022491	MAP4K2	5871	HITS-CLIP	23824327	Unspecified
hsa-miR-5698	MIMAT0022491	MRPS23	51649	PAR-CLIP	27292025	Unspecified
hsa-miR-5692b	MIMAT0022497	BTN3A3	10384	PAR-CLIP	21572407	Unspecified
hsa-miR-204-3p	MIMAT0022693	AP3M2	10947	PAR-CLIP	23592263|27292025	Unspecified
hsa-miR-382-3p	MIMAT0022697	CALM1	801	PAR-CLIP	21572407	Unspecified
hsa-miR-450a-1-3p	MIMAT0022700	PMPCA	23203	HITS-CLIP	23824327|27418678	Unspecified
hsa-miR-570-5p	MIMAT0022707	CALM1	801	PAR-CLIP	21572407	Unspecified
hsa-miR-766-5p	MIMAT0022714	GNB2	2783	PAR-CLIP	23592263	Unspecified
hsa-miR-1247-3p	MIMAT0022721	GNB2	2783	PAR-CLIP	23592263	Unspecified
hsa-miR-1247-3p	MIMAT0022721	PMPCA	23203	PAR-CLIP	21572407|20371350	Unspecified
hsa-miR-548g-5p	MIMAT0022722	CALM1	801	PAR-CLIP	21572407	Unspecified
hsa-miR-548h-3p	MIMAT0022723	AAGAB	79719	HITS-CLIP	23824327	Unspecified
hsa-miR-548h-3p	MIMAT0022723	PRR3	80742	HITS-CLIP	23824327	Unspecified
hsa-miR-1277-5p	MIMAT0022724	BTN3A3	10384	PAR-CLIP	21572407	Unspecified
hsa-miR-1306-5p	MIMAT0022726	GPS1	2873	PAR-CLIP	22291592	Unspecified
hsa-miR-513c-3p	MIMAT0022728	BTN3A3	10384	PAR-CLIP	21572407	Unspecified
hsa-miR-548t-3p	MIMAT0022730	AAGAB	79719	HITS-CLIP	23824327	Unspecified
hsa-miR-3184-3p	MIMAT0022731	AAGAB	79719	HITS-CLIP	23824327	Unspecified
hsa-miR-548x-5p	MIMAT0022733	CALM1	801	PAR-CLIP	21572407	Unspecified
hsa-miR-548aj-5p	MIMAT0022739	CALM1	801	PAR-CLIP	21572407	Unspecified
hsa-miR-365b-5p	MIMAT0022833	MRTO4	51154	HITS-CLIP	23824327	Unspecified
hsa-miR-3190-3p	MIMAT0022839	PPIB	5479	PAR-CLIP	26701625	Unspecified
hsa-miR-216a-3p	MIMAT0022844	GPI	2821	PAR-CLIP	27292025	Unspecified
hsa-miR-495-5p	MIMAT0022924	CALM1	801	PAR-CLIP	23446348|20371350	Unspecified
hsa-miR-939-3p	MIMAT0022939	PSENEN	55851	PAR-CLIP	27292025	Unspecified
hsa-miR-1233-5p	MIMAT0022943	NRGN	4900	PAR-CLIP	26701625	Unspecified
hsa-miR-1236-5p	MIMAT0022945	ATP6V1E1	529	PAR-CLIP	27292025	Unspecified
hsa-miR-1237-5p	MIMAT0022946	GNB2	2783	PAR-CLIP	23592263	Unspecified
hsa-miR-1237-5p	MIMAT0022946	NRGN	4900	PAR-CLIP	23592263	Unspecified
hsa-miR-3606-3p	MIMAT0022965	BTN3A3	10384	PAR-CLIP	21572407	Unspecified
hsa-miR-5787	MIMAT0023252	CDC37	11140	PAR-CLIP	26701625|27292025	Unspecified
hsa-miR-6072	MIMAT0023697	MRPL37	51253	HITS-CLIP	23313552	Unspecified
hsa-miR-6075	MIMAT0023700	MRPL37	51253	HITS-CLIP	23313552	Unspecified
hsa-miR-6085	MIMAT0023710	ALDOC	230	HITS-CLIP	23824327	Unspecified
hsa-miR-6086	MIMAT0023711	MRPS23	51649	PAR-CLIP	27292025	Unspecified
hsa-miR-6087	MIMAT0023712	MRPS23	51649	PAR-CLIP	27292025	Unspecified
hsa-miR-6090	MIMAT0023715	AP2M1	1173	PAR-CLIP	26701625	Unspecified
hsa-miR-6090	MIMAT0023715	C14orf119	55017	HITS-CLIP	23313552	Unspecified
hsa-miR-6124	MIMAT0024597	GNG3	2785	PAR-CLIP	23592263	Unspecified
hsa-miR-6127	MIMAT0024610	AP2M1	1173	PAR-CLIP	26701625	Unspecified
hsa-miR-378j	MIMAT0024612	RFWD3	55159	HITS-CLIP	23313552	Unspecified
hsa-miR-6129	MIMAT0024613	AP2M1	1173	PAR-CLIP	26701625	Unspecified
hsa-miR-6130	MIMAT0024614	AP2M1	1173	PAR-CLIP	26701625	Unspecified
hsa-miR-6131	MIMAT0024615	MAP4K2	5871	HITS-CLIP	23313552	Unspecified
hsa-miR-6131	MIMAT0024615	PMPCA	23203	HITS-CLIP	19536157	Unspecified
hsa-miR-6132	MIMAT0024616	PSENEN	55851	PAR-CLIP	27292025	Unspecified
hsa-miR-6133	MIMAT0024617	AP2M1	1173	PAR-CLIP	26701625	Unspecified
hsa-miR-6134	MIMAT0024618	GPS1	2873	PAR-CLIP	26701625	Unspecified
hsa-miR-6134	MIMAT0024618	PMPCA	23203	PAR-CLIP	21572407|20371350	Unspecified
hsa-miR-6165	MIMAT0024782	AP2M1	1173	PAR-CLIP	26701625	Unspecified
hsa-miR-6499-3p	MIMAT0025451	MAP4K2	5871	HITS-CLIP	23824327	Unspecified
hsa-miR-6499-3p	MIMAT0025451	MRPS23	51649	PAR-CLIP	27292025	Unspecified
hsa-miR-548ay-3p	MIMAT0025453	AAGAB	79719	HITS-CLIP	23824327	Unspecified
hsa-miR-548az-3p	MIMAT0025457	CALM1	801	PAR-CLIP	21572407	Unspecified
hsa-miR-548az-3p	MIMAT0025457	GOT1	2805	PAR-CLIP	26701625	Unspecified
hsa-miR-6501-3p	MIMAT0025459	ATP6V1E1	529	PAR-CLIP	27292025	Unspecified
hsa-miR-6506-5p	MIMAT0025468	MRPL37	51253	HITS-CLIP	23313552	Unspecified
hsa-miR-6508-3p	MIMAT0025473	CCT7	10574	PAR-CLIP	26701625	Unspecified
hsa-miR-6508-3p	MIMAT0025473	MRPS23	51649	PAR-CLIP	27292025	Unspecified
hsa-miR-6510-5p	MIMAT0025476	PSENEN	55851	PAR-CLIP	27292025	Unspecified
hsa-miR-6513-5p	MIMAT0025482	PMPCA	23203	HITS-CLIP	23824327|27418678	Unspecified
hsa-miR-6515-3p	MIMAT0025487	PFKM	5213	HITS-CLIP	23824327	Unspecified
hsa-miR-6515-3p	MIMAT0025487	MRPS23	51649	HITS-CLIP	27418678	Unspecified
hsa-miR-6716-5p	MIMAT0025844	PRR3	80742	PAR-CLIP	21572407	Unspecified
hsa-miR-892c-3p	MIMAT0025858	GOT1	2805	PAR-CLIP	26701625	Unspecified
hsa-let-7c-3p	MIMAT0026472	CALM1	801	PAR-CLIP	23446348|21572407|20371350	Unspecified
hsa-miR-153-5p	MIMAT0026480	PFKM	5213	HITS-CLIP	23824327	Unspecified
hsa-miR-153-5p	MIMAT0026480	AP3M2	10947	HITS-CLIP	23824327	Unspecified
hsa-miR-383-3p	MIMAT0026485	PMPCA	23203	HITS-CLIP	23824327|27418678	Unspecified
hsa-miR-511-3p	MIMAT0026606	CALM1	801	PAR-CLIP	21572407	Unspecified
hsa-miR-181d-3p	MIMAT0026608	PPIB	5479	PAR-CLIP	23446348	Unspecified
hsa-miR-520g-5p	MIMAT0026611	CALM1	801	PAR-CLIP	27292025	Unspecified
hsa-miR-504-3p	MIMAT0026612	MAP4K2	5871	HITS-CLIP	23824327	Unspecified
hsa-miR-504-3p	MIMAT0026612	MRPS23	51649	PAR-CLIP	27292025	Unspecified
hsa-miR-619-5p	MIMAT0026622	MRPL37	51253	HITS-CLIP	23313552	Unspecified
hsa-miR-651-3p	MIMAT0026624	AP2M1	1173	PAR-CLIP	23592263	Unspecified
hsa-miR-651-3p	MIMAT0026624	AAGAB	79719	HITS-CLIP	23824327	Unspecified
hsa-miR-668-5p	MIMAT0026636	GPS1	2873	PAR-CLIP	22291592	Unspecified
hsa-miR-1296-3p	MIMAT0026637	GNB2	2783	PAR-CLIP	23592263	Unspecified
hsa-miR-1468-3p	MIMAT0026638	CALM1	801	PAR-CLIP	21572407	Unspecified
hsa-miR-670-3p	MIMAT0026640	MRPL37	51253	HITS-CLIP	23313552	Unspecified
hsa-miR-891a-3p	MIMAT0026717	MRPS23	51649	PAR-CLIP	27292025	Unspecified
hsa-miR-887-5p	MIMAT0026720	PMPCA	23203	HITS-CLIP	23824327|27418678	Unspecified
hsa-miR-1180-5p	MIMAT0026735	AP3M2	10947	PAR-CLIP	23592263|27292025	Unspecified
hsa-miR-548e-5p	MIMAT0026736	BTN3A3	10384	PAR-CLIP	21572407	Unspecified
hsa-miR-548f-5p	MIMAT0026739	CALM1	801	PAR-CLIP	21572407	Unspecified
hsa-miR-1250-3p	MIMAT0026740	CALM1	801	PAR-CLIP	23446348|20371350	Unspecified
hsa-miR-1250-3p	MIMAT0026740	PFKM	5213	HITS-CLIP	23824327	Unspecified
hsa-miR-1250-3p	MIMAT0026740	AP3M2	10947	HITS-CLIP	23824327	Unspecified
hsa-miR-1252-3p	MIMAT0026744	FABP3	2170	PAR-CLIP	23592263	Unspecified
hsa-miR-2276-5p	MIMAT0026921	PFKM	5213	HITS-CLIP	23824327	Unspecified
hsa-miR-1343-5p	MIMAT0027038	GPS1	2873	PAR-CLIP	26701625	Unspecified
hsa-miR-6726-5p	MIMAT0027353	C14orf119	55017	HITS-CLIP	23313552	Unspecified
hsa-miR-6728-3p	MIMAT0027358	GPI	2821	PAR-CLIP	27292025	Unspecified
hsa-miR-6728-3p	MIMAT0027358	PSENEN	55851	PAR-CLIP	27292025	Unspecified
hsa-miR-6729-3p	MIMAT0027360	CACNG2	10369	HITS-CLIP	23824327	Unspecified
hsa-miR-6729-3p	MIMAT0027360	FKRP	79147	HITS-CLIP	19536157	Unspecified
hsa-miR-6731-5p	MIMAT0027363	PSENEN	55851	PAR-CLIP	27292025	Unspecified
hsa-miR-6732-5p	MIMAT0027365	GPS1	2873	PAR-CLIP	26701625	Unspecified
hsa-miR-6733-5p	MIMAT0027367	AP3M2	10947	PAR-CLIP	23592263|27292025	Unspecified
hsa-miR-6733-3p	MIMAT0027368	MRPS23	51649	HITS-CLIP	27418678	Unspecified
hsa-miR-6734-5p	MIMAT0027369	ALDOC	230	HITS-CLIP	23824327	Unspecified
hsa-miR-6734-5p	MIMAT0027369	PPIB	5479	PAR-CLIP	26701625	Unspecified
hsa-miR-6734-3p	MIMAT0027370	PFKM	5213	HITS-CLIP	23824327	Unspecified
hsa-miR-6735-3p	MIMAT0027372	PPIB	5479	PAR-CLIP	26701625	Unspecified
hsa-miR-6736-3p	MIMAT0027374	BTN3A3	10384	PAR-CLIP	21572407	Unspecified
hsa-miR-6738-5p	MIMAT0027377	ALDOC	230	HITS-CLIP	23824327	Unspecified
hsa-miR-6738-5p	MIMAT0027377	PPIB	5479	PAR-CLIP	26701625	Unspecified
hsa-miR-6739-5p	MIMAT0027379	AP3M2	10947	PAR-CLIP	23592263|27292025	Unspecified
hsa-miR-6740-5p	MIMAT0027381	GOT1	2805	PAR-CLIP	26701625	Unspecified
hsa-miR-6742-3p	MIMAT0027386	PSENEN	55851	PAR-CLIP	27292025	Unspecified
hsa-miR-6743-5p	MIMAT0027387	ATP6V1E1	529	PAR-CLIP	27292025	Unspecified
hsa-miR-6744-3p	MIMAT0027390	C14orf119	55017	HITS-CLIP	23313552	Unspecified
hsa-miR-6745	MIMAT0027391	PMPCA	23203	HITS-CLIP	23824327	Unspecified
hsa-miR-6748-5p	MIMAT0027396	AP2M1	1173	PAR-CLIP	23592263	Unspecified
hsa-miR-6748-5p	MIMAT0027396	PMPCA	23203	HITS-CLIP	23824327|27418678	Unspecified
hsa-miR-6748-3p	MIMAT0027397	PSENEN	55851	PAR-CLIP	27292025	Unspecified
hsa-miR-6749-3p	MIMAT0027399	ALDOC	230	HITS-CLIP	23824327	Unspecified
hsa-miR-6750-5p	MIMAT0027400	AP2M1	1173	PAR-CLIP	23592263	Unspecified
hsa-miR-6750-5p	MIMAT0027400	NRGN	4900	PAR-CLIP	26701625	Unspecified
hsa-miR-6750-3p	MIMAT0027401	C1orf216	127703	HITS-CLIP	23313552	Unspecified
hsa-miR-6751-3p	MIMAT0027403	PFKM	5213	HITS-CLIP	23824327	Unspecified
hsa-miR-6752-5p	MIMAT0027404	GPS1	2873	PAR-CLIP	26701625	Unspecified
hsa-miR-6754-5p	MIMAT0027408	CDC37	11140	PAR-CLIP	26701625|27292025	Unspecified
hsa-miR-6756-5p	MIMAT0027412	AP2M1	1173	PAR-CLIP	23592263	Unspecified
hsa-miR-6756-5p	MIMAT0027412	PMPCA	23203	HITS-CLIP	23824327	Unspecified
hsa-miR-6756-3p	MIMAT0027413	CCT7	10574	PAR-CLIP	26701625	Unspecified
hsa-miR-6758-3p	MIMAT0027417	CACNG2	10369	HITS-CLIP	23824327	Unspecified
hsa-miR-6758-3p	MIMAT0027417	PRR3	80742	HITS-CLIP	23824327	Unspecified
hsa-miR-6760-3p	MIMAT0027421	GPI	2821	PAR-CLIP	27292025	Unspecified
hsa-miR-6760-3p	MIMAT0027421	MAP4K2	5871	HITS-CLIP	23824327	Unspecified
hsa-miR-6763-5p	MIMAT0027426	GPS1	2873	PAR-CLIP	26701625	Unspecified
hsa-miR-6763-3p	MIMAT0027427	C14orf119	55017	HITS-CLIP	23313552	Unspecified
hsa-miR-6766-5p	MIMAT0027432	AP2M1	1173	PAR-CLIP	23592263	Unspecified
hsa-miR-6766-5p	MIMAT0027432	PMPCA	23203	HITS-CLIP	23824327	Unspecified
hsa-miR-6768-5p	MIMAT0027436	CLPP	8192	PAR-CLIP	22012620	Unspecified
hsa-miR-6769a-5p	MIMAT0027438	AP2M1	1173	PAR-CLIP	26701625	Unspecified
hsa-miR-6769a-5p	MIMAT0027438	PMPCA	23203	HITS-CLIP	23824327|27418678	Unspecified
hsa-miR-6769a-5p	MIMAT0027438	RFWD3	55159	PAR-CLIP	24398324	Unspecified
hsa-miR-6778-5p	MIMAT0027456	NRGN	4900	PAR-CLIP	26701625	Unspecified
hsa-miR-6778-3p	MIMAT0027457	MRPL37	51253	HITS-CLIP	23313552	Unspecified
hsa-miR-6778-3p	MIMAT0027457	C14orf119	55017	HITS-CLIP	23313552	Unspecified
hsa-miR-6779-5p	MIMAT0027458	PMPCA	23203	HITS-CLIP	23824327|27418678	Unspecified
hsa-miR-6779-5p	MIMAT0027458	MRPS23	51649	PAR-CLIP	27292025	Unspecified
hsa-miR-6780a-5p	MIMAT0027460	PMPCA	23203	HITS-CLIP	23824327|27418678	Unspecified
hsa-miR-6780a-5p	MIMAT0027460	MRPS23	51649	PAR-CLIP	27292025	Unspecified
hsa-miR-6782-5p	MIMAT0027464	AP2M1	1173	PAR-CLIP	23592263	Unspecified
hsa-miR-6783-3p	MIMAT0027467	PSENEN	55851	PAR-CLIP	27292025	Unspecified
hsa-miR-6784-5p	MIMAT0027468	PPIB	5479	PAR-CLIP	23446348	Unspecified
hsa-miR-6785-5p	MIMAT0027470	AP2M1	1173	PAR-CLIP	26701625	Unspecified
hsa-miR-6785-5p	MIMAT0027470	GPS1	2873	PAR-CLIP	26701625	Unspecified
hsa-miR-6785-5p	MIMAT0027470	NRGN	4900	PAR-CLIP	23592263|26701625	Unspecified
hsa-miR-6785-5p	MIMAT0027470	CDC37	11140	PAR-CLIP	26701625|27292025	Unspecified
hsa-miR-6785-5p	MIMAT0027470	PMPCA	23203	HITS-CLIP	23824327|27418678	Unspecified
hsa-miR-6785-5p	MIMAT0027470	MRPS23	51649	PAR-CLIP	27292025	Unspecified
hsa-miR-6787-5p	MIMAT0027474	NRGN	4900	PAR-CLIP	23592263|26701625	Unspecified
hsa-miR-6788-5p	MIMAT0027476	PMPCA	23203	HITS-CLIP	23824327|27418678	Unspecified
hsa-miR-6788-5p	MIMAT0027476	PSENEN	55851	PAR-CLIP	27292025	Unspecified
hsa-miR-6789-3p	MIMAT0027479	MRTO4	51154	HITS-CLIP	23824327	Unspecified
hsa-miR-6791-3p	MIMAT0027483	C14orf119	55017	HITS-CLIP	23313552	Unspecified
hsa-miR-6792-5p	MIMAT0027484	PSENEN	55851	PAR-CLIP	27292025	Unspecified
hsa-miR-6794-3p	MIMAT0027489	C1orf216	127703	HITS-CLIP	23824327	Unspecified
hsa-miR-6795-5p	MIMAT0027490	CALM1	801	PAR-CLIP	27292025	Unspecified
hsa-miR-6795-5p	MIMAT0027490	NRGN	4900	PAR-CLIP	23592263|26701625	Unspecified
hsa-miR-6797-5p	MIMAT0027494	AP2M1	1173	PAR-CLIP	26701625	Unspecified
hsa-miR-6799-5p	MIMAT0027498	PMPCA	23203	HITS-CLIP//PAR-CLIP	21572407|20371350|23824327|27418678	Unspecified
hsa-miR-6799-5p	MIMAT0027498	MRPS23	51649	PAR-CLIP	27292025	Unspecified
hsa-miR-6801-5p	MIMAT0027502	PMPCA	23203	HITS-CLIP	19536157	Unspecified
hsa-miR-6805-3p	MIMAT0027511	MRPS23	51649	PAR-CLIP	27292025	Unspecified
hsa-miR-6807-5p	MIMAT0027514	PFKM	5213	HITS-CLIP	23824327	Unspecified
hsa-miR-6808-5p	MIMAT0027516	NRGN	4900	PAR-CLIP	26701625	Unspecified
hsa-miR-6809-5p	MIMAT0027518	ATP6V1E1	529	PAR-CLIP	27292025	Unspecified
hsa-miR-6811-3p	MIMAT0027523	PPIB	5479	PAR-CLIP	26701625	Unspecified
hsa-miR-6813-5p	MIMAT0027526	ALDOC	230	HITS-CLIP	23824327	Unspecified
hsa-miR-6816-5p	MIMAT0027532	NRGN	4900	PAR-CLIP	23592263	Unspecified
hsa-miR-6817-3p	MIMAT0027535	MRPS23	51649	HITS-CLIP	27418678	Unspecified
hsa-miR-6818-3p	MIMAT0027537	GPI	2821	PAR-CLIP	27292025	Unspecified
hsa-miR-6818-3p	MIMAT0027537	MRPS23	51649	HITS-CLIP	27418678	Unspecified
hsa-miR-6822-5p	MIMAT0027544	AP2M1	1173	PAR-CLIP	23592263	Unspecified
hsa-miR-6822-5p	MIMAT0027544	NRGN	4900	PAR-CLIP	26701625	Unspecified
hsa-miR-6825-5p	MIMAT0027550	AP2M1	1173	PAR-CLIP	26701625	Unspecified
hsa-miR-6825-5p	MIMAT0027550	GPS1	2873	PAR-CLIP	26701625	Unspecified
hsa-miR-6825-5p	MIMAT0027550	NRGN	4900	PAR-CLIP	23592263|26701625	Unspecified
hsa-miR-6825-3p	MIMAT0027551	ATP6V1E1	529	PAR-CLIP	27292025	Unspecified
hsa-miR-6827-5p	MIMAT0027554	C14orf119	55017	HITS-CLIP	23313552	Unspecified
hsa-miR-6827-3p	MIMAT0027555	FKRP	79147	HITS-CLIP	19536157	Unspecified
hsa-miR-6829-3p	MIMAT0027559	C14orf119	55017	HITS-CLIP	23313552	Unspecified
hsa-miR-6831-5p	MIMAT0027562	MRPS23	51649	PAR-CLIP	23592263|20371350	Unspecified
hsa-miR-6831-3p	MIMAT0027563	GPI	2821	PAR-CLIP	27292025	Unspecified
hsa-miR-6833-5p	MIMAT0027566	PPIB	5479	PAR-CLIP	26701625	Unspecified
hsa-miR-6836-5p	MIMAT0027574	PSENEN	55851	PAR-CLIP	27292025	Unspecified
hsa-miR-6836-3p	MIMAT0027575	C14orf119	55017	HITS-CLIP	23313552	Unspecified
hsa-miR-6838-5p	MIMAT0027578	MAP4K2	5871	PAR-CLIP	21572407|20371350	Unspecified
hsa-miR-6838-5p	MIMAT0027578	BTN3A3	10384	PAR-CLIP	21572407	Unspecified
hsa-miR-6839-5p	MIMAT0027580	RFWD3	55159	HITS-CLIP	23313552	Unspecified
hsa-miR-6840-3p	MIMAT0027583	GNG3	2785	PAR-CLIP	23592263	Unspecified
hsa-miR-6840-3p	MIMAT0027583	NRGN	4900	PAR-CLIP	23592263|26701625	Unspecified
hsa-miR-6841-3p	MIMAT0027585	CALM1	801	PAR-CLIP	22012620	Unspecified
hsa-miR-6842-5p	MIMAT0027586	GPS1	2873	PAR-CLIP	26701625	Unspecified
hsa-miR-6843-3p	MIMAT0027588	MAP4K2	5871	HITS-CLIP	23313552	Unspecified
hsa-miR-6843-3p	MIMAT0027588	MRPL37	51253	HITS-CLIP	23313552	Unspecified
hsa-miR-6846-5p	MIMAT0027592	GNB2	2783	PAR-CLIP	23592263	Unspecified
hsa-miR-6847-5p	MIMAT0027594	FABP3	2170	PAR-CLIP	23592263	Unspecified
hsa-miR-6848-5p	MIMAT0027596	GNB2	2783	PAR-CLIP	23592263	Unspecified
hsa-miR-6848-3p	MIMAT0027597	MAP4K2	5871	HITS-CLIP	23313552	Unspecified
hsa-miR-6848-3p	MIMAT0027597	MRPL37	51253	HITS-CLIP	23313552	Unspecified
hsa-miR-6851-5p	MIMAT0027602	GPS1	2873	PAR-CLIP	26701625	Unspecified
hsa-miR-6851-5p	MIMAT0027602	PMPCA	23203	PAR-CLIP	21572407|20371350	Unspecified
hsa-miR-6852-5p	MIMAT0027604	PSENEN	55851	PAR-CLIP	27292025	Unspecified
hsa-miR-6855-5p	MIMAT0027610	CLPP	8192	PAR-CLIP	21572407	Unspecified
hsa-miR-6855-3p	MIMAT0027611	FKRP	79147	HITS-CLIP	19536157	Unspecified
hsa-miR-6856-3p	MIMAT0027613	NRGN	4900	PAR-CLIP	26701625	Unspecified
hsa-miR-6857-3p	MIMAT0027615	FKRP	79147	HITS-CLIP	19536157	Unspecified
hsa-miR-6858-3p	MIMAT0027617	CLPP	8192	PAR-CLIP	21572407	Unspecified
hsa-miR-6859-5p	MIMAT0027618	ATP6V1E1	529	PAR-CLIP	27292025	Unspecified
hsa-miR-6859-5p	MIMAT0027618	FABP3	2170	PAR-CLIP	23592263	Unspecified
hsa-miR-6769b-5p	MIMAT0027620	AP2M1	1173	PAR-CLIP	26701625	Unspecified
hsa-miR-6769b-5p	MIMAT0027620	PMPCA	23203	HITS-CLIP	23824327|27418678	Unspecified
hsa-miR-6769b-5p	MIMAT0027620	RFWD3	55159	PAR-CLIP	24398324	Unspecified
hsa-miR-6864-3p	MIMAT0027629	MRPS23	51649	HITS-CLIP	27418678	Unspecified
hsa-miR-6867-5p	MIMAT0027634	CALM1	801	PAR-CLIP	23446348|20371350	Unspecified
hsa-miR-6867-3p	MIMAT0027635	FKRP	79147	HITS-CLIP	19536157	Unspecified
hsa-miR-6869-5p	MIMAT0027638	MRPS23	51649	PAR-CLIP	23592263|20371350	Unspecified
hsa-miR-6870-5p	MIMAT0027640	AP2M1	1173	PAR-CLIP	26701625	Unspecified
hsa-miR-6870-5p	MIMAT0027640	NRGN	4900	PAR-CLIP	23592263|26701625	Unspecified
hsa-miR-6873-5p	MIMAT0027646	CALM1	801	PAR-CLIP	27292025	Unspecified
hsa-miR-6873-5p	MIMAT0027646	GNG3	2785	PAR-CLIP	23592263	Unspecified
hsa-miR-6873-3p	MIMAT0027647	MRPS23	51649	HITS-CLIP	27418678	Unspecified
hsa-miR-6878-5p	MIMAT0027656	PSENEN	55851	PAR-CLIP	27292025	Unspecified
hsa-miR-6878-3p	MIMAT0027657	MRTO4	51154	HITS-CLIP	23824327	Unspecified
hsa-miR-6880-5p	MIMAT0027660	PMPCA	23203	PAR-CLIP	21572407|20371350	Unspecified
hsa-miR-6881-3p	MIMAT0027663	RFWD3	55159	PAR-CLIP	20371350|27292025	Unspecified
hsa-miR-6882-5p	MIMAT0027664	CALM1	801	PAR-CLIP	21572407	Unspecified
hsa-miR-6883-5p	MIMAT0027666	AP2M1	1173	PAR-CLIP	26701625	Unspecified
hsa-miR-6883-5p	MIMAT0027666	GPS1	2873	PAR-CLIP	26701625	Unspecified
hsa-miR-6883-5p	MIMAT0027666	NRGN	4900	PAR-CLIP	23592263|26701625	Unspecified
hsa-miR-6883-5p	MIMAT0027666	CDC37	11140	PAR-CLIP	26701625|27292025	Unspecified
hsa-miR-6883-5p	MIMAT0027666	PMPCA	23203	HITS-CLIP	23824327|27418678	Unspecified
hsa-miR-6883-5p	MIMAT0027666	MRPS23	51649	PAR-CLIP	27292025	Unspecified
hsa-miR-6883-3p	MIMAT0027667	ALDOC	230	HITS-CLIP	23824327	Unspecified
hsa-miR-6887-5p	MIMAT0027674	CALM1	801	PAR-CLIP	27292025	Unspecified
hsa-miR-6887-5p	MIMAT0027674	NRGN	4900	PAR-CLIP	23592263|26701625	Unspecified
hsa-miR-6888-5p	MIMAT0027676	PMPCA	23203	PAR-CLIP	21572407|20371350	Unspecified
hsa-miR-6890-5p	MIMAT0027680	CLPP	8192	PAR-CLIP	21572407	Unspecified
hsa-miR-6891-5p	MIMAT0027682	PSENEN	55851	PAR-CLIP	27292025	Unspecified
hsa-miR-6891-3p	MIMAT0027683	MRPL37	51253	HITS-CLIP	23313552	Unspecified
hsa-miR-6892-3p	MIMAT0027685	PFKM	5213	HITS-CLIP	23824327	Unspecified
hsa-miR-6893-5p	MIMAT0027686	NRGN	4900	PAR-CLIP	26701625	Unspecified
hsa-miR-6895-3p	MIMAT0027691	GPI	2821	PAR-CLIP	27292025	Unspecified
hsa-miR-6895-3p	MIMAT0027691	MRPS23	51649	HITS-CLIP	27418678	Unspecified
hsa-miR-7106-5p	MIMAT0028109	AP2M1	1173	PAR-CLIP	26701625	Unspecified
hsa-miR-7106-5p	MIMAT0028109	GNB2	2783	PAR-CLIP	23592263	Unspecified
hsa-miR-7106-5p	MIMAT0028109	GNG3	2785	PAR-CLIP	23592263	Unspecified
hsa-miR-7106-5p	MIMAT0028109	PMPCA	23203	HITS-CLIP	23824327|27418678	Unspecified
hsa-miR-7106-5p	MIMAT0028109	MRPS23	51649	PAR-CLIP	27292025	Unspecified
hsa-miR-7106-3p	MIMAT0028110	ALDOC	230	HITS-CLIP	23824327	Unspecified
hsa-miR-7107-5p	MIMAT0028111	MRPL37	51253	HITS-CLIP	23313552	Unspecified
hsa-miR-7110-5p	MIMAT0028117	GPS1	2873	PAR-CLIP	26701625	Unspecified
hsa-miR-7110-3p	MIMAT0028118	MRPS23	51649	HITS-CLIP	27418678	Unspecified
hsa-miR-7111-5p	MIMAT0028119	AP2M1	1173	PAR-CLIP	26701625	Unspecified
hsa-miR-7111-5p	MIMAT0028119	NRGN	4900	PAR-CLIP	23592263|26701625	Unspecified
hsa-miR-7113-5p	MIMAT0028123	CDC37	11140	PAR-CLIP	26701625|27292025	Unspecified
hsa-miR-7113-3p	MIMAT0028124	FKRP	79147	HITS-CLIP	19536157	Unspecified
hsa-miR-7114-5p	MIMAT0028125	PPIB	5479	PAR-CLIP	26701625	Unspecified
hsa-miR-7114-3p	MIMAT0028126	AP3M2	10947	PAR-CLIP	23592263|27292025	Unspecified
hsa-miR-7156-5p	MIMAT0028222	CACNG2	10369	HITS-CLIP	23824327	Unspecified
hsa-miR-7160-5p	MIMAT0028230	FABP3	2170	PAR-CLIP	23592263	Unspecified
hsa-miR-7160-5p	MIMAT0028230	PMPCA	23203	PAR-CLIP	21572407|20371350	Unspecified
hsa-miR-7160-3p	MIMAT0028231	GNG3	2785	PAR-CLIP	23592263	Unspecified
hsa-miR-7162-3p	MIMAT0028235	ATP5C1	509	PAR-CLIP	22100165	Unspecified
hsa-miR-7162-3p	MIMAT0028235	PMPCA	23203	PAR-CLIP	21572407|20371350	Unspecified
hsa-miR-7515	MIMAT0029310	PRR3	80742	PAR-CLIP	21572407|20371350	Unspecified
hsa-miR-7641	MIMAT0029782	GOT1	2805	PAR-CLIP	22291592	Unspecified
hsa-miR-1273h-5p	MIMAT0030415	PMPCA	23203	HITS-CLIP	23824327|27418678	Unspecified
hsa-miR-1273h-5p	MIMAT0030415	MRPS23	51649	PAR-CLIP	27292025	Unspecified
hsa-miR-6516-5p	MIMAT0030417	MRPS23	51649	PAR-CLIP	27292025	Unspecified
hsa-miR-7847-3p	MIMAT0030422	GPS1	2873	PAR-CLIP	26701625	Unspecified
hsa-miR-7847-3p	MIMAT0030422	PMPCA	23203	PAR-CLIP	21572407|20371350	Unspecified
hsa-miR-7851-3p	MIMAT0030426	MRPS23	51649	PAR-CLIP	27292025	Unspecified
hsa-miR-7856-5p	MIMAT0030431	PSENEN	55851	PAR-CLIP	27292025	Unspecified
hsa-miR-7856-5p	MIMAT0030431	AAGAB	79719	HITS-CLIP	23824327	Unspecified
hsa-miR-8052	MIMAT0030979	MRTO4	51154	HITS-CLIP	23824327	Unspecified
hsa-miR-8055	MIMAT0030982	MRPS23	51649	HITS-CLIP	27418678	Unspecified
hsa-miR-8064	MIMAT0030991	C1orf216	127703	HITS-CLIP	23313552	Unspecified
hsa-miR-8065	MIMAT0030992	PRR3	80742	PAR-CLIP	21572407|20371350	Unspecified
hsa-miR-8066	MIMAT0030993	PPIB	5479	PAR-CLIP	26701625	Unspecified
hsa-miR-8066	MIMAT0030993	RFWD3	55159	HITS-CLIP	23313552	Unspecified
hsa-miR-8077	MIMAT0031004	FABP3	2170	PAR-CLIP	23592263	Unspecified
hsa-miR-8080	MIMAT0031007	CACNG2	10369	HITS-CLIP	23824327	Unspecified
hsa-miR-8085	MIMAT0031012	PSENEN	55851	PAR-CLIP	27292025	Unspecified
hsa-miR-1199-5p	MIMAT0031119	PFKM	5213	HITS-CLIP	23824327	Unspecified
hsa-miR-548ba	MIMAT0031175	CALM1	801	PAR-CLIP	21572407	Unspecified
hsa-miR-7977	MIMAT0031180	PMPCA	23203	HITS-CLIP	23824327|27418678	Unspecified
hsa-miR-1-5p	MIMAT0031892	AAGAB	79719	PAR-CLIP	27292025	Unspecified
hsa-miR-1249-5p	MIMAT0032029	AP2M1	1173	PAR-CLIP	26701625	Unspecified
hsa-miR-4485-5p	MIMAT0032116	GPS1	2873	PAR-CLIP	26701625	Unspecified
hsa-miR-8485	MIMAT0033692	GOT1	2805	HITS-CLIP	23824327	Unspecified
hsa-miR-8485	MIMAT0033692	ATP6V0D1	9114	HITS-CLIP//PAR-CLIP	23446348|21572407|23824327	Unspecified
hsa-miR-8485	MIMAT0033692	C1orf216	127703	HITS-CLIP	23824327|23313552	Unspecified
hsa-miR-548bb-3p	MIMAT0035704	AAGAB	79719	HITS-CLIP	23824327	Unspecified
hsa-miR-548bb-3p	MIMAT0035704	PRR3	80742	HITS-CLIP	23824327	Unspecified

## Sheet: 832 predicted DEmiRNAs
ID
hsa-let-7a-5p
hsa-let-7b-5p
hsa-let-7c-5p
hsa-let-7d-5p
hsa-let-7e-5p
hsa-let-7f-5p
hsa-miR-15a-5p
hsa-miR-16-5p
hsa-miR-17-5p
hsa-miR-17-3p
hsa-miR-19a-3p
hsa-miR-19b-3p
hsa-miR-20a-5p
hsa-miR-21-5p
hsa-miR-22-3p
hsa-miR-23a-3p
hsa-miR-24-3p
hsa-miR-25-3p
hsa-miR-26a-5p
hsa-miR-26b-5p
hsa-miR-30a-5p
hsa-miR-92a-3p
hsa-miR-93-5p
hsa-miR-98-5p
hsa-miR-99a-5p
hsa-miR-100-5p
hsa-miR-101-3p
hsa-miR-106a-5p
hsa-miR-192-5p
hsa-miR-196a-5p
hsa-miR-197-3p
hsa-miR-199a-3p
hsa-miR-129-5p
hsa-miR-147a
hsa-miR-7-5p
hsa-miR-34a-5p
hsa-miR-181a-5p
hsa-miR-181b-5p
hsa-miR-181c-5p
hsa-miR-183-5p
hsa-miR-204-5p
hsa-miR-205-5p
hsa-miR-210-3p
hsa-miR-215-5p
hsa-miR-218-5p
hsa-miR-221-3p
hsa-miR-222-3p
hsa-miR-224-5p
hsa-miR-200b-3p
hsa-let-7g-5p
hsa-let-7i-5p
hsa-miR-1-3p
hsa-miR-15b-5p
hsa-miR-23b-3p
hsa-miR-27b-3p
hsa-miR-30b-5p
hsa-miR-122-5p
hsa-miR-124-3p
hsa-miR-125b-5p
hsa-miR-128-3p
hsa-miR-130a-3p
hsa-miR-133a-3p
hsa-miR-137
hsa-miR-142-5p
hsa-miR-142-3p
hsa-miR-145-5p
hsa-miR-125a-5p
hsa-miR-146a-5p
hsa-miR-149-5p
hsa-miR-150-5p
hsa-miR-185-5p
hsa-miR-186-5p
hsa-miR-195-5p
hsa-miR-206
hsa-miR-320a
hsa-miR-200c-3p
hsa-miR-155-5p
hsa-miR-106b-5p
hsa-miR-302a-5p
hsa-miR-302a-3p
hsa-miR-34c-5p
hsa-miR-301a-3p
hsa-miR-99b-5p
hsa-miR-296-5p
hsa-miR-130b-3p
hsa-miR-30e-5p
hsa-miR-361-5p
hsa-miR-302b-3p
hsa-miR-302c-3p
hsa-miR-302d-3p
hsa-miR-372-3p
hsa-miR-373-3p
hsa-miR-375
hsa-miR-376a-3p
hsa-miR-378a-5p
hsa-miR-378a-3p
hsa-miR-381-3p
hsa-miR-382-5p
hsa-miR-340-3p
hsa-miR-330-3p
hsa-miR-331-3p
hsa-miR-324-5p
hsa-miR-324-3p
hsa-miR-338-3p
hsa-miR-339-5p
hsa-miR-335-5p
hsa-miR-346
hsa-miR-196b-5p
hsa-miR-423-3p
hsa-miR-424-5p
hsa-miR-20b-5p
hsa-miR-429
hsa-miR-449a
hsa-miR-431-5p
hsa-miR-329-3p
hsa-miR-451a
hsa-miR-452-5p
hsa-miR-376b-3p
hsa-miR-483-3p
hsa-miR-484
hsa-miR-485-5p
hsa-miR-489-3p
hsa-miR-490-3p
hsa-miR-491-5p
hsa-miR-202-5p
hsa-miR-202-3p
hsa-miR-492
hsa-miR-193b-3p
hsa-miR-497-5p
hsa-miR-181d-5p
hsa-miR-512-3p
hsa-miR-520e
hsa-miR-519c-5p
hsa-miR-520a-5p
hsa-miR-520a-3p
hsa-miR-526b-3p
hsa-miR-525-5p
hsa-miR-518f-5p
hsa-miR-520b
hsa-miR-526a
hsa-miR-520c-3p
hsa-miR-524-5p
hsa-miR-519d-3p
hsa-miR-520d-5p
hsa-miR-520d-3p
hsa-miR-520g-3p
hsa-miR-527
hsa-miR-520h
hsa-miR-502-5p
hsa-miR-503-5p
hsa-miR-505-3p
hsa-miR-507
hsa-miR-18a-3p
hsa-miR-493-3p
hsa-miR-539-5p
hsa-miR-92b-3p
hsa-miR-557
hsa-miR-566
hsa-miR-568
hsa-miR-572
hsa-miR-575
hsa-miR-576-5p
hsa-miR-579-3p
hsa-miR-583
hsa-miR-548a-3p
hsa-miR-586
hsa-miR-588
hsa-miR-595
hsa-miR-596
hsa-miR-598-3p
hsa-miR-603
hsa-miR-608
hsa-miR-613
hsa-miR-615-3p
hsa-miR-548c-3p
hsa-miR-617
hsa-miR-625-5p
hsa-miR-629-3p
hsa-miR-33b-5p
hsa-miR-632
hsa-miR-633
hsa-miR-642a-5p
hsa-miR-644a
hsa-miR-645
hsa-miR-646
hsa-miR-648
hsa-miR-652-3p
hsa-miR-548d-3p
hsa-miR-661
hsa-miR-663a
hsa-miR-449b-5p
hsa-miR-411-5p
hsa-miR-654-5p
hsa-miR-549a
hsa-miR-658
hsa-miR-421
hsa-miR-363-5p
hsa-miR-376a-5p
hsa-miR-542-3p
hsa-miR-425-5p
hsa-miR-671-5p
hsa-miR-454-5p
hsa-miR-454-3p
hsa-miR-769-5p
hsa-miR-765
hsa-miR-770-5p
hsa-let-7e-3p
hsa-miR-20a-3p
hsa-miR-21-3p
hsa-miR-25-5p
hsa-miR-26b-3p
hsa-miR-33a-3p
hsa-miR-92a-2-5p
hsa-miR-93-3p
hsa-miR-106a-3p
hsa-miR-30c-2-3p
hsa-miR-139-3p
hsa-miR-181c-3p
hsa-miR-183-3p
hsa-miR-214-5p
hsa-miR-223-5p
hsa-miR-30b-3p
hsa-miR-132-5p
hsa-miR-140-3p
hsa-miR-143-5p
hsa-miR-127-5p
hsa-miR-149-3p
hsa-miR-186-3p
hsa-miR-188-3p
hsa-miR-193a-5p
hsa-miR-194-3p
hsa-miR-30c-1-3p
hsa-miR-219a-2-3p
hsa-miR-296-3p
hsa-miR-361-3p
hsa-miR-362-3p
hsa-miR-371a-5p
hsa-miR-377-5p
hsa-miR-340-5p
hsa-miR-342-5p
hsa-miR-151a-5p
hsa-miR-339-3p
hsa-miR-423-5p
hsa-miR-483-5p
hsa-miR-486-3p
hsa-miR-193b-5p
hsa-miR-500a-5p
hsa-miR-513a-3p
hsa-miR-455-3p
hsa-miR-92b-5p
hsa-miR-574-5p
hsa-miR-590-3p
hsa-miR-593-3p
hsa-miR-671-3p
hsa-miR-300
hsa-miR-450b-5p
hsa-miR-888-5p
hsa-miR-541-3p
hsa-miR-876-5p
hsa-miR-708-5p
hsa-miR-744-5p
hsa-miR-877-3p
hsa-miR-665
hsa-miR-760
hsa-miR-301b-3p
hsa-miR-920
hsa-miR-939-5p
hsa-miR-940
hsa-miR-523-5p
hsa-miR-518e-5p
hsa-miR-522-5p
hsa-miR-519a-5p
hsa-miR-519b-5p
hsa-miR-520c-5p
hsa-miR-518d-5p
hsa-miR-518a-5p
hsa-miR-1224-3p
hsa-miR-1225-3p
hsa-miR-1226-3p
hsa-miR-1227-3p
hsa-miR-1228-5p
hsa-miR-1229-3p
hsa-miR-1231
hsa-miR-1234-3p
hsa-miR-1236-3p
hsa-miR-320b
hsa-miR-1296-5p
hsa-miR-1323
hsa-miR-1185-5p
hsa-miR-1180-3p
hsa-miR-1202
hsa-miR-548e-3p
hsa-miR-1290
hsa-miR-1293
hsa-miR-1294
hsa-miR-1303
hsa-miR-1305
hsa-miR-548f-3p
hsa-miR-1254
hsa-miR-1257
hsa-miR-1260a
hsa-miR-1265
hsa-miR-548o-3p
hsa-miR-1275
hsa-miR-1276
hsa-miR-302e
hsa-miR-302f
hsa-miR-548p
hsa-miR-1281
hsa-miR-1292-5p
hsa-miR-1252-5p
hsa-miR-664a-3p
hsa-miR-1307-3p
hsa-miR-1321
hsa-miR-1197
hsa-miR-1324
hsa-miR-1827
hsa-miR-1470
hsa-miR-1908-5p
hsa-miR-1913
hsa-miR-1914-3p
hsa-miR-1915-5p
hsa-miR-205-3p
hsa-miR-365a-5p
hsa-miR-2054
hsa-miR-762
hsa-miR-2116-3p
hsa-miR-2117
hsa-miR-2861
hsa-miR-3116
hsa-miR-3122
hsa-miR-3123
hsa-miR-548s
hsa-miR-3125
hsa-miR-3136-5p
hsa-miR-3141
hsa-miR-548v
hsa-miR-3148
hsa-miR-3150a-3p
hsa-miR-3151-5p
hsa-miR-3153
hsa-miR-3154
hsa-miR-3155a
hsa-miR-3157-5p
hsa-miR-3158-3p
hsa-miR-3163
hsa-miR-1260b
hsa-miR-3167
hsa-miR-3170
hsa-miR-3173-3p
hsa-miR-3174
hsa-miR-3175
hsa-miR-3177-3p
hsa-miR-3178
hsa-miR-3180-5p
hsa-miR-3180-3p
hsa-miR-3184-5p
hsa-miR-3187-3p
hsa-miR-320e
hsa-miR-3192-5p
hsa-miR-3194-5p
hsa-miR-3196
hsa-miR-3199
hsa-miR-3200-3p
hsa-miR-3065-3p
hsa-miR-4295
hsa-miR-4300
hsa-miR-4306
hsa-miR-4311
hsa-miR-4316
hsa-miR-4319
hsa-miR-4323
hsa-miR-4254
hsa-miR-4262
hsa-miR-4263
hsa-miR-4264
hsa-miR-4270
hsa-miR-4273
hsa-miR-4275
hsa-miR-4274
hsa-miR-4281
hsa-miR-4283
hsa-miR-4284
hsa-miR-4286
hsa-miR-4287
hsa-miR-4288
hsa-miR-3605-5p
hsa-miR-3622b-5p
hsa-miR-3652
hsa-miR-3653-3p
hsa-miR-3655
hsa-miR-1273e
hsa-miR-3662
hsa-miR-3663-5p
hsa-miR-3665
hsa-miR-3666
hsa-miR-3672
hsa-miR-3678-3p
hsa-miR-3679-5p
hsa-miR-3680-5p
hsa-miR-3680-3p
hsa-miR-3681-3p
hsa-miR-3689a-3p
hsa-miR-3690
hsa-miR-3692-5p
hsa-miR-3713
hsa-miR-3180
hsa-miR-3907
hsa-miR-3689b-3p
hsa-miR-3910
hsa-miR-3911
hsa-miR-3913-5p
hsa-miR-3914
hsa-miR-3916
hsa-miR-3150b-3p
hsa-miR-3928-3p
hsa-miR-3929
hsa-miR-3934-5p
hsa-miR-3940-3p
hsa-miR-3941
hsa-miR-3942-5p
hsa-miR-548z
hsa-miR-548aa
hsa-miR-4419a
hsa-miR-4423-3p
hsa-miR-548ac
hsa-miR-4426
hsa-miR-4428
hsa-miR-4430
hsa-miR-4433a-3p
hsa-miR-4435
hsa-miR-4438
hsa-miR-4439
hsa-miR-4441
hsa-miR-4446-3p
hsa-miR-4447
hsa-miR-4448
hsa-miR-548ag
hsa-miR-4452
hsa-miR-4453
hsa-miR-4458
hsa-miR-4459
hsa-miR-4461
hsa-miR-3135b
hsa-miR-548ai
hsa-miR-4469
hsa-miR-4470
hsa-miR-4472
hsa-miR-4477b
hsa-miR-4478
hsa-miR-3689c
hsa-miR-3689d
hsa-miR-3155b
hsa-miR-4481
hsa-miR-4483
hsa-miR-4486
hsa-miR-4488
hsa-miR-4492
hsa-miR-4496
hsa-miR-4498
hsa-miR-4419b
hsa-miR-4500
hsa-miR-4504
hsa-miR-4505
hsa-miR-4510
hsa-miR-4511
hsa-miR-4513
hsa-miR-4514
hsa-miR-4524a-5p
hsa-miR-4524a-3p
hsa-miR-4525
hsa-miR-4533
hsa-miR-4538
hsa-miR-3127-3p
hsa-miR-3156-3p
hsa-miR-3194-3p
hsa-miR-3691-3p
hsa-miR-3913-3p
hsa-miR-3922-5p
hsa-miR-3925-3p
hsa-miR-3972
hsa-miR-4638-5p
hsa-miR-4638-3p
hsa-miR-4639-5p
hsa-miR-4639-3p
hsa-miR-4640-5p
hsa-miR-4644
hsa-miR-4646-5p
hsa-miR-4647
hsa-miR-4648
hsa-miR-4649-3p
hsa-miR-4651
hsa-miR-4654
hsa-miR-4655-5p
hsa-miR-4659a-3p
hsa-miR-4660
hsa-miR-4662a-5p
hsa-miR-4662a-3p
hsa-miR-4659b-3p
hsa-miR-4663
hsa-miR-4662b
hsa-miR-4664-5p
hsa-miR-4665-5p
hsa-miR-4665-3p
hsa-miR-4667-3p
hsa-miR-4668-5p
hsa-miR-219b-5p
hsa-miR-219b-3p
hsa-miR-4676-5p
hsa-miR-4676-3p
hsa-miR-4684-5p
hsa-miR-4685-3p
hsa-miR-1343-3p
hsa-miR-4688
hsa-miR-4691-3p
hsa-miR-4692
hsa-miR-4693-3p
hsa-miR-4696
hsa-miR-4697-5p
hsa-miR-4698
hsa-miR-4701-5p
hsa-miR-4703-5p
hsa-miR-4707-3p
hsa-miR-4708-3p
hsa-miR-4709-3p
hsa-miR-4712-5p
hsa-miR-4716-5p
hsa-miR-4721
hsa-miR-4722-5p
hsa-miR-4723-5p
hsa-miR-4726-5p
hsa-miR-4726-3p
hsa-miR-4728-5p
hsa-miR-4729
hsa-miR-4731-5p
hsa-miR-4732-3p
hsa-miR-4736
hsa-miR-4739
hsa-miR-3591-5p
hsa-miR-3591-3p
hsa-miR-4745-5p
hsa-miR-4746-3p
hsa-miR-4747-5p
hsa-miR-4755-3p
hsa-miR-499b-5p
hsa-miR-4756-5p
hsa-miR-4757-5p
hsa-miR-4760-3p
hsa-miR-4762-5p
hsa-miR-4765
hsa-miR-4768-3p
hsa-miR-4769-5p
hsa-miR-4777-5p
hsa-miR-4779
hsa-miR-4781-3p
hsa-miR-4784
hsa-miR-4785
hsa-miR-2467-3p
hsa-miR-4786-5p
hsa-miR-4789-3p
hsa-miR-4790-3p
hsa-miR-4793-5p
hsa-miR-4797-5p
hsa-miR-4797-3p
hsa-miR-4799-5p
hsa-miR-5096
hsa-miR-5000-5p
hsa-miR-5001-5p
hsa-miR-5001-3p
hsa-miR-5002-3p
hsa-miR-5003-5p
hsa-miR-5004-3p
hsa-miR-548ap-3p
hsa-miR-5008-5p
hsa-miR-5010-5p
hsa-miR-5092
hsa-miR-5192
hsa-miR-5194
hsa-miR-5195-5p
hsa-miR-5196-5p
hsa-miR-5196-3p
hsa-miR-5197-3p
hsa-miR-4524b-5p
hsa-miR-548ar-3p
hsa-miR-548as-3p
hsa-miR-664b-3p
hsa-miR-5580-3p
hsa-miR-548at-3p
hsa-miR-5582-3p
hsa-miR-5583-3p
hsa-miR-5584-5p
hsa-miR-5586-3p
hsa-miR-5587-3p
hsa-miR-5589-5p
hsa-miR-5589-3p
hsa-miR-5590-3p
hsa-miR-5591-5p
hsa-miR-5680
hsa-miR-5681a
hsa-miR-548aw
hsa-miR-5692c
hsa-miR-5689
hsa-miR-5691
hsa-miR-5693
hsa-miR-5696
hsa-miR-5698
hsa-miR-5692b
hsa-miR-204-3p
hsa-miR-382-3p
hsa-miR-450a-1-3p
hsa-miR-570-5p
hsa-miR-766-5p
hsa-miR-1247-3p
hsa-miR-548g-5p
hsa-miR-548h-3p
hsa-miR-1277-5p
hsa-miR-1306-5p
hsa-miR-513c-3p
hsa-miR-548t-3p
hsa-miR-3184-3p
hsa-miR-548x-5p
hsa-miR-548aj-5p
hsa-miR-365b-5p
hsa-miR-3190-3p
hsa-miR-216a-3p
hsa-miR-495-5p
hsa-miR-939-3p
hsa-miR-1233-5p
hsa-miR-1236-5p
hsa-miR-1237-5p
hsa-miR-3606-3p
hsa-miR-5787
hsa-miR-6072
hsa-miR-6075
hsa-miR-6085
hsa-miR-6086
hsa-miR-6087
hsa-miR-6090
hsa-miR-6124
hsa-miR-6127
hsa-miR-378j
hsa-miR-6129
hsa-miR-6130
hsa-miR-6131
hsa-miR-6132
hsa-miR-6133
hsa-miR-6134
hsa-miR-6165
hsa-miR-6499-3p
hsa-miR-548ay-3p
hsa-miR-548az-3p
hsa-miR-6501-3p
hsa-miR-6506-5p
hsa-miR-6508-3p
hsa-miR-6510-5p
hsa-miR-6513-5p
hsa-miR-6515-3p
hsa-miR-6716-5p
hsa-miR-892c-3p
hsa-let-7c-3p
hsa-miR-153-5p
hsa-miR-383-3p
hsa-miR-511-3p
hsa-miR-181d-3p
hsa-miR-520g-5p
hsa-miR-504-3p
hsa-miR-619-5p
hsa-miR-651-3p
hsa-miR-668-5p
hsa-miR-1296-3p
hsa-miR-1468-3p
hsa-miR-670-3p
hsa-miR-891a-3p
hsa-miR-887-5p
hsa-miR-1180-5p
hsa-miR-548e-5p
hsa-miR-548f-5p
hsa-miR-1250-3p
hsa-miR-1252-3p
hsa-miR-2276-5p
hsa-miR-1343-5p
hsa-miR-6726-5p
hsa-miR-6728-3p
hsa-miR-6729-3p
hsa-miR-6731-5p
hsa-miR-6732-5p
hsa-miR-6733-5p
hsa-miR-6733-3p
hsa-miR-6734-5p
hsa-miR-6734-3p
hsa-miR-6735-3p
hsa-miR-6736-3p
hsa-miR-6738-5p
hsa-miR-6739-5p
hsa-miR-6740-5p
hsa-miR-6742-3p
hsa-miR-6743-5p
hsa-miR-6744-3p
hsa-miR-6745
hsa-miR-6748-5p
hsa-miR-6748-3p
hsa-miR-6749-3p
hsa-miR-6750-5p
hsa-miR-6750-3p
hsa-miR-6751-3p
hsa-miR-6752-5p
hsa-miR-6754-5p
hsa-miR-6756-5p
hsa-miR-6756-3p
hsa-miR-6758-3p
hsa-miR-6760-3p
hsa-miR-6763-5p
hsa-miR-6763-3p
hsa-miR-6766-5p
hsa-miR-6768-5p
hsa-miR-6769a-5p
hsa-miR-6778-5p
hsa-miR-6778-3p
hsa-miR-6779-5p
hsa-miR-6780a-5p
hsa-miR-6782-5p
hsa-miR-6783-3p
hsa-miR-6784-5p
hsa-miR-6785-5p
hsa-miR-6787-5p
hsa-miR-6788-5p
hsa-miR-6789-3p
hsa-miR-6791-3p
hsa-miR-6792-5p
hsa-miR-6794-3p
hsa-miR-6795-5p
hsa-miR-6797-5p
hsa-miR-6799-5p
hsa-miR-6801-5p
hsa-miR-6805-3p
hsa-miR-6807-5p
hsa-miR-6808-5p
hsa-miR-6809-5p
hsa-miR-6811-3p
hsa-miR-6813-5p
hsa-miR-6816-5p
hsa-miR-6817-3p
hsa-miR-6818-3p
hsa-miR-6822-5p
hsa-miR-6825-5p
hsa-miR-6825-3p
hsa-miR-6827-5p
hsa-miR-6827-3p
hsa-miR-6829-3p
hsa-miR-6831-5p
hsa-miR-6831-3p
hsa-miR-6833-5p
hsa-miR-6836-5p
hsa-miR-6836-3p
hsa-miR-6838-5p
hsa-miR-6839-5p
hsa-miR-6840-3p
hsa-miR-6841-3p
hsa-miR-6842-5p
hsa-miR-6843-3p
hsa-miR-6846-5p
hsa-miR-6847-5p
hsa-miR-6848-5p
hsa-miR-6848-3p
hsa-miR-6851-5p
hsa-miR-6852-5p
hsa-miR-6855-5p
hsa-miR-6855-3p
hsa-miR-6856-3p
hsa-miR-6857-3p
hsa-miR-6858-3p
hsa-miR-6859-5p
hsa-miR-6769b-5p
hsa-miR-6864-3p
hsa-miR-6867-5p
hsa-miR-6867-3p
hsa-miR-6869-5p
hsa-miR-6870-5p
hsa-miR-6873-5p
hsa-miR-6873-3p
hsa-miR-6878-5p
hsa-miR-6878-3p
hsa-miR-6880-5p
hsa-miR-6881-3p
hsa-miR-6882-5p
hsa-miR-6883-5p
hsa-miR-6883-3p
hsa-miR-6887-5p
hsa-miR-6888-5p
hsa-miR-6890-5p
hsa-miR-6891-5p
hsa-miR-6891-3p
hsa-miR-6892-3p
hsa-miR-6893-5p
hsa-miR-6895-3p
hsa-miR-7106-5p
hsa-miR-7106-3p
hsa-miR-7107-5p
hsa-miR-7110-5p
hsa-miR-7110-3p
hsa-miR-7111-5p
hsa-miR-7113-5p
hsa-miR-7113-3p
hsa-miR-7114-5p
hsa-miR-7114-3p
hsa-miR-7156-5p
hsa-miR-7160-5p
hsa-miR-7160-3p
hsa-miR-7162-3p
hsa-miR-7515
hsa-miR-7641
hsa-miR-1273h-5p
hsa-miR-6516-5p
hsa-miR-7847-3p
hsa-miR-7851-3p
hsa-miR-7856-5p
hsa-miR-8052
hsa-miR-8055
hsa-miR-8064
hsa-miR-8065
hsa-miR-8066
hsa-miR-8077
hsa-miR-8080
hsa-miR-8085
hsa-miR-1199-5p
hsa-miR-548ba
hsa-miR-7977
hsa-miR-1-5p
hsa-miR-1249-5p
hsa-miR-4485-5p
hsa-miR-8485
hsa-miR-548bb-3p
