# Supplementary material for: Bioinformatics analysis of differentially expressed genes and identification of an miRNA–mRNA network associated with entorhinal cortex and hippocampus in Alzheimer’s disease
Source: Hereditas. 2021 Jul 9;158:25. doi: 10.1186/s41065-021-00190-0 (PMC8272337; doi:10.1186/s41065-021-00190-0)
Supplement: Supplementary file 7 — Additional file 7: Supplementary Data 6. 140 dysregulated DEmiRNAs in the blood of patients with AD, including 58 downregulated DEmiRNAs and 82 upregulated DEmiRNAs. [file 41065_2021_190_MOESM7_ESM.xlsx]

## Sheet: 140 dysregulated DEmiRNAs
140 dysregulated mature DEmiRNAs
hsa-miR-144-5p
hsa-miR-30d-5p
hsa-let-7f-5p
hsa-let-7a-5p
hsa-miR-151a-3p
hsa-miR-4781-3p
brain-mir-112
hsa-miR-17-3p
hsa-let-7g-5p
hsa-miR-3157-3p
hsa-miR-15a-5p
hsa-miR-101-3p
hsa-miR-148a-3p
hsa-miR-148b-5p
hsa-miR-5001-3p
hsa-miR-98
hsa-miR-30a-5p
hsa-miR-660-5p
hsa-let-7e-5p
hsa-miR-29c-3p
brain-mir-431
hsa-miR-144-3p
hsa-miR-425-5p
hsa-miR-548h-5p
hsa-miR-550a-3-5p
hsa-miR-550a-5p
hsa-miR-1285-5p
hsa-miR-26b-3p
hsa-miR-186-5p
hsa-miR-128
hsa-miR-361-5p
hsa-miR-199a-3p
hsa-miR-199b-3p
hsa-miR-363-3p
brain-mir-53
hsa-miR-190a
hsa-miR-625-5p
hsa-let-7c
hsa-miR-4659a-3p
brain-mir-219
hsa-miR-1294
hsa-miR-30c-5p
hsa-miR-3127-3p
hsa-miR-5010-3p
hsa-miR-548aj-5p
hsa-miR-548ar-5p
hsa-miR-548g-5p
hsa-miR-548x-5p
hsa-miR-589-5p
hsa-miR-126-3p
hsa-miR-107
hsa-miR-330-5p
hsa-miR-29a-3p
hsa-miR-152
hsa-miR-103a-3p
hsa-miR-143-3p
hsa-miR-3909
hsa-let-7i-5p
hsa-miR-106b-3p
hsa-miR-340-3p
hsa-miR-548av-5p
hsa-miR-548k
hsa-miR-5690
hsa-miR-148b-3p
hsa-miR-28-3p
hsa-miR-29b-3p
hsa-miR-378a-5p
hsa-miR-2110
hsa-miR-3074-5p
hsa-miR-339-3p
hsa-miR-30e-3p
hsa-miR-371b-5p
hsa-miR-30a-3p
hsa-let-7b-3p
hsa-miR-345-5p
brain-mir-293
hsa-miR-1468
brain-mir-161
hsa-miR-99b-5p
hsa-miR-16-2-3p
brain-mir-23
hsa-miR-505-3p
brain-mir-188
brain-mir-189
brain-mir-190
brain-mir-192
hsa-miR-576-5p
hsa-miR-340-5p
hsa-miR-221-3p
hsa-miR-223-3p
hsa-miR-4746-5p
hsa-miR-641
hsa-miR-484
hsa-miR-378d
hsa-miR-532-5p
hsa-miR-10a-5p
hsa-miR-126-5p
hsa-miR-378g
brain-mir-403
hsa-miR-378f
hsa-miR-30b-5p
hsa-miR-26a-5p
hsa-let-7f-1-3p
hsa-miR-4435
hsa-miR-654-3p
hsa-miR-628-3p
hsa-miR-4742-3p
brain-mir-182
hsa-miR-21-5p
hsa-miR-125a-5p
hsa-miR-10b-5p
hsa-miR-210
hsa-miR-328
hsa-let-7d-3p
hsa-miR-106b-5p
hsa-miR-1303
hsa-miR-301a-3p
hsa-miR-26b-5p
hsa-miR-3158-3p
hsa-miR-323b-3p
hsa-miR-33b-5p
hsa-miR-4755-5p
hsa-miR-5094
hsa-miR-644b-3p
hsa-miR-421
hsa-miR-185-3p
brain-mir-412
brain-mir-413
hsa-miR-181a-2-3p
hsa-miR-330-3p
hsa-let-7b-5p
hsa-miR-148a-5p
hsa-miR-548am-5p
hsa-miR-548au-5p
hsa-miR-548c-5p
hsa-miR-548o-5p
hsa-miR-139-5p
hsa-miR-942
hsa-miR-3605-3p
hsa-let-7d-5p

## Sheet: 58 downregulated DEmiRNAs
58 downregulated DEmiRNAs
hsa-miR-144-5p
hsa-let-7f-5p
hsa-let-7a-5p
hsa-miR-17-3p
hsa-let-7g-5p
hsa-miR-15a-5p
hsa-miR-101-3p
hsa-miR-148a-3p
hsa-miR-98
hsa-miR-660-5p
hsa-let-7e-5p
hsa-miR-29c-3p
hsa-miR-144-3p
hsa-miR-548h-5p
hsa-miR-199a-3p
hsa-miR-199b-3p
hsa-miR-190a
hsa-let-7c
hsa-miR-1294
hsa-miR-548aj-5p
hsa-miR-548ar-5p
hsa-miR-548g-5p
hsa-miR-548x-5p
hsa-miR-126-3p
hsa-miR-107
hsa-miR-29a-3p
hsa-miR-152
hsa-miR-103a-3p
hsa-miR-143-3p
hsa-let-7i-5p
hsa-miR-106b-3p
hsa-miR-548av-5p
hsa-miR-548k
hsa-miR-148b-3p
hsa-miR-29b-3p
hsa-miR-16-2-3p
hsa-miR-340-5p
hsa-miR-221-3p
hsa-miR-223-3p
hsa-miR-378d
hsa-miR-532-5p
hsa-miR-126-5p
hsa-miR-378g
hsa-miR-378f
hsa-miR-628-3p
hsa-miR-21-5p
hsa-miR-210
hsa-miR-106b-5p
hsa-miR-301a-3p
hsa-miR-26b-5p
hsa-miR-33b-5p
hsa-miR-185-3p
hsa-let-7b-5p
hsa-miR-548am-5p
hsa-miR-548au-5p
hsa-miR-548c-5p
hsa-miR-548o-5p
hsa-let-7d-5p

## Sheet: 82 upregulated DEmiRNAs
82 upregulated DEmiRNAs
hsa-miR-30d-5p
hsa-miR-151a-3p
hsa-miR-4781-3p
brain-mir-112
hsa-miR-3157-3p
hsa-miR-148b-5p
hsa-miR-5001-3p
hsa-miR-30a-5p
brain-mir-431
hsa-miR-425-5p
hsa-miR-550a-3-5p
hsa-miR-550a-5p
hsa-miR-1285-5p
hsa-miR-26b-3p
hsa-miR-186-5p
hsa-miR-128
hsa-miR-361-5p
hsa-miR-363-3p
brain-mir-53
hsa-miR-625-5p
hsa-miR-4659a-3p
brain-mir-219
hsa-miR-30c-5p
hsa-miR-3127-3p
hsa-miR-5010-3p
hsa-miR-589-5p
hsa-miR-330-5p
hsa-miR-3909
hsa-miR-340-3p
hsa-miR-5690
hsa-miR-28-3p
hsa-miR-378a-5p
hsa-miR-2110
hsa-miR-3074-5p
hsa-miR-339-3p
hsa-miR-30e-3p
hsa-miR-371b-5p
hsa-miR-30a-3p
hsa-let-7b-3p
hsa-miR-345-5p
brain-mir-293
hsa-miR-1468
brain-mir-161
hsa-miR-99b-5p
brain-mir-23
hsa-miR-505-3p
brain-mir-188
brain-mir-189
brain-mir-190
brain-mir-192
hsa-miR-576-5p
hsa-miR-4746-5p
hsa-miR-641
hsa-miR-484
hsa-miR-10a-5p
brain-mir-403
hsa-miR-30b-5p
hsa-miR-26a-5p
hsa-let-7f-1-3p
hsa-miR-4435
hsa-miR-654-3p
hsa-miR-4742-3p
brain-mir-182
hsa-miR-125a-5p
hsa-miR-10b-5p
hsa-miR-328
hsa-let-7d-3p
hsa-miR-1303
hsa-miR-3158-3p
hsa-miR-323b-3p
hsa-miR-4755-5p
hsa-miR-5094
hsa-miR-644b-3p
hsa-miR-421
brain-mir-412
brain-mir-413
hsa-miR-181a-2-3p
hsa-miR-330-3p
hsa-miR-148a-5p
hsa-miR-139-5p
hsa-miR-942
hsa-miR-3605-3p
