# Supplementary material for: Bioinformatics analysis of differentially expressed genes and identification of an miRNA–mRNA network associated with entorhinal cortex and hippocampus in Alzheimer’s disease
Source: Hereditas. 2021 Jul 9;158:25. doi: 10.1186/s41065-021-00190-0 (PMC8272337; doi:10.1186/s41065-021-00190-0)
Supplement: Supplementary file 8 — Additional file 8: Supplementary Data 7. List of 55 CDEmiRNAs, including 30 downregulated CDEmiRNAs and 25 upregulated CDEmiRNAs. [file 41065_2021_190_MOESM8_ESM.xlsx]

## Sheet: CDEmiRNAs
CDEmiRNAs
hsa-miR-101-3p
hsa-miR-340-5p
hsa-miR-21-5p
hsa-miR-548h-5p
hsa-miR-106b-5p
hsa-let-7e-5p
hsa-miR-548ar-5p
hsa-miR-548g-5p
hsa-miR-15a-5p
hsa-miR-103a-3p
hsa-miR-548c-5p
hsa-let-7a-5p
hsa-miR-221-3p
hsa-miR-301a-3p
hsa-miR-548am-5p
hsa-miR-29c-3p
hsa-let-7b-5p
hsa-let-7f-5p
hsa-miR-144-3p
hsa-let-7d-5p
hsa-let-7i-5p
hsa-miR-532-5p
hsa-let-7g-5p
hsa-miR-26b-5p
hsa-miR-548au-5p
hsa-miR-548aj-5p
hsa-miR-548x-5p
hsa-miR-548o-5p
hsa-miR-107
hsa-miR-126-3p
hsa-miR-4659a-3p
hsa-miR-378a-5p
hsa-miR-5001-3p
hsa-miR-340-3p
hsa-miR-186-5p
hsa-miR-30a-5p
hsa-miR-330-3p
hsa-miR-1303
hsa-miR-361-5p
hsa-miR-26a-5p
hsa-miR-421
hsa-miR-4435
hsa-miR-484
hsa-miR-3158-3p
hsa-miR-425-5p
hsa-miR-3127-3p
hsa-miR-505-3p
hsa-miR-30b-5p
hsa-miR-576-5p
hsa-miR-339-3p
hsa-miR-125a-5p
hsa-miR-26b-3p
hsa-miR-4781-3p
hsa-miR-625-5p
hsa-miR-99b-5p

## Sheet: Downregulated CDEmiRNAs
Downregulated CDEmiRNAs
hsa-miR-101-3p
hsa-miR-340-5p
hsa-miR-21-5p
hsa-miR-548h-5p
hsa-miR-106b-5p
hsa-let-7e-5p
hsa-miR-548ar-5p
hsa-miR-548g-5p
hsa-miR-15a-5p
hsa-miR-103a-3p
hsa-miR-548c-5p
hsa-let-7a-5p
hsa-miR-221-3p
hsa-miR-301a-3p
hsa-miR-548am-5p
hsa-miR-29c-3p
hsa-let-7b-5p
hsa-let-7f-5p
hsa-miR-144-3p
hsa-let-7d-5p
hsa-let-7i-5p
hsa-miR-532-5p
hsa-let-7g-5p
hsa-miR-26b-5p
hsa-miR-548au-5p
hsa-miR-548aj-5p
hsa-miR-548x-5p
hsa-miR-548o-5p
hsa-miR-107
hsa-miR-126-3p

## Sheet: Upregulated CDEmiRNAs
Upregulated CDEmiRNAs
hsa-miR-4659a-3p
hsa-miR-378a-5p
hsa-miR-5001-3p
hsa-miR-340-3p
hsa-miR-186-5p
hsa-miR-30a-5p
hsa-miR-330-3p
hsa-miR-1303
hsa-miR-361-5p
hsa-miR-26a-5p
hsa-miR-421
hsa-miR-4435
hsa-miR-484
hsa-miR-3158-3p
hsa-miR-425-5p
hsa-miR-3127-3p
hsa-miR-505-3p
hsa-miR-30b-5p
hsa-miR-576-5p
hsa-miR-339-3p
hsa-miR-125a-5p
hsa-miR-26b-3p
hsa-miR-4781-3p
hsa-miR-625-5p
hsa-miR-99b-5p
