# Supplementary material for: Bioinformatics analysis of differentially expressed genes and identification of an miRNA–mRNA network associated with entorhinal cortex and hippocampus in Alzheimer’s disease
Source: Hereditas. 2021 Jul 9;158:25. doi: 10.1186/s41065-021-00190-0 (PMC8272337; doi:10.1186/s41065-021-00190-0)
Supplement: Supplementary file 9 — Additional file 9: Supplementary Data 8. 30 upregulated target genes of 30 downregulated CDEmiRNAs. [file 41065_2021_190_MOESM9_ESM.xlsx]

## Sheet: Target genes (Up) & CDEmiRNAs 
CDEmiRNAs	Accession	Target genes	TargetID	Experiment	Literature	Tissue
hsa-miR-101-3p	MIMAT0000099	PRPF38B	55119	Sequencing	20371350	Unspecified
hsa-miR-101-3p	MIMAT0000099	ANKDD1A	348094	PAR-CLIP	27292025	Unspecified
hsa-miR-340-5p	MIMAT0004692	CYP1B1	1545	Sequencing	20371350	Unspecified
hsa-miR-340-5p	MIMAT0004692	CEP104	9731	HITS-CLIP	23824327	Unspecified
hsa-miR-340-5p	MIMAT0004692	CWC27	10283	PAR-CLIP	22100165	Unspecified
hsa-miR-340-5p	MIMAT0004692	POM121C	100101267	PAR-CLIP	24398324|21572407|20371350	Unspecified
hsa-miR-21-5p	MIMAT0000076	BCL6	604	Luciferase reporter assay	23416424	Unspecified
hsa-miR-21-5p	MIMAT0000076	RB1	5925	Microarray	18591254	Unspecified
hsa-miR-21-5p	MIMAT0000076	CEP97	79598	Microarray	18591254	Unspecified
hsa-miR-548h-5p	MIMAT0005928	KDM5A	5927	HITS-CLIP	23824327	Unspecified
hsa-miR-548h-5p	MIMAT0005928	ANP32B	10541	PAR-CLIP	23446348|20371350	Unspecified
hsa-miR-106b-5p	MIMAT0000680	RB1	5925	immunohistochemistry//Luciferase reporter assay//Microarray//PAR-CLIP//qRT-PCR//Western blot	19175831|21283765|21819631|17242205|21572407|24292682	Unspecified
hsa-miR-106b-5p	MIMAT0000680	CEP104	9731	HITS-CLIP	23313552	Unspecified
hsa-miR-106b-5p	MIMAT0000680	BBX	56987	PAR-CLIP	23592263|23446348|21572407|20371350	Unspecified
hsa-miR-106b-5p	MIMAT0000680	CEP97	79598	HITS-CLIP//PAR-CLIP	22473208|23446348	Unspecified
hsa-miR-106b-5p	MIMAT0000680	PHF6	84295	HITS-CLIP	22473208	Unspecified
hsa-miR-106b-5p	MIMAT0000680	ASB16	92591	HITS-CLIP	23313552	Unspecified
hsa-let-7e-5p	MIMAT0000066	MED13L	23389	CLASH	23622248	Unspecified
hsa-let-7e-5p	MIMAT0000066	FAM43A	131583	PAR-CLIP	23592263|20371350	Unspecified
hsa-miR-548ar-5p	MIMAT0022265	KDM5A	5927	HITS-CLIP	23824327	Unspecified
hsa-miR-548ar-5p	MIMAT0022265	ANP32B	10541	PAR-CLIP	23446348|20371350	Unspecified
hsa-miR-548g-5p	MIMAT0022722	PPFIBP1	8496	HITS-CLIP	21572407	Unspecified
hsa-miR-15a-5p	MIMAT0000068	MN1	4330	Luciferase reporter assay//Microarray//Northern blot//qRT-PCR//Western blot	21880628	Unspecified
hsa-miR-15a-5p	MIMAT0000068	LUC7L3	51747	PAR-CLIP	22100165	Unspecified
hsa-miR-15a-5p	MIMAT0000068	ANKRD36	375248	HITS-CLIP	23824327	Unspecified
hsa-miR-15a-5p	MIMAT0000068	POM121C	100101267	PAR-CLIP	23446348	Unspecified
hsa-miR-103a-3p	MIMAT0000101	EPC1	80314	Sequencing	20371350	Unspecified
hsa-miR-103a-3p	MIMAT0000101	IRF2BP2	359948	Sequencing	20371350	Unspecified
hsa-miR-548c-5p	MIMAT0004806	KDM5A	5927	HITS-CLIP	23824327	Unspecified
hsa-miR-548c-5p	MIMAT0004806	ANP32B	10541	PAR-CLIP	23446348|20371350	Unspecified
hsa-let-7a-5p	MIMAT0000062	MED13L	23389	CLASH	23622248	Unspecified
hsa-let-7a-5p	MIMAT0000062	PHF6	84295	CLASH	23622248	Unspecified
hsa-let-7a-5p	MIMAT0000062	FAM43A	131583	PAR-CLIP	23592263|20371350	Unspecified
hsa-miR-221-3p	MIMAT0000278	CYP1B1	1545	Sequencing	20371350	Unspecified
hsa-miR-221-3p	MIMAT0000278	RB1	5925	Luciferase reporter assay//QRTPCR//Western blot	23630541	Unspecified
hsa-miR-221-3p	MIMAT0000278	CHORDC1	26973	HITS-CLIP//PAR-CLIP	21572407	Unspecified
hsa-miR-301a-3p	MIMAT0000688	ASB16	92591	PAR-CLIP	21572407	Unspecified
hsa-miR-548am-5p	MIMAT0022740	KDM5A	5927	HITS-CLIP	23824327	Unspecified
hsa-miR-548am-5p	MIMAT0022740	ANP32B	10541	PAR-CLIP	23446348|20371350	Unspecified
hsa-miR-29c-3p	MIMAT0000681	IRF2BP2	359948	Sequencing	20371350	Unspecified
hsa-let-7b-5p	MIMAT0000063	NFKBIA	4792	CLASH	23622248	Unspecified
hsa-let-7b-5p	MIMAT0000063	DNAJC1	64215	Proteomics	18668040	Unspecified
hsa-let-7b-5p	MIMAT0000063	FAM43A	131583	PAR-CLIP	23592263|20371350	Unspecified
hsa-let-7b-5p	MIMAT0000063	IRF2BP2	359948	CLASH	23622248	Unspecified
hsa-let-7b-5p	MIMAT0000063	POM121C	100101267	Proteomics	18668040	Unspecified
hsa-let-7f-5p	MIMAT0000067	FAM43A	131583	PAR-CLIP	23592263|20371350	Unspecified
hsa-miR-144-3p	MIMAT0000436	CHORDC1	26973	PAR-CLIP	20371350	Unspecified
hsa-let-7d-5p	MIMAT0000065	FAM43A	131583	PAR-CLIP	23592263|20371350	Unspecified
hsa-let-7i-5p	MIMAT0000415	FAM43A	131583	PAR-CLIP	23592263|20371350	Unspecified
hsa-miR-532-5p	MIMAT0002888	EPC1	80314	PAR-CLIP	26701625	Unspecified
hsa-let-7g-5p	MIMAT0000414	FAM43A	131583	PAR-CLIP	23592263|20371350	Unspecified
hsa-miR-26b-5p	MIMAT0000083	PFKFB3	5209	Microarray	19088304	Unspecified
hsa-miR-26b-5p	MIMAT0000083	RB1	5925	Luciferase reporter assay//qRT-PCR//Western blot	24027266	Unspecified
hsa-miR-26b-5p	MIMAT0000083	CDK5R1	8851	Microarray	19088304	Unspecified
hsa-miR-26b-5p	MIMAT0000083	RAB3GAP1	22930	Microarray	19088304	Unspecified
hsa-miR-26b-5p	MIMAT0000083	CHORDC1	26973	HITS-CLIP//Immunoblot//Luciferase reporter assay//Microarray//qRT-PCR	19088304|25342750|22473208	Unspecified
hsa-miR-26b-5p	MIMAT0000083	FAM198B	51313	Microarray	19088304	Unspecified
hsa-miR-548au-5p	MIMAT0022291	KDM5A	5927	HITS-CLIP	23824327	Unspecified
hsa-miR-548au-5p	MIMAT0022291	ANP32B	10541	PAR-CLIP	23446348|20371350	Unspecified
hsa-miR-548aj-5p	MIMAT0022739	PPFIBP1	8496	HITS-CLIP	21572407	Unspecified
hsa-miR-548x-5p	MIMAT0022733	PPFIBP1	8496	HITS-CLIP	21572407	Unspecified
hsa-miR-548o-5p	MIMAT0022738	KDM5A	5927	HITS-CLIP	23824327	Unspecified
hsa-miR-548o-5p	MIMAT0022738	ANP32B	10541	PAR-CLIP	23446348|20371350	Unspecified
hsa-miR-107	MIMAT0000104	PCSK5	5125	CLASH	23622248	Unspecified
hsa-miR-126-3p	MIMAT0000445	NFKBIA	4792	Immunofluorescence//Luciferase reporter assay//qRT-PCR//Western blot	23285182	Unspecified

## Sheet: Downregulated CDEmiRNAs
Downregulated CDEmiRNAs
hsa-miR-101-3p
hsa-miR-340-5p
hsa-miR-21-5p
hsa-miR-548h-5p
hsa-miR-106b-5p
hsa-let-7e-5p
hsa-miR-548ar-5p
hsa-miR-548g-5p
hsa-miR-15a-5p
hsa-miR-103a-3p
hsa-miR-548c-5p
hsa-let-7a-5p
hsa-miR-221-3p
hsa-miR-301a-3p
hsa-miR-548am-5p
hsa-miR-29c-3p
hsa-let-7b-5p
hsa-let-7f-5p
hsa-miR-144-3p
hsa-let-7d-5p
hsa-let-7i-5p
hsa-miR-532-5p
hsa-let-7g-5p
hsa-miR-26b-5p
hsa-miR-548au-5p
hsa-miR-548aj-5p
hsa-miR-548x-5p
hsa-miR-548o-5p
hsa-miR-107
hsa-miR-126-3p

## Sheet: Upregulated target genes
Upregulated target genes
PRPF38B
ANKDD1A
CYP1B1
CEP104
CWC27
POM121C
BCL6
RB1
CEP97
KDM5A
ANP32B
BBX
PHF6
ASB16
MED13L
FAM43A
PPFIBP1
MN1
LUC7L3
ANKRD36
EPC1
IRF2BP2
CHORDC1
NFKBIA
DNAJC1
PFKFB3
CDK5R1
RAB3GAP1
FAM198B
PCSK5
