# Supplementary material for: Bioinformatics analysis of differentially expressed genes and identification of an miRNA–mRNA network associated with entorhinal cortex and hippocampus in Alzheimer’s disease
Source: Hereditas. 2021 Jul 9;158:25. doi: 10.1186/s41065-021-00190-0 (PMC8272337; doi:10.1186/s41065-021-00190-0)
Supplement: Supplementary file 10 — Additional file 10: Supplementary Data 9. 29 downregulated target genes of 25 upregulated CDEmiRNAs. [file 41065_2021_190_MOESM10_ESM.xlsx]

## Sheet: Target genes (Down) & CDEmiRNAs
CDEmiRNAs	Accession	Target genes	TargetID	Experiment	Literature	Tissue
hsa-miR-4659a-3p	MIMAT0019727	CALM1	801	PAR-CLIP	23446348|27292025	Unspecified
hsa-miR-378a-5p	MIMAT0000731	GPI	2821	PAR-CLIP	27292025	Unspecified
hsa-miR-378a-5p	MIMAT0000731	IMPDH2	3615	CLASH	23622248	Unspecified
hsa-miR-378a-5p	MIMAT0000731	PYGB	5834	PAR-CLIP	20371350	Unspecified
hsa-miR-5001-3p	MIMAT0021022	C14orf119	55017	HITS-CLIP	23313552	Unspecified
hsa-miR-340-3p	MIMAT0000750	FKRP	79147	HITS-CLIP	19536157	Unspecified
hsa-miR-186-5p	MIMAT0000456	EIF3G	8666	CLASH	23622248	Unspecified
hsa-miR-186-5p	MIMAT0000456	BTN3A3	10384	PAR-CLIP	20371350	Unspecified
hsa-miR-186-5p	MIMAT0000456	PRR3	80742	Sequencing	20371350	Unspecified
hsa-miR-30a-5p	MIMAT0000087	CDC123	8872	Proteomics	18668040	Unspecified
hsa-miR-30a-5p	MIMAT0000087	ME3	10873	Proteomics	18668040	Unspecified
hsa-miR-330-3p	MIMAT0000751	CDC37	11140	PAR-CLIP	27292025	Unspecified
hsa-miR-1303	MIMAT0005891	MAP4K2	5871	HITS-CLIP	23313552	Unspecified
hsa-miR-361-5p	MIMAT0000703	CDC123	8872	Sequencing	20371350	Unspecified
hsa-miR-26a-5p	MIMAT0000082	ASCC2	84164	CLASH	23622248	Unspecified
hsa-miR-421	MIMAT0003339	CDC37	11140	CLASH	23622248	Unspecified
hsa-miR-4435	MIMAT0018951	MAP4K2	5871	HITS-CLIP	23313552	Unspecified
hsa-miR-484	MIMAT0002174	AP2M1	1173	CLASH	23622248	Unspecified
hsa-miR-484	MIMAT0002174	ENO1	2023	CLASH	23622248	Unspecified
hsa-miR-484	MIMAT0002174	GNB2	2783	CLASH	23622248	Unspecified
hsa-miR-484	MIMAT0002174	NDUFV1	4723	CLASH	23622248	Unspecified
hsa-miR-484	MIMAT0002174	PYGB	5834	CLASH	23622248	Unspecified
hsa-miR-484	MIMAT0002174	CLPP	8192	PAR-CLIP	22012620	Unspecified
hsa-miR-484	MIMAT0002174	RFWD3	55159	CLASH	23622248	Unspecified
hsa-miR-484	MIMAT0002174	ASCC2	84164	CLASH	23622248	Unspecified
hsa-miR-3158-3p	MIMAT0015032	MRTO4	51154	HITS-CLIP	23824327	Unspecified
hsa-miR-425-5p	MIMAT0003393	EIF3G	8666	CLASH	23622248	Unspecified
hsa-miR-425-5p	MIMAT0003393	KIFAP3	22920	CLASH	23622248	Unspecified
hsa-miR-3127-3p	MIMAT0019201	CCT7	10574	PAR-CLIP	26701625	Unspecified
hsa-miR-505-3p	MIMAT0002876	CCT7	10574	CLASH	23622248	Unspecified
hsa-miR-30b-5p	MIMAT0000420	ATP5C1	509	CLASH	23622248	Unspecified
hsa-miR-30b-5p	MIMAT0000420	IMPDH2	3615	CLASH	23622248	Unspecified
hsa-miR-576-5p	MIMAT0003241	AAGAB	79719	HITS-CLIP	23824327	Unspecified
hsa-miR-339-3p	MIMAT0004702	ATP5B	506	CLASH	23622248	Unspecified
hsa-miR-125a-5p	MIMAT0000443	ENO1	2023	CLASH	23622248	Unspecified
hsa-miR-125a-5p	MIMAT0000443	PFKM	5213	HITS-CLIP	23824327	Unspecified
hsa-miR-26b-3p	MIMAT0004500	CACNG2	10369	HITS-CLIP	23824327	Unspecified
hsa-miR-26b-3p	MIMAT0004500	PRR3	80742	PAR-CLIP	22100165	Unspecified
hsa-miR-4781-3p	MIMAT0019943	MAP4K2	5871	HITS-CLIP	23313552	Unspecified
hsa-miR-625-5p	MIMAT0003294	CALM1	801	PAR-CLIP	27292025	Unspecified
hsa-miR-625-5p	MIMAT0003294	AP2M1	1173	PAR-CLIP	26701625	Unspecified
hsa-miR-99b-5p	MIMAT0000689	NPDC1	56654	CLASH	23622248	Unspecified

## Sheet: Upregulated CDEmiRNAs
Upregulated CDEmiRNAs
hsa-miR-4659a-3p
hsa-miR-378a-5p
hsa-miR-5001-3p
hsa-miR-340-3p
hsa-miR-186-5p
hsa-miR-30a-5p
hsa-miR-330-3p
hsa-miR-1303
hsa-miR-361-5p
hsa-miR-26a-5p
hsa-miR-421
hsa-miR-4435
hsa-miR-484
hsa-miR-3158-3p
hsa-miR-425-5p
hsa-miR-3127-3p
hsa-miR-505-3p
hsa-miR-30b-5p
hsa-miR-576-5p
hsa-miR-339-3p
hsa-miR-125a-5p
hsa-miR-26b-3p
hsa-miR-4781-3p
hsa-miR-625-5p
hsa-miR-99b-5p

## Sheet: Downregulated target genes
Downregulated target genes
CALM1
GPI
IMPDH2
PYGB
C14orf119
FKRP
EIF3G
BTN3A3
PRR3
CDC123
ME3
CDC37
MAP4K2
ASCC2
AP2M1
ENO1
GNB2
NDUFV1
CLPP
RFWD3
MRTO4
KIFAP3
CCT7
ATP5C1
AAGAB
ATP5B
PFKM
CACNG2
NPDC1
